# Supplementary material for: Targeted sequencing of FH-deficient uterine leiomyomas reveals biallelic inactivating somatic fumarase variants and allows characterization of missense variants
Source: Mod Pathol. 2020 Jul 1;33(11):2341–53. doi: 10.1038/s41379-020-0596-y (PMC7581509; doi:10.1038/s41379-020-0596-y)
Supplement: Supplementary file 2 — Supplementary File S2 [file 41379_2020_596_MOESM2_ESM.xlsx]

## Sheet: summary
filename	FHLeimomyoma_SupplementData02.xlsx
worksheet		description
summary		this sheet
FH_domains		domains in the fumarase protein based on P07954 and NP_000134.2
allFH_missense		compilation of all possible missense variants in the FH gene
FH_ClinVar		downloaded on 2019-02-19 from https://www.ncbi.nlm.nih.gov/clinvar after searching for FH gene, removed all CNVs, submitted to VariantValidator as VCF file on 2019-02-23
FH_LOVD		downloaded on 2019-02-19 from https://databases.lovd.nl/shared/variants/FH#object_id=VariantOnTranscript%2CVariantOnGenome&id=FH&order=VariantOnTranscript%2FDNA%2CASC&search_transcriptid=00007945&page_size=500&page=1, removed CNVs and ambiguous, submitted to VariantValidator as VCF file on 2019-02-23
FH_COSMIC		downloaded on 2019-02-19 from https://cancer.sanger.ac.uk/cosmic/gene/analysis?ln=FH#gene-view after searching for FH gene, submitted to VariantValidator as VCF file on 2019-02-23
FH_gnomAD		downloaded from https://gnomad.broadinstitute.org/gene/ENSG00000091483 and submitted to VariantValidator as VCF file on 2019-02-23
FH_BRAVO		downloaded from https://bravo.sph.umich.edu/freeze5/hg38/gene/ENSG00000091483 and submitted to VariantValidator as VCF file on 2019-02-23
worksheet	column	description
FH_domains	position	positions of amino-acid residues
FH_domains	start	first amino acid residue of a domain
FH_domains	length	length of the domain in amino acid residues
FH_domains	description	description of domain name
FH_domains	description_short	short description of domain name
FH_domains	height	height for plotting
FH_domains	color	color for plotting
allFH_missense	VCF	gnomAD style VCF nomenclature in hg19
allFH_missense	CHROM	chromosome in hg19
allFH_missense	POS	position in hg19
allFH_missense	ID	rsSNP;Cosmic;ClinVar ID if reported
allFH_missense	REF	reference allele
allFH_missense	ALT	alternative allele observed
allFH_missense	GENE	annotated gene name (SNPeff)
allFH_missense	FEATUREID	first annotated transcript (SNPeff)
allFH_missense	EFFECT	effect on first annotated transcript (SNPeff)
allFH_missense	IMPACT	categorial classification of the effect on first annotated transcript (SNPeff)
allFH_missense	HGVS_C	annotated consequence on transcript (SNPeff)
allFH_missense	HGVS_P	annotated consequence on protein (SNPeff)
allFH_missense	gnomadr201_AC	allele count in the gnomAD database version 2.0.1
allFH_missense	ExAC_AC	allele count in the ExAC database (SNPsift 2.9.3)
allFH_missense	CADD_phred	CADD score 1.4
allFH_missense	M_CAP_score	M-CAP score (SNPsift 2.9.3)
allFH_missense	REVEL_score	Revel score (SNPsift 2.9.3)
allFH_missense	SIFT_score	SIFT score (SNPsift 2.9.3)
allFH_missense	Polyphen2_HVAR_score	Polyphen2 HVAR score (SNPsift 2.9.3)
allFH_missense	MutationTaster_score	MutationTaster score (SNPsift 2.9.3)
allFH_missense	spidex_dpsi_zscore	SPIDEX score (public_noncommercial_v1_0)
allFH_missense	dbscSNV_ada_score	dbscSNV ada score (v1.1)
allFH_missense	dbscSNV_rf_score	dbscSNV rf score (v1.1)
allFH_missense	Cosmicv86_CNT	count of variant observed in COSMIC release v86
allFH_missense	clinvar_clnsig	clinical significance in ClinVar (SNPsift 2.9.3)
allFH_missense	AA_pos	amino-acid position
allFH_missense	described	indicator if this variant was already observed in database/study or is simulated
FH_ClinVar	VCF_hg19	VCF conform variant representation in hg19
FH_ClinVar	VCF_hg38	VCF conform variant representation in hg38
FH_ClinVar	ID	project and database specific identifier for the variant
FH_ClinVar	HGVS_transcript_variant	annotated consequence on transcript (VariantValidator)
FH_ClinVar	HGVS_predicted_protein_consequence_tlr	annotated consequence on protein (VariantValidator)
FH_ClinVar	GENE	annotated gene name (SNPeff)
FH_ClinVar	FEATUREID	first annotated transcript (SNPeff)
FH_ClinVar	EFFECT	effect on first annotated transcript (SNPeff)
FH_ClinVar	IMPACT	categorial classification of the effect on first annotated transcript (SNPeff)
FH_ClinVar	HGVS_C	annotated consequence on transcript (SNPeff)
FH_ClinVar	HGVS_P	annotated consequence on protein (SNPeff)
FH_ClinVar	gnomadr201_AC	allele count in the gnomAD database version 2.0.1
FH_ClinVar	ExAC_AC	allele count in the ExAC database (SNPsift 2.9.3)
FH_ClinVar	CADD_phred	CADD score 1.4
FH_ClinVar	M_CAP_score	M-CAP score (SNPsift 2.9.3)
FH_ClinVar	REVEL_score	Revel score (SNPsift 2.9.3)
FH_ClinVar	SIFT_score	SIFT score (SNPsift 2.9.3)
FH_ClinVar	Polyphen2_HVAR_score	Polyphen2 HVAR score (SNPsift 2.9.3)
FH_ClinVar	MutationTaster_score	MutationTaster score (SNPsift 2.9.3)
FH_ClinVar	spidex_dpsi_zscore	SPIDEX score (public_noncommercial_v1_0)
FH_ClinVar	dbscSNV_ada_score	dbscSNV ada score (v1.1)
FH_ClinVar	dbscSNV_rf_score	dbscSNV rf score (v1.1)
FH_ClinVar	Cosmicv86_CNT	allele count in the COSMIC database version 86
FH_ClinVar	ClinVar20180930_CLNSIG	clinical significance in ClinVar (version 20180930)
FH_ClinVar	AA_pos	amino-acid position
FH_ClinVar	InterVar_ACMGclass	ACMG class as computed by InterVar
FH_ClinVar	InterVar_evidence	evidence for ACMG class as computed by InterVar
FH_ClinVar	Reviewed_ACMGclass	manually reviewed ACMG class
FH_ClinVar	Reviewed_evidence	evidence for manually reviewed ACMG class
FH_LOVD	VCF_hg19	VCF conform variant representation in hg19
FH_LOVD	VCF_hg38	VCF conform variant representation in hg38
FH_LOVD	ID	project and database specific identifier for the variant
FH_LOVD	HGVS_transcript_variant	annotated consequence on transcript (VariantValidator)
FH_LOVD	HGVS_predicted_protein_consequence_tlr	annotated consequence on protein (VariantValidator)
FH_LOVD	GENE	annotated gene name (SNPeff)
FH_LOVD	FEATUREID	first annotated transcript (SNPeff)
FH_LOVD	EFFECT	effect on first annotated transcript (SNPeff)
FH_LOVD	IMPACT	categorial classification of the effect on first annotated transcript (SNPeff)
FH_LOVD	HGVS_C	annotated consequence on transcript (SNPeff)
FH_LOVD	HGVS_P	annotated consequence on protein (SNPeff)
FH_LOVD	gnomadr201_AC	allele count in the gnomAD database version 2.0.1
FH_LOVD	ExAC_AC	allele count in the ExAC database (SNPsift 2.9.3)
FH_LOVD	CADD_phred	CADD score 1.4
FH_LOVD	M_CAP_score	M-CAP score (SNPsift 2.9.3)
FH_LOVD	REVEL_score	Revel score (SNPsift 2.9.3)
FH_LOVD	SIFT_score	SIFT score (SNPsift 2.9.3)
FH_LOVD	Polyphen2_HVAR_score	Polyphen2 HVAR score (SNPsift 2.9.3)
FH_LOVD	MutationTaster_score	MutationTaster score (SNPsift 2.9.3)
FH_LOVD	spidex_dpsi_zscore	SPIDEX score (public_noncommercial_v1_0)
FH_LOVD	dbscSNV_ada_score	dbscSNV ada score (v1.1)
FH_LOVD	dbscSNV_rf_score	dbscSNV rf score (v1.1)
FH_LOVD	Cosmicv86_CNT	allele count in the COSMIC database version 86
FH_LOVD	ClinVar20180930_CLNSIG	clinical significance in ClinVar (version 20180930)
FH_LOVD	AA_pos	amino-acid position
FH_LOVD	InterVar_ACMGclass	ACMG class as computed by InterVar
FH_LOVD	InterVar_evidence	evidence for ACMG class as computed by InterVar
FH_LOVD	Reviewed_ACMGclass	manually reviewed ACMG class
FH_LOVD	Reviewed_evidence	evidence for manually reviewed ACMG class
FH_COSMIC	VCF_hg19	VCF conform variant representation in hg19
FH_COSMIC	VCF_hg38	VCF conform variant representation in hg38
FH_COSMIC	ID	project and database specific identifier for the variant
FH_COSMIC	HGVS_transcript_variant	annotated consequence on transcript (VariantValidator)
FH_COSMIC	HGVS_predicted_protein_consequence_tlr	annotated consequence on protein (VariantValidator)
FH_COSMIC	GENE	annotated gene name (SNPeff)
FH_COSMIC	FEATUREID	first annotated transcript (SNPeff)
FH_COSMIC	EFFECT	effect on first annotated transcript (SNPeff)
FH_COSMIC	IMPACT	categorial classification of the effect on first annotated transcript (SNPeff)
FH_COSMIC	HGVS_C	annotated consequence on transcript (SNPeff)
FH_COSMIC	HGVS_P	annotated consequence on protein (SNPeff)
FH_COSMIC	gnomadr201_AC	allele count in the gnomAD database version 2.0.1
FH_COSMIC	ExAC_AC	allele count in the ExAC database (SNPsift 2.9.3)
FH_COSMIC	CADD_phred	CADD score 1.4
FH_COSMIC	M_CAP_score	M-CAP score (SNPsift 2.9.3)
FH_COSMIC	REVEL_score	Revel score (SNPsift 2.9.3)
FH_COSMIC	SIFT_score	SIFT score (SNPsift 2.9.3)
FH_COSMIC	Polyphen2_HVAR_score	Polyphen2 HVAR score (SNPsift 2.9.3)
FH_COSMIC	MutationTaster_score	MutationTaster score (SNPsift 2.9.3)
FH_COSMIC	spidex_dpsi_zscore	SPIDEX score (public_noncommercial_v1_0)
FH_COSMIC	dbscSNV_ada_score	dbscSNV ada score (v1.1)
FH_COSMIC	dbscSNV_rf_score	dbscSNV rf score (v1.1)
FH_COSMIC	Cosmicv86_CNT	allele count in the COSMIC database version 86
FH_COSMIC	ClinVar20180930_CLNSIG	clinical significance in ClinVar (version 20180930)
FH_COSMIC	AA_pos	amino-acid position
FH_COSMIC	InterVar_ACMGclass	ACMG class as computed by InterVar
FH_COSMIC	InterVar_evidence	evidence for ACMG class as computed by InterVar
FH_COSMIC	Count	variant count in COSMIC
FH_COSMIC	Reviewed_ACMGclass	manually reviewed ACMG class
FH_gnomAD	VCF_hg19	VCF conform variant representation in hg19
FH_gnomAD	VCF_hg38	VCF conform variant representation in hg38
FH_gnomAD	ID	project and database specific identifier for the variant
FH_gnomAD	HGVS_transcript_variant	annotated consequence on transcript (VariantValidator)
FH_gnomAD	HGVS_predicted_protein_consequence_tlr	annotated consequence on protein (VariantValidator)
FH_gnomAD	GENE	annotated gene name (SNPeff)
FH_gnomAD	FEATUREID	first annotated transcript (SNPeff)
FH_gnomAD	EFFECT	effect on first annotated transcript (SNPeff)
FH_gnomAD	IMPACT	categorial classification of the effect on first annotated transcript (SNPeff)
FH_gnomAD	HGVS_C	annotated consequence on transcript (SNPeff)
FH_gnomAD	HGVS_P	annotated consequence on protein (SNPeff)
FH_gnomAD	gnomadr201_AC	allele count in the gnomAD database version 2.0.1
FH_gnomAD	ExAC_AC	allele count in the ExAC database (SNPsift 2.9.3)
FH_gnomAD	CADD_phred	CADD score 1.4
FH_gnomAD	M_CAP_score	M-CAP score (SNPsift 2.9.3)
FH_gnomAD	REVEL_score	Revel score (SNPsift 2.9.3)
FH_gnomAD	SIFT_score	SIFT score (SNPsift 2.9.3)
FH_gnomAD	Polyphen2_HVAR_score	Polyphen2 HVAR score (SNPsift 2.9.3)
FH_gnomAD	MutationTaster_score	MutationTaster score (SNPsift 2.9.3)
FH_gnomAD	spidex_dpsi_zscore	SPIDEX score (public_noncommercial_v1_0)
FH_gnomAD	dbscSNV_ada_score	dbscSNV ada score (v1.1)
FH_gnomAD	dbscSNV_rf_score	dbscSNV rf score (v1.1)
FH_gnomAD	Cosmicv86_CNT	allele count in the COSMIC database version 86
FH_gnomAD	ClinVar20180930_CLNSIG	clinical significance in ClinVar (version 20180930)
FH_gnomAD	AA_pos	amino-acid position
FH_gnomAD	InterVar_ACMGclass	ACMG class as computed by InterVar
FH_gnomAD	InterVar_evidence	evidence for ACMG class as computed by InterVar
FH_gnomAD	AlleleCount	allele count in gnomAD
FH_gnomAD	AlleleNumber	total called allele number in gnomAD
FH_gnomAD	Reviewed_ACMGclass	manually reviewed ACMG class copied from ClinVar and LOVD if applicable or from automated annotation
FH_BRAVO	VCF_hg19	VCF conform variant representation in hg19
FH_BRAVO	VCF_hg38	VCF conform variant representation in hg38
FH_BRAVO	ID	project and database specific identifier for the variant
FH_BRAVO	HGVS_transcript_variant	annotated consequence on transcript (VariantValidator)
FH_BRAVO	HGVS_predicted_protein_consequence_tlr	annotated consequence on protein (VariantValidator)
FH_BRAVO	GENE	annotated gene name (SNPeff)
FH_BRAVO	FEATUREID	first annotated transcript (SNPeff)
FH_BRAVO	EFFECT	effect on first annotated transcript (SNPeff)
FH_BRAVO	IMPACT	categorial classification of the effect on first annotated transcript (SNPeff)
FH_BRAVO	HGVS_C	annotated consequence on transcript (SNPeff)
FH_BRAVO	HGVS_P	annotated consequence on protein (SNPeff)
FH_BRAVO	gnomadr201_AC	allele count in the gnomAD database version 2.0.1
FH_BRAVO	ExAC_AC	allele count in the ExAC database (SNPsift 2.9.3)
FH_BRAVO	CADD_phred	CADD score 1.4
FH_BRAVO	M_CAP_score	M-CAP score (SNPsift 2.9.3)
FH_BRAVO	REVEL_score	Revel score (SNPsift 2.9.3)
FH_BRAVO	SIFT_score	SIFT score (SNPsift 2.9.3)
FH_BRAVO	Polyphen2_HVAR_score	Polyphen2 HVAR score (SNPsift 2.9.3)
FH_BRAVO	MutationTaster_score	MutationTaster score (SNPsift 2.9.3)
FH_BRAVO	spidex_dpsi_zscore	SPIDEX score (public_noncommercial_v1_0)
FH_BRAVO	dbscSNV_ada_score	dbscSNV ada score (v1.1)
FH_BRAVO	dbscSNV_rf_score	dbscSNV rf score (v1.1)
FH_BRAVO	Cosmicv86_CNT	allele count in the COSMIC database version 86
FH_BRAVO	ClinVar20180930_CLNSIG	clinical significance in ClinVar (version 20180930)
FH_BRAVO	AA_pos	amino-acid position
FH_BRAVO	InterVar_ACMGclass	ACMG class as computed by InterVar
FH_BRAVO	InterVar_evidence	evidence for ACMG class as computed by InterVar
FH_BRAVO	AlleleCount	allele count in BRAVO
FH_BRAVO	AlleleNumber	total allele number in BRAVO
FH_BRAVO	Reviewed_ACMGclass	manually reviewed ACMG class copied from ClinVar and LOVD if applicable or from automated annotation

## Sheet: FH_domains
FeatureKey	position	start	length	description	description_short	height	color
protein	1..510	1	510	FH	FH	4	#babdb6
domain	58..389	58	332	Fumarate lyase, N-terminal	Lyase	10	#2dcf00
domain	455..507	455	53	Fumarase C, C-terminal	FumC-C	10	#ff5353
domain	1..44	1	44	Transit peptide	TransPep	10	#ffd27f
site	176..179	176	4	B site	B	8	#c2ddff
site	186..188	186	3	Substrate binding site	A	8	#c2ddff

## Sheet: allFH_missense
VCF_hg19	CHROM	POS	ID	REF	ALT	GENE	FEATUREID	EFFECT	IMPACT	HGVS_C	HGVS_P	gnomadr201_AC	ExAC_AC	CADD_phred	M_CAP_score	REVEL_score	SIFT_score	Polyphen2_HVAR_score	MutationTaster_score	spidex_dpsi_zscore	dbscSNV_ada_score	dbscSNV_rf_score	Cosmicv86_CNT	ClinVar20180930_CLNSIG	AA_pos	described
chr1-241661131-C-A	chr1	241661131	NA	C	A	FH	NM_000143.3	missense_variant	MODERATE	c.1530G>T	p.Lys510Asn	NA	NA	24.6	0.845853	0.694	0.001	0.496	1	NA	NA	NA	NA	NA	510	simulated
chr1-241661131-C-G	chr1	241661131	NA	C	G	FH	NM_000143.3	missense_variant	MODERATE	c.1530G>C	p.Lys510Asn	NA	NA	24.5	0.839377	0.694	0.001	0.496	1	NA	NA	NA	NA	NA	510	simulated
chr1-241661132-T-A	chr1	241661132	NA	T	A	FH	NM_000143.3	missense_variant	MODERATE	c.1529A>T	p.Lys510Met	NA	NA	29.6	0.662738	0.755	0	0.628	1	NA	NA	NA	NA	NA	510	simulated
chr1-241661132-T-C	chr1	241661132	NA	T	C	FH	NM_000143.3	missense_variant	MODERATE	c.1529A>G	p.Lys510Arg	NA	NA	23.5	0.289679	0.526	0.049	0.159	1	NA	NA	NA	NA	NA	510	simulated
chr1-241661132-T-G	chr1	241661132	NA	T	G	FH	NM_000143.3	missense_variant	MODERATE	c.1529A>C	p.Lys510Thr	NA	NA	27.8	0.565025	0.699	0.001	0.496	1	NA	NA	NA	NA	NA	510	simulated
chr1-241661133-T-C	chr1	241661133	NA	T	C	FH	NM_000143.3	missense_variant	MODERATE	c.1528A>G	p.Lys510Glu	NA	NA	22.9	0.435854	0.629	0.029	0.012	1	NA	NA	NA	NA	NA	510	simulated
chr1-241661133-T-G	chr1	241661133	NA	T	G	FH	NM_000143.3	missense_variant	MODERATE	c.1528A>C	p.Lys510Gln	NA	NA	22.7	0.216727	0.49	0.054	0.004	1	NA	NA	NA	NA	NA	510	simulated
chr1-241661135-G-A	chr1	241661135	COSM6888977;480775	G	A	FH	NM_000143.3	missense_variant	MODERATE	c.1526C>T	p.Pro509Leu	NA	NA	33	0.260471	0.685	0	1	1	NA	NA	NA	1	Uncertain_significance	509	ClinVar,COSMIC
chr1-241661135-G-C	chr1	241661135	NA	G	C	FH	NM_000143.3	missense_variant	MODERATE	c.1526C>G	p.Pro509Arg	NA	NA	31	0.272748	0.736	0	1	1	NA	NA	NA	NA	NA	509	simulated
chr1-241661135-G-T	chr1	241661135	NA	G	T	FH	NM_000143.3	missense_variant	MODERATE	c.1526C>A	p.Pro509Gln	NA	NA	31	0.31778	0.749	0	1	1	NA	NA	NA	NA	NA	509	simulated
chr1-241661136-G-A	chr1	241661136	NA	G	A	FH	NM_000143.3	missense_variant	MODERATE	c.1525C>T	p.Pro509Ser	NA	NA	29.9	0.149688	0.714	0.001	1	1	NA	NA	NA	NA	NA	509	simulated
chr1-241661136-G-C	chr1	241661136	NA	G	C	FH	NM_000143.3	missense_variant	MODERATE	c.1525C>G	p.Pro509Ala	NA	NA	27.5	0.131382	0.71	0.013	0.999	1	NA	NA	NA	NA	NA	509	simulated
chr1-241661136-G-T	chr1	241661136	NA	G	T	FH	NM_000143.3	missense_variant	MODERATE	c.1525C>A	p.Pro509Thr	NA	NA	28.4	0.276807	0.765	0	1	1	NA	NA	NA	NA	NA	509	simulated
chr1-241661138-C-A	chr1	241661138	NA	C	A	FH	NM_000143.3	missense_variant	MODERATE	c.1523G>T	p.Gly508Val	NA	NA	32	0.425752	0.871	0.004	0.991	1	NA	NA	NA	NA	NA	508	simulated
chr1-241661138-C-T	chr1	241661138	NA	C	T	FH	NM_000143.3	missense_variant	MODERATE	c.1523G>A	p.Gly508Asp	NA	NA	32	0.3323	0.847	0.001	0.993	1	NA	NA	NA	NA	NA	508	simulated
chr1-241661138-C-G	chr1	241661138	NA	C	G	FH	NM_000143.3	missense_variant	MODERATE	c.1523G>C	p.Gly508Ala	NA	NA	24.9	0.0985289	0.676	0.09	0.462	1	NA	NA	NA	NA	NA	508	simulated
chr1-241661139-C-A	chr1	241661139	NA	C	A	FH	NM_000143.3	missense_variant	MODERATE	c.1522G>T	p.Gly508Cys	NA	NA	33	0.557317	0.81	0.001	0.999	1	NA	NA	NA	NA	NA	508	simulated
chr1-241661139-C-T	chr1	241661139	NA	C	T	FH	NM_000143.3	missense_variant	MODERATE	c.1522G>A	p.Gly508Ser	NA	NA	27	0.131152	0.721	0.123	0.981	1	NA	NA	NA	NA	NA	508	simulated
chr1-241661139-C-G	chr1	241661139	COSM5698132	C	G	FH	NM_000143.3	missense_variant	MODERATE	c.1522G>C	p.Gly508Arg	NA	NA	33	0.191575	0.836	0.018	0.997	1	NA	NA	NA	1	NA	508	COSMIC
chr1-241661141-A-C	chr1	241661141	NA	A	C	FH	NM_000143.3	missense_variant	MODERATE	c.1520T>G	p.Leu507Arg	NA	NA	32	0.347585	0.86	0	0.997	1	NA	NA	NA	NA	NA	507	simulated
chr1-241661141-A-T	chr1	241661141	NA	A	T	FH	NM_000143.3	missense_variant	MODERATE	c.1520T>A	p.Leu507Gln	1	NA	32	0.333042	0.857	0	0.997	1	NA	NA	NA	NA	NA	507	gnomAD
chr1-241661141-A-G	chr1	241661141	501651	A	G	FH	NM_000143.3	missense_variant	MODERATE	c.1520T>C	p.Leu507Pro	NA	NA	32	0.334363	0.871	0	0.999	1	NA	NA	NA	NA	Uncertain_significance	507	ClinVar,LOVD
chr1-241661142-G-C	chr1	241661142	NA	G	C	FH	NM_000143.3	missense_variant	MODERATE	c.1519C>G	p.Leu507Val	NA	NA	23	0.0278994	0.542	0.248	0.792	1	NA	NA	NA	NA	NA	507	simulated
chr1-241661142-G-T	chr1	241661142	NA	G	T	FH	NM_000143.3	missense_variant	MODERATE	c.1519C>A	p.Leu507Met	NA	NA	25	0.162293	0.724	0.001	0.994	1	NA	NA	NA	NA	NA	507	simulated
chr1-241661143-C-A	chr1	241661143	NA	C	A	FH	NM_000143.3	missense_variant	MODERATE	c.1518G>T	p.Met506Ile	NA	NA	31	0.517843	0.826	0	0.999	1	NA	NA	NA	NA	NA	506	simulated
chr1-241661143-C-T	chr1	241661143	NA	C	T	FH	NM_000143.3	missense_variant	MODERATE	c.1518G>A	p.Met506Ile	NA	NA	32	0.517843	0.826	0	0.999	1	NA	NA	NA	NA	NA	506	simulated
chr1-241661143-C-G	chr1	241661143	NA	C	G	FH	NM_000143.3	missense_variant	MODERATE	c.1518G>C	p.Met506Ile	NA	NA	31	0.494274	0.826	0	0.999	1	NA	NA	NA	NA	NA	506	simulated
chr1-241661144-A-C	chr1	241661144	NA	A	C	FH	NM_000143.3	missense_variant	MODERATE	c.1517T>G	p.Met506Arg	NA	NA	31	0.752646	0.919	0	1	1	NA	NA	NA	NA	NA	506	simulated
chr1-241661144-A-T	chr1	241661144	NA	A	T	FH	NM_000143.3	missense_variant	MODERATE	c.1517T>A	p.Met506Lys	NA	NA	31	0.690509	0.938	0	1	1	NA	NA	NA	NA	NA	506	simulated
chr1-241661144-A-G	chr1	241661144	NA	A	G	FH	NM_000143.3	missense_variant	MODERATE	c.1517T>C	p.Met506Thr	NA	NA	28.1	0.784545	0.907	0	1	1	NA	NA	NA	NA	NA	506	simulated
chr1-241661145-T-A	chr1	241661145	NA	T	A	FH	NM_000143.3	missense_variant	MODERATE	c.1516A>T	p.Met506Leu	NA	NA	28.4	0.194428	0.788	0.001	0.999	1	NA	NA	NA	NA	NA	506	simulated
chr1-241661145-T-C	chr1	241661145	NA	T	C	FH	NM_000143.3	missense_variant	MODERATE	c.1516A>G	p.Met506Val	NA	1	26.7	0.508563	0.928	0	0.999	1	NA	NA	NA	NA	NA	506	simulated
chr1-241661145-T-G	chr1	241661145	NA	T	G	FH	NM_000143.3	missense_variant	MODERATE	c.1516A>C	p.Met506Leu	NA	NA	28.3	0.200137	0.788	0.001	0.999	1	NA	NA	NA	NA	NA	506	simulated
chr1-241661146-G-C	chr1	241661146	NA	G	C	FH	NM_000143.3	missense_variant	MODERATE	c.1515C>G	p.Asp505Glu	NA	NA	14.73	0.027599	0.267	0.59	0.001	0.999998	NA	NA	NA	NA	NA	505	simulated
chr1-241661146-G-T	chr1	241661146	NA	G	T	FH	NM_000143.3	missense_variant	MODERATE	c.1515C>A	p.Asp505Glu	NA	NA	14.77	0.0232041	0.268	0.59	0.001	0.999998	NA	NA	NA	NA	NA	505	simulated
chr1-241661147-T-A	chr1	241661147	NA	T	A	FH	NM_000143.3	missense_variant	MODERATE	c.1514A>T	p.Asp505Val	NA	NA	25.5	0.0702149	0.574	0.129	0.427	1	NA	NA	NA	NA	NA	505	simulated
chr1-241661147-T-C	chr1	241661147	NA	T	C	FH	NM_000143.3	missense_variant	MODERATE	c.1514A>G	p.Asp505Gly	NA	NA	24	0.0466789	0.498	0.172	0.207	1	NA	NA	NA	NA	NA	505	simulated
chr1-241661147-T-G	chr1	241661147	NA	T	G	FH	NM_000143.3	missense_variant	MODERATE	c.1514A>C	p.Asp505Ala	NA	NA	23.5	0.0541342	0.439	0.357	0.105	1	NA	NA	NA	NA	NA	505	simulated
chr1-241661148-C-A	chr1	241661148	NA	C	A	FH	NM_000143.3	missense_variant	MODERATE	c.1513G>T	p.Asp505Tyr	NA	NA	33	0.106787	0.727	0.017	0.86	1	NA	NA	NA	NA	NA	505	simulated
chr1-241661148-C-T	chr1	241661148	NA	C	T	FH	NM_000143.3	missense_variant	MODERATE	c.1513G>A	p.Asp505Asn	NA	NA	23.6	0.0229108	0.303	0.5	0.005	1	NA	NA	NA	NA	NA	505	simulated
chr1-241661148-C-G	chr1	241661148	NA	C	G	FH	NM_000143.3	missense_variant	MODERATE	c.1513G>C	p.Asp505His	NA	NA	26.4	0.0430898	0.537	0.092	0.719	1	NA	NA	NA	NA	NA	505	simulated
chr1-241661149-C-A	chr1	241661149	NA	C	A	FH	NM_000143.3	missense_variant	MODERATE	c.1512G>T	p.Lys504Asn	NA	NA	22.5	0.0601963	0.301	0.005	0.013	0.999834	NA	NA	NA	NA	NA	504	simulated
chr1-241661149-C-G	chr1	241661149	NA	C	G	FH	NM_000143.3	missense_variant	MODERATE	c.1512G>C	p.Lys504Asn	NA	NA	22.5	0.0577675	0.301	0.005	0.013	0.999834	NA	NA	NA	NA	NA	504	simulated
chr1-241661150-T-A	chr1	241661150	NA	T	A	FH	NM_000143.3	missense_variant	MODERATE	c.1511A>T	p.Lys504Met	NA	NA	26.4	0.0769655	0.547	0	0.523	0.99732	NA	NA	NA	NA	NA	504	simulated
chr1-241661150-T-C	chr1	241661150	NA	T	C	FH	NM_000143.3	missense_variant	MODERATE	c.1511A>G	p.Lys504Arg	NA	NA	23.8	0.0367556	0.35	0.004	0.072	0.967462	NA	NA	NA	NA	NA	504	simulated
chr1-241661150-T-G	chr1	241661150	NA	T	G	FH	NM_000143.3	missense_variant	MODERATE	c.1511A>C	p.Lys504Thr	NA	NA	23.7	0.0311531	0.377	0.01	0.013	0.994617	NA	NA	NA	NA	NA	504	simulated
chr1-241661151-T-C	chr1	241661151	NA	T	C	FH	NM_000143.3	missense_variant	MODERATE	c.1510A>G	p.Lys504Glu	NA	NA	17.4	0.0250165	0.209	1	0.001	0.840542	NA	NA	NA	NA	NA	504	simulated
chr1-241661151-T-G	chr1	241661151	NA	T	G	FH	NM_000143.3	missense_variant	MODERATE	c.1510A>C	p.Lys504Gln	NA	NA	21.8	0.0393217	0.25	0.021	0.002	0.758277	NA	NA	NA	NA	NA	504	simulated
chr1-241661153-G-A	chr1	241661153	COSM6934177	G	A	FH	NM_000143.3	missense_variant	MODERATE	c.1508C>T	p.Pro503Leu	NA	NA	33	0.618347	0.897	0	0.996	1	NA	NA	NA	1	NA	503	COSMIC
chr1-241661153-G-C	chr1	241661153	NA	G	C	FH	NM_000143.3	missense_variant	MODERATE	c.1508C>G	p.Pro503Arg	NA	NA	32	0.733522	0.922	0	0.999	1	NA	NA	NA	NA	NA	503	simulated
chr1-241661153-G-T	chr1	241661153	NA	G	T	FH	NM_000143.3	missense_variant	MODERATE	c.1508C>A	p.Pro503His	NA	NA	32	0.785768	0.917	0	0.999	1	NA	NA	NA	NA	NA	503	simulated
chr1-241661154-G-A	chr1	241661154	NA	G	A	FH	NM_000143.3	missense_variant	MODERATE	c.1507C>T	p.Pro503Ser	NA	NA	31	0.703552	0.902	0	0.996	1	NA	NA	NA	NA	NA	503	simulated
chr1-241661154-G-C	chr1	241661154	NA	G	C	FH	NM_000143.3	missense_variant	MODERATE	c.1507C>G	p.Pro503Ala	NA	NA	27.7	0.509749	0.877	0	0.971	1	NA	NA	NA	NA	NA	503	simulated
chr1-241661154-G-T	chr1	241661154	NA	G	T	FH	NM_000143.3	missense_variant	MODERATE	c.1507C>A	p.Pro503Thr	NA	NA	28.8	0.72913	0.943	0	0.995	1	NA	NA	NA	NA	NA	503	simulated
chr1-241661155-T-A	chr1	241661155	NA	T	A	FH	NM_000143.3	missense_variant	MODERATE	c.1506A>T	p.Lys502Asn	NA	NA	23.1	0.173251	0.486	0.039	0.017	1	NA	NA	NA	NA	NA	502	simulated
chr1-241661155-T-G	chr1	241661155	NA	T	G	FH	NM_000143.3	missense_variant	MODERATE	c.1506A>C	p.Lys502Asn	NA	NA	23.1	0.167152	0.486	0.039	0.017	1	NA	NA	NA	NA	NA	502	simulated
chr1-241661156-T-A	chr1	241661156	NA	T	A	FH	NM_000143.3	missense_variant	MODERATE	c.1505A>T	p.Lys502Ile	NA	NA	25.2	0.364758	0.701	0.033	0.261	0.999998	NA	NA	NA	NA	NA	502	simulated
chr1-241661156-T-C	chr1	241661156	NA	T	C	FH	NM_000143.3	missense_variant	MODERATE	c.1505A>G	p.Lys502Arg	NA	NA	21.6	0.0874211	0.406	1	0.003	0.999977	NA	NA	NA	NA	NA	502	simulated
chr1-241661156-T-G	chr1	241661156	NA	T	G	FH	NM_000143.3	missense_variant	MODERATE	c.1505A>C	p.Lys502Thr	NA	NA	26.8	0.43986	0.71	0.011	0.451	0.999996	NA	NA	NA	NA	NA	502	simulated
chr1-241661157-T-C	chr1	241661157	NA	T	C	FH	NM_000143.3	missense_variant	MODERATE	c.1504A>G	p.Lys502Glu	NA	NA	24.6	0.275062	0.649	0.014	0.153	0.999987	NA	NA	NA	NA	NA	502	simulated
chr1-241661157-T-G	chr1	241661157	NA	T	G	FH	NM_000143.3	missense_variant	MODERATE	c.1504A>C	p.Lys502Gln	NA	NA	23.1	0.160269	0.549	0.059	0.009	0.99998	NA	NA	NA	NA	NA	502	simulated
chr1-241661159-A-C	chr1	241661159	NA	A	C	FH	NM_000143.3	missense_variant	MODERATE	c.1502T>G	p.Val501Gly	NA	NA	31	0.471664	0.828	0	0.992	1	NA	NA	NA	NA	NA	501	simulated
chr1-241661159-A-T	chr1	241661159	NA	A	T	FH	NM_000143.3	missense_variant	MODERATE	c.1502T>A	p.Val501Glu	NA	NA	32	0.511186	0.861	0	0.982	1	NA	NA	NA	NA	NA	501	simulated
chr1-241661159-A-G	chr1	241661159	NA	A	G	FH	NM_000143.3	missense_variant	MODERATE	c.1502T>C	p.Val501Ala	NA	NA	29.4	0.31123	0.841	0	0.946	1	NA	NA	NA	NA	NA	501	simulated
chr1-241661160-C-A	chr1	241661160	NA	C	A	FH	NM_000143.3	missense_variant	MODERATE	c.1501G>T	p.Val501Leu	NA	NA	25	0.0823807	0.535	0.003	0.09	1	NA	NA	NA	NA	NA	501	simulated
chr1-241661160-C-T	chr1	241661160	rs201893992	C	T	FH	NM_000143.3	missense_variant	MODERATE	c.1501G>A	p.Val501Ile	2	2	28	0.0967191	0.603	0.023	0.572	1	NA	NA	NA	NA	NA	501	gnomAD
chr1-241661160-C-G	chr1	241661160	NA	C	G	FH	NM_000143.3	missense_variant	MODERATE	c.1501G>C	p.Val501Leu	NA	NA	25	0.0744164	0.535	0.003	0.09	1	NA	NA	NA	NA	NA	501	simulated
chr1-241661161-C-A	chr1	241661161	NA	C	A	FH	NM_000143.3	missense_variant	MODERATE	c.1500G>T	p.Trp500Cys	NA	NA	34	0.209648	0.838	0.016	0.995	1	NA	NA	NA	NA	NA	500	simulated
chr1-241661161-C-G	chr1	241661161	NA	C	G	FH	NM_000143.3	missense_variant	MODERATE	c.1500G>C	p.Trp500Cys	NA	NA	34	0.227787	0.838	0.016	0.995	1	NA	NA	NA	NA	NA	500	simulated
chr1-241661162-C-A	chr1	241661162	NA	C	A	FH	NM_000143.3	missense_variant	MODERATE	c.1499G>T	p.Trp500Leu	NA	NA	27.4	0.0656053	0.667	0.332	0.962	1	NA	NA	NA	NA	NA	500	simulated
chr1-241661162-C-G	chr1	241661162	NA	C	G	FH	NM_000143.3	missense_variant	MODERATE	c.1499G>C	p.Trp500Ser	NA	NA	33	0.235609	0.72	0.035	0.987	1	NA	NA	NA	NA	NA	500	simulated
chr1-241661163-A-C	chr1	241661163	NA	A	C	FH	NM_000143.3	missense_variant	MODERATE	c.1498T>G	p.Trp500Gly	NA	NA	33	0.348407	0.825	0.029	0.99	1	NA	NA	NA	NA	NA	500	simulated
chr1-241661163-A-T	chr1	241661163	NA	A	T	FH	NM_000143.3	missense_variant	MODERATE	c.1498T>A	p.Trp500Arg	NA	NA	32	0.168221	0.839	0.031	0.993	1	NA	NA	NA	NA	NA	500	simulated
chr1-241661163-A-G	chr1	241661163	NA	A	G	FH	NM_000143.3	missense_variant	MODERATE	c.1498T>C	p.Trp500Arg	NA	NA	33	0.167903	0.839	0.031	0.993	1	NA	NA	NA	NA	NA	500	simulated
chr1-241661164-T-A	chr1	241661164	NA	T	A	FH	NM_000143.3	missense_variant	MODERATE	c.1497A>T	p.Glu499Asp	NA	NA	17.58	0.048766	0.385	0.106	0.001	0.999139	NA	NA	NA	NA	NA	499	simulated
chr1-241661164-T-G	chr1	241661164	NA	T	G	FH	NM_000143.3	missense_variant	MODERATE	c.1497A>C	p.Glu499Asp	NA	NA	17.53	0.048766	0.385	0.106	0.001	0.999139	NA	NA	NA	NA	NA	499	simulated
chr1-241661165-T-A	chr1	241661165	NA	T	A	FH	NM_000143.3	missense_variant	MODERATE	c.1496A>T	p.Glu499Val	NA	NA	25.8	0.0789867	0.615	0.008	0.062	0.999995	NA	NA	NA	NA	NA	499	simulated
chr1-241661165-T-C	chr1	241661165	NA	T	C	FH	NM_000143.3	missense_variant	MODERATE	c.1496A>G	p.Glu499Gly	NA	NA	26	0.0899382	0.568	0.01	0.088	0.999989	NA	NA	NA	NA	NA	499	simulated
chr1-241661165-T-G	chr1	241661165	NA	T	G	FH	NM_000143.3	missense_variant	MODERATE	c.1496A>C	p.Glu499Ala	NA	NA	23.6	0.028812	0.403	0.229	0.007	0.999987	NA	NA	NA	NA	NA	499	simulated
chr1-241661166-C-T	chr1	241661166	rs750838853	C	T	FH	NM_000143.3	missense_variant	MODERATE	c.1495G>A	p.Glu499Lys	1	1	22.2	0.0538682	0.268	0.34	0.006	0.999848	NA	NA	NA	NA	NA	499	gnomAD,BRAVO
chr1-241661166-C-G	chr1	241661166	NA	C	G	FH	NM_000143.3	missense_variant	MODERATE	c.1495G>C	p.Glu499Gln	NA	NA	17.17	0.0136161	0.25	0.531	0.006	0.999324	NA	NA	NA	NA	NA	499	simulated
chr1-241661167-G-C	chr1	241661167	NA	G	C	FH	NM_000143.3	missense_variant	MODERATE	c.1494C>G	p.Asp498Glu	NA	NA	15.81	0.0494934	0.372	0.07	0.002	0.999977	NA	NA	NA	NA	NA	498	simulated
chr1-241661167-G-T	chr1	241661167	NA	G	T	FH	NM_000143.3	missense_variant	MODERATE	c.1494C>A	p.Asp498Glu	NA	NA	15.85	0.0493571	0.372	0.07	0.002	0.999973	NA	NA	NA	NA	NA	498	simulated
chr1-241661168-T-A	chr1	241661168	NA	T	A	FH	NM_000143.3	missense_variant	MODERATE	c.1493A>T	p.Asp498Val	NA	NA	25.7	0.563235	0.844	0	0.177	1	NA	NA	NA	NA	NA	498	simulated
chr1-241661168-T-C	chr1	241661168	NA	T	C	FH	NM_000143.3	missense_variant	MODERATE	c.1493A>G	p.Asp498Gly	NA	NA	25.8	0.421958	0.834	0.002	0.128	1	NA	NA	NA	NA	NA	498	simulated
chr1-241661168-T-G	chr1	241661168	NA	T	G	FH	NM_000143.3	missense_variant	MODERATE	c.1493A>C	p.Asp498Ala	NA	NA	25.1	0.0865155	0.634	0.033	0.003	1	NA	NA	NA	NA	NA	498	simulated
chr1-241661169-C-A	chr1	241661169	NA	C	A	FH	NM_000143.3	missense_variant	MODERATE	c.1492G>T	p.Asp498Tyr	NA	NA	33	0.253317	0.833	0	0.699	1	NA	NA	NA	NA	NA	498	simulated
chr1-241661169-C-T	chr1	241661169	NA	C	T	FH	NM_000143.3	missense_variant	MODERATE	c.1492G>A	p.Asp498Asn	NA	NA	24.2	0.0471716	0.491	0.082	0.003	1	NA	NA	NA	NA	NA	498	simulated
chr1-241661169-C-G	chr1	241661169	NA	C	G	FH	NM_000143.3	missense_variant	MODERATE	c.1492G>C	p.Asp498His	NA	NA	32	0.494189	0.822	0.021	0.582	1	NA	NA	NA	NA	NA	498	simulated
chr1-241661170-A-C	chr1	241661170	NA	A	C	FH	NM_000143.3	missense_variant	MODERATE	c.1491T>G	p.Phe497Leu	NA	NA	24	0.159817	0.668	0.001	0.213	1	NA	NA	NA	NA	NA	497	simulated
chr1-241661170-A-T	chr1	241661170	NA	A	T	FH	NM_000143.3	missense_variant	MODERATE	c.1491T>A	p.Phe497Leu	NA	NA	24	0.160362	0.668	0.001	0.213	1	NA	NA	NA	NA	NA	497	simulated
chr1-241661171-A-C	chr1	241661171	NA	A	C	FH	NM_000143.3	missense_variant	MODERATE	c.1490T>G	p.Phe497Cys	NA	NA	33	0.352348	0.847	0	0.993	1	NA	NA	NA	NA	NA	497	simulated
chr1-241661171-A-T	chr1	241661171	NA	A	T	FH	NM_000143.3	missense_variant	MODERATE	c.1490T>A	p.Phe497Tyr	NA	NA	28.9	0.0739326	0.728	0.022	0.319	1	NA	NA	NA	NA	NA	497	simulated
chr1-241661171-A-G	chr1	241661171	NA	A	G	FH	NM_000143.3	missense_variant	MODERATE	c.1490T>C	p.Phe497Ser	NA	NA	33	0.395943	0.855	0	0.987	1	NA	NA	NA	NA	NA	497	simulated
chr1-241661172-A-C	chr1	241661172	NA	A	C	FH	NM_000143.3	missense_variant	MODERATE	c.1489T>G	p.Phe497Val	NA	NA	32	0.290399	0.897	0	0.949	1	NA	NA	NA	NA	NA	497	simulated
chr1-241661172-A-T	chr1	241661172	NA	A	T	FH	NM_000143.3	missense_variant	MODERATE	c.1489T>A	p.Phe497Ile	NA	NA	32	0.179364	0.801	0	0.893	1	NA	NA	NA	NA	NA	497	simulated
chr1-241661172-A-G	chr1	241661172	COSM3486120	A	G	FH	NM_000143.3	missense_variant	MODERATE	c.1489T>C	p.Phe497Leu	NA	NA	26.1	0.0930905	0.704	0.001	0.213	1	NA	NA	NA	1	NA	497	COSMIC
chr1-241661173-C-A	chr1	241661173	NA	C	A	FH	NM_000143.3	missense_variant	MODERATE	c.1488G>T	p.Gln496His	NA	NA	26.4	0.454702	0.807	0.001	0.86	1	NA	NA	NA	NA	NA	496	simulated
chr1-241661173-C-G	chr1	241661173	NA	C	G	FH	NM_000143.3	missense_variant	MODERATE	c.1488G>C	p.Gln496His	NA	NA	26.4	0.442124	0.806	0.001	0.86	1	NA	NA	NA	NA	NA	496	simulated
chr1-241661174-T-A	chr1	241661174	NA	T	A	FH	NM_000143.3	missense_variant	MODERATE	c.1487A>T	p.Gln496Leu	NA	NA	31	0.416965	0.87	0.001	0.753	1	NA	NA	NA	NA	NA	496	simulated
chr1-241661174-T-C	chr1	241661174	NA	T	C	FH	NM_000143.3	missense_variant	MODERATE	c.1487A>G	p.Gln496Arg	NA	NA	28.5	0.1528	0.865	0.006	0.775	1	NA	NA	NA	NA	NA	496	simulated
chr1-241661174-T-G	chr1	241661174	NA	T	G	FH	NM_000143.3	missense_variant	MODERATE	c.1487A>C	p.Gln496Pro	NA	NA	29.7	0.591009	0.916	0.003	0.904	1	NA	NA	NA	NA	NA	496	simulated
chr1-241661175-G-C	chr1	241661175	NA	G	C	FH	NM_000143.3	missense_variant	MODERATE	c.1486C>G	p.Gln496Glu	NA	NA	21	0.0274635	0.314	1	0.02	1	NA	NA	NA	NA	NA	496	simulated
chr1-241661175-G-T	chr1	241661175	NA	G	T	FH	NM_000143.3	missense_variant	MODERATE	c.1486C>A	p.Gln496Lys	NA	NA	24.9	0.121786	0.718	0.019	0.406	1	NA	NA	NA	NA	NA	496	simulated
chr1-241661176-C-A	chr1	241661176	NA	C	A	FH	NM_000143.3	missense_variant	MODERATE	c.1485G>T	p.Glu495Asp	NA	NA	21	0.0310065	0.401	0.077	0.003	0.999983	NA	NA	NA	NA	NA	495	simulated
chr1-241661176-C-G	chr1	241661176	NA	C	G	FH	NM_000143.3	missense_variant	MODERATE	c.1485G>C	p.Glu495Asp	NA	NA	20.9	0.0304231	0.399	0.077	0.003	0.999985	NA	NA	NA	NA	NA	495	simulated
chr1-241661177-T-A	chr1	241661177	NA	T	A	FH	NM_000143.3	missense_variant	MODERATE	c.1484A>T	p.Glu495Val	NA	NA	31	0.275525	0.825	0.003	0.259	1	NA	NA	NA	NA	NA	495	simulated
chr1-241661177-T-C	chr1	241661177	NA	T	C	FH	NM_000143.3	missense_variant	MODERATE	c.1484A>G	p.Glu495Gly	NA	NA	32	0.269102	0.828	0.001	0.254	1	NA	NA	NA	NA	NA	495	simulated
chr1-241661177-T-G	chr1	241661177	NA	T	G	FH	NM_000143.3	missense_variant	MODERATE	c.1484A>C	p.Glu495Ala	NA	NA	23.8	0.0431755	0.631	0.093	0.028	1	NA	NA	NA	NA	NA	495	simulated
chr1-241661178-C-T	chr1	241661178	NA	C	T	FH	NM_000143.3	missense_variant	MODERATE	c.1483G>A	p.Glu495Lys	NA	NA	25.6	0.0569948	0.585	0.066	0.02	1	NA	NA	NA	NA	NA	495	simulated
chr1-241661178-C-G	chr1	241661178	NA	C	G	FH	NM_000143.3	missense_variant	MODERATE	c.1483G>C	p.Glu495Gln	NA	NA	23.4	0.0359977	0.472	0.093	0.019	1	NA	NA	NA	NA	NA	495	simulated
chr1-241661180-G-A	chr1	241661180	rs752369363	G	A	FH	NM_000143.3	missense_variant	MODERATE	c.1481C>T	p.Ala494Val	1	1	23.6	0.0430929	0.477	0.021	0.026	0.99879	NA	NA	NA	NA	NA	494	gnomAD
chr1-241661180-G-C	chr1	241661180	529818	G	C	FH	NM_000143.3	missense_variant	MODERATE	c.1481C>G	p.Ala494Gly	NA	NA	23.2	0.0265382	0.314	0.129	0.016	0.998493	NA	NA	NA	NA	Uncertain_significance	494	ClinVar
chr1-241661180-G-T	chr1	241661180	NA	G	T	FH	NM_000143.3	missense_variant	MODERATE	c.1481C>A	p.Ala494Glu	NA	NA	22	0.00922977	0.316	1	0.001	0.999335	NA	NA	NA	NA	NA	494	simulated
chr1-241661181-C-A	chr1	241661181	NA	C	A	FH	NM_000143.3	missense_variant	MODERATE	c.1480G>T	p.Ala494Ser	NA	NA	22.7	0.0130548	0.318	0.35	0.002	0.997625	NA	NA	NA	NA	NA	494	simulated
chr1-241661181-C-T	chr1	241661181	NA	C	T	FH	NM_000143.3	missense_variant	MODERATE	c.1480G>A	p.Ala494Thr	NA	NA	23.5	0.0243409	0.366	0.055	0.003	0.998901	NA	NA	NA	NA	NA	494	simulated
chr1-241661181-C-G	chr1	241661181	485568	C	G	FH	NM_000143.3	missense_variant	MODERATE	c.1480G>C	p.Ala494Pro	NA	NA	23.6	0.0339025	0.432	0.086	0.151	0.999686	NA	NA	NA	NA	Uncertain_significance	494	ClinVar
chr1-241661183-G-A	chr1	241661183	NA	G	A	FH	NM_000143.3	missense_variant	MODERATE	c.1478C>T	p.Thr493Ile	NA	NA	26.3	0.228179	0.674	0.001	0.262	1	NA	NA	NA	NA	NA	493	simulated
chr1-241661183-G-C	chr1	241661183	NA	G	C	FH	NM_000143.3	missense_variant	MODERATE	c.1478C>G	p.Thr493Arg	NA	NA	26.2	0.237726	0.713	0.001	0.366	1	NA	NA	NA	NA	NA	493	simulated
chr1-241661183-G-T	chr1	241661183	NA	G	T	FH	NM_000143.3	missense_variant	MODERATE	c.1478C>A	p.Thr493Lys	NA	NA	24.4	0.082185	0.652	0.006	0.008	1	NA	NA	NA	NA	NA	493	ClinVar
chr1-241661184-T-A	chr1	241661184	NA	T	A	FH	NM_000143.3	missense_variant	MODERATE	c.1477A>T	p.Thr493Ser	NA	NA	22.9	0.0385096	0.37	0.235	0.003	1	NA	NA	NA	NA	NA	493	simulated
chr1-241661184-T-C	chr1	241661184	rs777256203	T	C	FH	NM_000143.3	missense_variant	MODERATE	c.1477A>G	p.Thr493Ala	1	1	24.2	0.0702001	0.641	0.014	0.003	1	NA	NA	NA	NA	NA	493	gnomAD
chr1-241661184-T-G	chr1	241661184	NA	T	G	FH	NM_000143.3	missense_variant	MODERATE	c.1477A>C	p.Thr493Pro	NA	NA	27.7	0.246077	0.798	0.002	0.381	1	NA	NA	NA	NA	NA	493	simulated
chr1-241661186-A-C	chr1	241661186	NA	A	C	FH	NM_000143.3	missense_variant	MODERATE	c.1475T>G	p.Leu492Arg	NA	NA	32	0.610198	0.908	0	0.864	1	NA	NA	NA	NA	NA	492	simulated
chr1-241661186-A-T	chr1	241661186	NA	A	T	FH	NM_000143.3	missense_variant	MODERATE	c.1475T>A	p.Leu492His	NA	NA	32	0.602987	0.919	0	0.927	1	NA	NA	NA	NA	NA	492	simulated
chr1-241661186-A-G	chr1	241661186	NA	A	G	FH	NM_000143.3	missense_variant	MODERATE	c.1475T>C	p.Leu492Pro	NA	NA	33	0.583052	0.927	0	0.954	1	NA	NA	NA	NA	NA	492	simulated
chr1-241661187-G-A	chr1	241661187	NA	G	A	FH	NM_000143.3	missense_variant	MODERATE	c.1474C>T	p.Leu492Phe	NA	NA	25.4	0.138772	0.7	0.008	0.076	1	NA	NA	NA	NA	NA	492	simulated
chr1-241661187-G-C	chr1	241661187	NA	G	C	FH	NM_000143.3	missense_variant	MODERATE	c.1474C>G	p.Leu492Val	NA	NA	23.1	0.0410189	0.514	0.358	0.013	1	NA	NA	NA	NA	NA	492	simulated
chr1-241661187-G-T	chr1	241661187	NA	G	T	FH	NM_000143.3	missense_variant	MODERATE	c.1474C>A	p.Leu492Ile	NA	NA	23.6	0.0335555	0.546	0.131	0.034	1	NA	NA	NA	NA	NA	492	simulated
chr1-241661189-T-A	chr1	241661189	NA	T	A	FH	NM_000143.3	missense_variant	MODERATE	c.1472A>T	p.Tyr491Phe	NA	NA	18.08	0.0179116	0.237	0.728	0.001	0.99954	NA	NA	NA	NA	NA	491	simulated
chr1-241661189-T-C	chr1	241661189	485577	T	C	FH	NM_000143.3	missense_variant	MODERATE	c.1472A>G	p.Tyr491Cys	NA	NA	26.3	0.254415	0.755	0.023	0.673	0.999975	NA	NA	NA	NA	Uncertain_significance	491	ClinVar,BRAVO
chr1-241661189-T-G	chr1	241661189	NA	T	G	FH	NM_000143.3	missense_variant	MODERATE	c.1472A>C	p.Tyr491Ser	NA	NA	22.9	0.16209	0.706	0.064	0.1	0.999964	NA	NA	NA	NA	NA	491	simulated
chr1-241661190-A-C	chr1	241661190	NA	A	C	FH	NM_000143.3	missense_variant	MODERATE	c.1471T>G	p.Tyr491Asp	NA	NA	29.9	0.130358	0.71	0.027	0.332	0.999998	NA	NA	NA	NA	NA	491	simulated
chr1-241661190-A-T	chr1	241661190	NA	A	T	FH	NM_000143.3	missense_variant	MODERATE	c.1471T>A	p.Tyr491Asn	NA	NA	29.3	0.12531	0.726	0.04	0.267	0.999999	NA	NA	NA	NA	NA	491	simulated
chr1-241661190-A-G	chr1	241661190	rs749713004;460345	A	G	FH	NM_000143.3	missense_variant	MODERATE	c.1471T>C	p.Tyr491His	3	3	23.7	0.0236067	0.463	0.11	0.003	0.999985	NA	NA	NA	NA	Uncertain_significance	491	ClinVar,gnomAD,BRAVO
chr1-241661192-C-A	chr1	241661192	NA	C	A	FH	NM_000143.3	missense_variant	MODERATE	c.1469G>T	p.Gly490Val	NA	NA	32	0.463014	0.892	0	0.974	1	NA	NA	NA	NA	NA	490	simulated
chr1-241661192-C-T	chr1	241661192	NA	C	T	FH	NM_000143.3	missense_variant	MODERATE	c.1469G>A	p.Gly490Asp	NA	NA	32	0.288196	0.877	0.02	0.922	1	NA	NA	NA	NA	NA	490	simulated
chr1-241661192-C-G	chr1	241661192	NA	C	G	FH	NM_000143.3	missense_variant	MODERATE	c.1469G>C	p.Gly490Ala	NA	NA	28.8	0.263145	0.877	0.001	0.696	1	NA	NA	NA	NA	NA	490	simulated
chr1-241661193-C-A	chr1	241661193	NA	C	A	FH	NM_000143.3	missense_variant	MODERATE	c.1468G>T	p.Gly490Cys	NA	NA	34	0.432131	0.833	0	0.994	1	NA	NA	NA	NA	NA	490	simulated
chr1-241661193-C-T	chr1	241661193	NA	C	T	FH	NM_000143.3	missense_variant	MODERATE	c.1468G>A	p.Gly490Ser	NA	NA	33	0.353686	0.821	0.002	0.887	1	NA	NA	NA	NA	NA	490	simulated
chr1-241661193-C-G	chr1	241661193	460344	C	G	FH	NM_000143.3	missense_variant	MODERATE	c.1468G>C	p.Gly490Arg	NA	NA	33	0.325216	0.829	0.001	0.95	1	NA	NA	NA	NA	Uncertain_significance	490	ClinVar
chr1-241661195-A-C	chr1	241661195	NA	A	C	FH	NM_000143.3	missense_variant	MODERATE	c.1466T>G	p.Leu489Arg	NA	NA	30	0.333226	0.783	0.002	0.253	1	NA	NA	NA	NA	NA	489	simulated
chr1-241661195-A-T	chr1	241661195	NA	A	T	FH	NM_000143.3	missense_variant	MODERATE	c.1466T>A	p.Leu489His	NA	NA	25.3	0.150256	0.67	0.019	0.011	1	NA	NA	NA	NA	NA	489	simulated
chr1-241661195-A-G	chr1	241661195	NA	A	G	FH	NM_000143.3	missense_variant	MODERATE	c.1466T>C	p.Leu489Pro	NA	NA	32	0.537174	0.86	0.004	0.67	1	NA	NA	NA	NA	NA	489	simulated
chr1-241661196-G-A	chr1	241661196	NA	G	A	FH	NM_000143.3	missense_variant	MODERATE	c.1465C>T	p.Leu489Phe	NA	NA	25.2	0.213176	0.63	0.001	0.018	1	NA	NA	NA	NA	NA	489	simulated
chr1-241661196-G-C	chr1	241661196	NA	G	C	FH	NM_000143.3	missense_variant	MODERATE	c.1465C>G	p.Leu489Val	NA	NA	24.7	0.26451	0.616	0.003	0.034	1	NA	NA	NA	NA	NA	489	simulated
chr1-241661196-G-T	chr1	241661196	NA	G	T	FH	NM_000143.3	missense_variant	MODERATE	c.1465C>A	p.Leu489Ile	NA	NA	25	0.309091	0.592	0.001	0.034	1	NA	NA	NA	NA	NA	489	simulated
chr1-241661197-T-A	chr1	241661197	NA	T	A	FH	NM_000143.3	missense_variant	MODERATE	c.1464A>T	p.Glu488Asp	NA	NA	21.6	0.055657	0.414	0.17	0	0.97037	NA	NA	NA	NA	NA	488	simulated
chr1-241661197-T-G	chr1	241661197	NA	T	G	FH	NM_000143.3	missense_variant	MODERATE	c.1464A>C	p.Glu488Asp	NA	NA	21.5	0.0554751	0.414	0.17	0	0.97037	NA	NA	NA	NA	NA	488	simulated
chr1-241661198-T-A	chr1	241661198	NA	T	A	FH	NM_000143.3	missense_variant	MODERATE	c.1463A>T	p.Glu488Val	NA	NA	25.6	0.0654783	0.568	0.055	0.002	0.99935	NA	NA	NA	NA	NA	488	simulated
chr1-241661198-T-C	chr1	241661198	NA	T	C	FH	NM_000143.3	missense_variant	MODERATE	c.1463A>G	p.Glu488Gly	NA	NA	24.1	0.0855783	0.577	0.201	0.056	0.998731	NA	NA	NA	NA	NA	488	simulated
chr1-241661198-T-G	chr1	241661198	NA	T	G	FH	NM_000143.3	missense_variant	MODERATE	c.1463A>C	p.Glu488Ala	NA	NA	23.3	0.041032	0.369	0.415	0.003	0.998475	NA	NA	NA	NA	NA	488	simulated
chr1-241661199-C-T	chr1	241661199	rs201115573;COSM6952107;237110	C	T	FH	NM_000143.3	missense_variant	MODERATE	c.1462G>A	p.Glu488Lys	6	1	19.03	0.0327746	0.253	0.725	0.001	0.981717	NA	NA	NA	1	Uncertain_significance	488	ClinVar,COSMIC,gnomAD,BRAVO
chr1-241661199-C-G	chr1	241661199	NA	C	G	FH	NM_000143.3	missense_variant	MODERATE	c.1462G>C	p.Glu488Gln	NA	NA	21	0.0823523	0.338	0.104	0.007	0.923301	NA	NA	NA	NA	NA	488	simulated
chr1-241661200-G-C	chr1	241661200	NA	G	C	FH	NM_000143.3	missense_variant	MODERATE	c.1461C>G	p.Ile487Met	NA	NA	20.8	0.0680497	0.423	0.201	0.391	0.999986	NA	NA	NA	NA	NA	487	simulated
chr1-241661201-A-C	chr1	241661201	NA	A	C	FH	NM_000143.3	missense_variant	MODERATE	c.1460T>G	p.Ile487Ser	NA	NA	29.7	0.200237	0.716	0.001	0.421	1	NA	NA	NA	NA	NA	487	simulated
chr1-241661201-A-T	chr1	241661201	NA	A	T	FH	NM_000143.3	missense_variant	MODERATE	c.1460T>A	p.Ile487Asn	NA	NA	31	0.278218	0.732	0	0.599	1	NA	NA	NA	NA	NA	487	simulated
chr1-241661201-A-G	chr1	241661201	NA	A	G	FH	NM_000143.3	missense_variant	MODERATE	c.1460T>C	p.Ile487Thr	NA	NA	27	0.158704	0.66	0.004	0.237	1	NA	NA	NA	NA	NA	487	simulated
chr1-241661202-T-A	chr1	241661202	NA	T	A	FH	NM_000143.3	missense_variant	MODERATE	c.1459A>T	p.Ile487Phe	NA	NA	22.6	0.129553	0.449	0.002	0.007	0.999998	NA	NA	NA	NA	NA	487	BRAVO
chr1-241661202-T-C	chr1	241661202	COSM464229	T	C	FH	NM_000143.3	missense_variant	MODERATE	c.1459A>G	p.Ile487Val	NA	NA	15.3	0.017739	0.229	0.367	0.001	0.999522	NA	NA	NA	1	NA	487	COSMIC,BRAVO
chr1-241661202-T-G	chr1	241661202	NA	T	G	FH	NM_000143.3	missense_variant	MODERATE	c.1459A>C	p.Ile487Leu	NA	NA	15.38	0.0173452	0.234	1	0.001	0.999792	NA	NA	NA	NA	NA	487	simulated
chr1-241661204-G-A	chr1	241661204	COSM6338424	G	A	FH	NM_000143.3	missense_variant	MODERATE	c.1457C>T	p.Ala486Val	NA	NA	32	0.211836	0.826	0.007	0.878	1	NA	NA	NA	1	NA	486	COSMIC
chr1-241661204-G-C	chr1	241661204	NA	G	C	FH	NM_000143.3	missense_variant	MODERATE	c.1457C>G	p.Ala486Gly	NA	NA	25.2	0.342543	0.753	0.027	0.09	1	NA	NA	NA	NA	NA	486	simulated
chr1-241661204-G-T	chr1	241661204	NA	G	T	FH	NM_000143.3	missense_variant	MODERATE	c.1457C>A	p.Ala486Asp	NA	NA	32	0.673085	0.915	0	0.993	1	NA	NA	NA	NA	NA	486	simulated
chr1-241661205-C-A	chr1	241661205	COSM6965800	C	A	FH	NM_000143.3	missense_variant	MODERATE	c.1456G>T	p.Ala486Ser	NA	NA	28.2	0.295204	0.811	0.005	0.434	1	NA	NA	NA	1	NA	486	COSMIC
chr1-241661205-C-T	chr1	241661205	NA	C	T	FH	NM_000143.3	missense_variant	MODERATE	c.1456G>A	p.Ala486Thr	NA	NA	26.6	0.185638	0.853	0.065	0.862	1	NA	NA	NA	NA	NA	486	simulated
chr1-241661205-C-G	chr1	241661205	NA	C	G	FH	NM_000143.3	missense_variant	MODERATE	c.1456G>C	p.Ala486Pro	NA	NA	32	0.531961	0.921	0.001	0.996	1	NA	NA	NA	NA	NA	486	simulated
chr1-241661207-G-A	chr1	241661207	NA	G	A	FH	NM_000143.3	missense_variant	MODERATE	c.1454C>T	p.Thr485Ile	NA	NA	24.7	0.0396326	0.44	0.044	0.189	0.999808	NA	NA	NA	NA	NA	485	simulated
chr1-241661207-G-C	chr1	241661207	NA	G	C	FH	NM_000143.3	missense_variant	MODERATE	c.1454C>G	p.Thr485Ser	NA	NA	21.7	0.0304495	0.375	1	0.002	0.997722	NA	NA	NA	NA	NA	485	simulated
chr1-241661207-G-T	chr1	241661207	NA	G	T	FH	NM_000143.3	missense_variant	MODERATE	c.1454C>A	p.Thr485Asn	NA	NA	24.2	0.0439315	0.411	0.098	0.204	0.999789	NA	NA	NA	NA	NA	485	simulated
chr1-241661208-T-A	chr1	241661208	NA	T	A	FH	NM_000143.3	missense_variant	MODERATE	c.1453A>T	p.Thr485Ser	NA	NA	21.6	0.0361244	0.324	1	0.002	0.996338	NA	NA	NA	NA	NA	485	simulated
chr1-241661208-T-C	chr1	241661208	NA	T	C	FH	NM_000143.3	missense_variant	MODERATE	c.1453A>G	p.Thr485Ala	NA	NA	19.95	0.0139216	0.265	0.857	0.001	0.998886	NA	NA	NA	NA	NA	485	simulated
chr1-241661208-T-G	chr1	241661208	NA	T	G	FH	NM_000143.3	missense_variant	MODERATE	c.1453A>C	p.Thr485Pro	NA	NA	26.4	0.0923988	0.62	0.108	0.331	0.999757	NA	NA	NA	NA	NA	485	simulated
chr1-241661209-T-A	chr1	241661209	NA	T	A	FH	NM_000143.3	missense_variant	MODERATE	c.1452A>T	p.Glu484Asp	NA	NA	20.4	0.0634169	0.446	0.038	0.006	0.999848	NA	NA	NA	NA	NA	484	simulated
chr1-241661209-T-G	chr1	241661209	NA	T	G	FH	NM_000143.3	missense_variant	MODERATE	c.1452A>C	p.Glu484Asp	NA	NA	20.4	0.0634169	0.446	0.038	0.006	0.999848	NA	NA	NA	NA	NA	484	simulated
chr1-241661210-T-A	chr1	241661210	NA	T	A	FH	NM_000143.3	missense_variant	MODERATE	c.1451A>T	p.Glu484Val	NA	NA	23.6	0.161772	0.616	0.012	0.042	0.999999	NA	NA	NA	NA	NA	484	simulated
chr1-241661210-T-C	chr1	241661210	NA	T	C	FH	NM_000143.3	missense_variant	MODERATE	c.1451A>G	p.Glu484Gly	NA	NA	25.6	0.242733	0.56	0.004	0.396	0.999998	NA	NA	NA	NA	NA	484	simulated
chr1-241661210-T-G	chr1	241661210	NA	T	G	FH	NM_000143.3	missense_variant	MODERATE	c.1451A>C	p.Glu484Ala	NA	NA	22.4	0.0555349	0.371	0.052	0.034	0.999998	NA	NA	NA	NA	NA	484	simulated
chr1-241661211-C-T	chr1	241661211	NA	C	T	FH	NM_000143.3	missense_variant	MODERATE	c.1450G>A	p.Glu484Lys	NA	NA	32	0.101986	0.622	0.01	0.245	1	NA	NA	NA	NA	NA	484	simulated
chr1-241661211-C-G	chr1	241661211	NA	C	G	FH	NM_000143.3	missense_variant	MODERATE	c.1450G>C	p.Glu484Gln	NA	NA	23.4	0.0271033	0.377	0.222	0.011	1	NA	NA	NA	NA	NA	484	simulated
chr1-241661212-C-A	chr1	241661212	COSM6929872	C	A	FH	NM_000143.3	missense_variant	MODERATE	c.1449G>T	p.Lys483Asn	NA	NA	24.7	0.424078	0.768	0.001	0.928	1	NA	NA	NA	1	NA	483	COSMIC
chr1-241661212-C-G	chr1	241661212	NA	C	G	FH	NM_000143.3	missense_variant	MODERATE	c.1449G>C	p.Lys483Asn	NA	NA	24.7	0.41921	0.768	0.001	0.928	1	NA	NA	NA	NA	NA	483	simulated
chr1-241661213-T-A	chr1	241661213	NA	T	A	FH	NM_000143.3	missense_variant	MODERATE	c.1448A>T	p.Lys483Met	NA	NA	27.8	0.320034	0.879	0.008	0.85	1	NA	NA	NA	NA	NA	483	simulated
chr1-241661213-T-C	chr1	241661213	NA	T	C	FH	NM_000143.3	missense_variant	MODERATE	c.1448A>G	p.Lys483Arg	NA	NA	22.9	0.0440656	0.32	0.175	0.094	1	NA	NA	NA	NA	NA	483	simulated
chr1-241661213-T-G	chr1	241661213	NA	T	G	FH	NM_000143.3	missense_variant	MODERATE	c.1448A>C	p.Lys483Thr	NA	NA	26.8	0.297646	0.881	0.001	0.862	1	NA	NA	NA	NA	NA	483	simulated
chr1-241661214-T-C	chr1	241661214	NA	T	C	FH	NM_000143.3	missense_variant	MODERATE	c.1447A>G	p.Lys483Glu	NA	NA	25.3	0.202212	0.806	0.001	0.105	1	NA	NA	NA	NA	NA	483	simulated
chr1-241661214-T-G	chr1	241661214	529814	T	G	FH	NM_000143.3	missense_variant	MODERATE	c.1447A>C	p.Lys483Gln	NA	NA	28.6	0.170721	0.805	0.011	0.504	1	NA	NA	NA	NA	Uncertain_significance	483	ClinVar,gnomAD
chr1-241661215-T-A	chr1	241661215	NA	T	A	FH	NM_000143.3	missense_variant	MODERATE	c.1446A>T	p.Leu482Phe	NA	NA	23.8	0.470467	0.834	0	1	1	NA	NA	NA	NA	NA	482	simulated
chr1-241661215-T-G	chr1	241661215	214388	T	G	FH	NM_000143.3	missense_variant	MODERATE	c.1446A>C	p.Leu482Phe	NA	NA	23.8	0.466424	0.834	0	1	1	NA	NA	NA	NA	Likely_pathogenic	482	ClinVar
chr1-241661216-A-G	chr1	241661216	NA	A	G	FH	NM_000143.3	missense_variant	MODERATE	c.1445T>C	p.Leu482Ser	NA	NA	32	0.46732	0.926	0	1	1	NA	NA	NA	NA	NA	482	simulated
chr1-241661217-A-C	chr1	241661217	NA	A	C	FH	NM_000143.3	missense_variant	MODERATE	c.1444T>G	p.Leu482Val	NA	NA	27	0.16823	0.765	0	0.997	1	NA	NA	NA	NA	NA	482	simulated
chr1-241661217-A-T	chr1	241661217	NA	A	T	FH	NM_000143.3	missense_variant	MODERATE	c.1444T>A	p.Leu482Ile	NA	NA	27.9	0.170679	0.696	0	0.999	1	NA	NA	NA	NA	NA	482	simulated
chr1-241661219-G-A	chr1	241661219	rs747250739	G	A	FH	NM_000143.3	missense_variant	MODERATE	c.1442C>T	p.Thr481Ile	1	1	28.2	0.366934	0.878	0	0.949	1	NA	NA	NA	NA	NA	481	gnomAD
chr1-241661219-G-C	chr1	241661219	NA	G	C	FH	NM_000143.3	missense_variant	MODERATE	c.1442C>G	p.Thr481Ser	NA	NA	23.1	0.0491712	0.585	0.048	0.154	1	NA	NA	NA	NA	NA	481	simulated
chr1-241661219-G-T	chr1	241661219	NA	G	T	FH	NM_000143.3	missense_variant	MODERATE	c.1442C>A	p.Thr481Asn	NA	NA	26.6	0.203082	0.804	0.003	0.747	1	NA	NA	NA	NA	NA	481	simulated
chr1-241661220-T-A	chr1	241661220	NA	T	A	FH	NM_000143.3	missense_variant	MODERATE	c.1441A>T	p.Thr481Ser	NA	NA	23.3	0.0675794	0.551	0.048	0.154	1	NA	NA	NA	NA	NA	481	simulated
chr1-241661220-T-C	chr1	241661220	NA	T	C	FH	NM_000143.3	missense_variant	MODERATE	c.1441A>G	p.Thr481Ala	NA	NA	26.5	0.221495	0.838	0.001	0.319	1	NA	NA	NA	NA	NA	481	gnomAD,BRAVO
chr1-241661220-T-G	chr1	241661220	NA	T	G	FH	NM_000143.3	missense_variant	MODERATE	c.1441A>C	p.Thr481Pro	NA	NA	28.8	0.230848	0.872	0	0.923	1	NA	NA	NA	NA	NA	481	simulated
chr1-241661222-G-A	chr1	241661222	NA	G	A	FH	NM_000143.3	missense_variant	MODERATE	c.1439C>T	p.Ser480Leu	NA	NA	23.9	0.026195	0.436	0.364	0.005	1	NA	NA	NA	NA	NA	480	simulated
chr1-241661223-A-C	chr1	241661223	NA	A	C	FH	NM_000143.3	missense_variant	MODERATE	c.1438T>G	p.Ser480Ala	NA	NA	22.9	0.0358309	0.289	0.063	0.055	0.99971	NA	NA	NA	NA	NA	480	simulated
chr1-241661223-A-T	chr1	241661223	NA	A	T	FH	NM_000143.3	missense_variant	MODERATE	c.1438T>A	p.Ser480Thr	NA	NA	19.59	0.0141027	0.281	1	0	0.999917	NA	NA	NA	NA	NA	480	simulated
chr1-241661223-A-G	chr1	241661223	NA	A	G	FH	NM_000143.3	missense_variant	MODERATE	c.1438T>C	p.Ser480Pro	NA	NA	27	0.0766021	0.672	0.024	0.352	0.999987	NA	NA	NA	NA	NA	480	simulated
chr1-241661225-C-A	chr1	241661225	NA	C	A	FH	NM_000143.3	missense_variant	MODERATE	c.1436G>T	p.Gly479Val	NA	NA	32	0.49116	0.951	0	0.908	1	NA	NA	NA	NA	NA	479	simulated
chr1-241661225-C-T	chr1	241661225	NA	C	T	FH	NM_000143.3	missense_variant	MODERATE	c.1436G>A	p.Gly479Glu	NA	NA	32	0.469622	0.938	0.001	0.771	1	NA	NA	NA	NA	NA	479	simulated
chr1-241661225-C-G	chr1	241661225	NA	C	G	FH	NM_000143.3	missense_variant	MODERATE	c.1436G>C	p.Gly479Ala	NA	NA	27.3	0.514569	0.916	0.001	0.303	1	NA	NA	NA	NA	NA	479	simulated
chr1-241661226-C-T	chr1	241661226	NA	C	T	FH	NM_000143.3	missense_variant	MODERATE	c.1435G>A	p.Gly479Arg	NA	NA	33	0.431887	0.949	0.013	0.835	1	NA	NA	NA	NA	NA	479	simulated
chr1-241661226-C-G	chr1	241661226	NA	C	G	FH	NM_000143.3	missense_variant	MODERATE	c.1435G>C	p.Gly479Arg	NA	NA	33	0.427703	0.949	0.013	0.835	1	NA	NA	NA	NA	NA	479	simulated
chr1-241661227-A-C	chr1	241661227	NA	A	C	FH	NM_000143.3	missense_variant	MODERATE	c.1434T>G	p.Asn478Lys	NA	NA	15.91	0.0187578	0.196	0.583	0.007	0.999843	NA	NA	NA	NA	NA	478	simulated
chr1-241661227-A-T	chr1	241661227	NA	A	T	FH	NM_000143.3	missense_variant	MODERATE	c.1434T>A	p.Asn478Lys	NA	NA	15.93	0.0190112	0.196	0.583	0.007	0.999848	NA	NA	NA	NA	NA	478	simulated
chr1-241661228-T-A	chr1	241661228	NA	T	A	FH	NM_000143.3	missense_variant	MODERATE	c.1433A>T	p.Asn478Ile	NA	NA	25.5	0.299817	0.615	0.003	0.699	0.999094	NA	NA	NA	NA	NA	478	simulated
chr1-241661228-T-C	chr1	241661228	rs201886827;405918	T	C	FH	NM_000143.3	missense_variant	MODERATE	c.1433A>G	p.Asn478Ser	2	1	20.6	0.0333307	0.298	0.026	0.003	0.990802	NA	NA	NA	NA	Uncertain_significance	478	ClinVar,gnomAD,BRAVO
chr1-241661228-T-G	chr1	241661228	rs201886827	T	G	FH	NM_000143.3	missense_variant	MODERATE	c.1433A>C	p.Asn478Thr	1	1	22.2	0.0489578	0.291	0.016	0.091	0.99728	NA	NA	NA	NA	NA	478	gnomAD
chr1-241661229-T-A	chr1	241661229	NA	T	A	FH	NM_000143.3	missense_variant	MODERATE	c.1432A>T	p.Asn478Tyr	NA	NA	27.2	0.272616	0.561	0.006	0.552	0.999218	NA	NA	NA	NA	NA	478	simulated
chr1-241661229-T-C	chr1	241661229	NA	T	C	FH	NM_000143.3	missense_variant	MODERATE	c.1432A>G	p.Asn478Asp	NA	NA	22.8	0.0288515	0.23	0.206	0.003	0.992485	NA	NA	NA	NA	NA	478	simulated
chr1-241661229-T-G	chr1	241661229	NA	T	G	FH	NM_000143.3	missense_variant	MODERATE	c.1432A>C	p.Asn478His	NA	NA	23.8	0.0530007	0.337	0.03	0.018	0.996677	NA	NA	NA	NA	NA	478	simulated
chr1-241661230-T-A	chr1	241661230	NA	T	A	FH	NM_000143.3	missense_variant	MODERATE	c.1431A>T	p.Lys477Asn	NA	NA	25.1	0.232617	0.632	0.001	0.421	1	NA	NA	NA	NA	NA	477	simulated
chr1-241661230-T-G	chr1	241661230	NA	T	G	FH	NM_000143.3	missense_variant	MODERATE	c.1431A>C	p.Lys477Asn	NA	NA	25.1	0.211611	0.632	0.001	0.421	1	NA	NA	NA	NA	NA	477	simulated
chr1-241661231-T-A	chr1	241661231	NA	T	A	FH	NM_000143.3	missense_variant	MODERATE	c.1430A>T	p.Lys477Ile	NA	NA	24.7	0.213888	0.665	0.005	0.021	1	NA	NA	NA	NA	NA	477	simulated
chr1-241661231-T-C	chr1	241661231	rs761934894	T	C	FH	NM_000143.3	missense_variant	MODERATE	c.1430A>G	p.Lys477Arg	2	2	24	0.0615124	0.43	0.017	0.007	1	NA	NA	NA	NA	NA	477	gnomAD
chr1-241661231-T-G	chr1	241661231	NA	T	G	FH	NM_000143.3	missense_variant	MODERATE	c.1430A>C	p.Lys477Thr	NA	NA	24.2	0.138083	0.673	0.001	0.05	1	NA	NA	NA	NA	NA	477	simulated
chr1-241661232-T-C	chr1	241661232	NA	T	C	FH	NM_000143.3	missense_variant	MODERATE	c.1429A>G	p.Lys477Glu	NA	NA	24.4	0.0685898	0.638	0.034	0.009	1	NA	NA	NA	NA	NA	477	simulated
chr1-241661232-T-G	chr1	241661232	NA	T	G	FH	NM_000143.3	missense_variant	MODERATE	c.1429A>C	p.Lys477Gln	NA	NA	24.2	0.0662498	0.578	0.015	0.009	1	NA	NA	NA	NA	NA	477	simulated
chr1-241661233-G-C	chr1	241661233	NA	G	C	FH	NM_000143.3	missense_variant	MODERATE	c.1428C>G	p.His476Gln	NA	NA	26.9	0.212694	0.64	0	0.81	1	NA	NA	NA	NA	NA	476	simulated
chr1-241661233-G-T	chr1	241661233	NA	G	T	FH	NM_000143.3	missense_variant	MODERATE	c.1428C>A	p.His476Gln	NA	NA	27	0.219238	0.64	0	0.81	1	NA	NA	NA	NA	NA	476	simulated
chr1-241661234-T-A	chr1	241661234	NA	T	A	FH	NM_000143.3	missense_variant	MODERATE	c.1427A>T	p.His476Leu	NA	NA	24.7	0.0946761	0.633	0.013	0.009	1	NA	NA	NA	NA	NA	476	simulated
chr1-241661234-T-C	chr1	241661234	NA	T	C	FH	NM_000143.3	missense_variant	MODERATE	c.1427A>G	p.His476Arg	NA	NA	26.6	0.262888	0.854	0	0.742	1	NA	NA	NA	NA	NA	476	simulated
chr1-241661234-T-G	chr1	241661234	NA	T	G	FH	NM_000143.3	missense_variant	MODERATE	c.1427A>C	p.His476Pro	NA	NA	28.1	0.527206	0.866	0	0.905	1	NA	NA	NA	NA	NA	476	BRAVO
chr1-241661235-G-A	chr1	241661235	NA	G	A	FH	NM_000143.3	missense_variant	MODERATE	c.1426C>T	p.His476Tyr	1	NA	23.5	0.0499709	0.623	0.043	0.024	1	NA	NA	NA	NA	NA	476	gnomAD,BRAVO
chr1-241661235-G-C	chr1	241661235	NA	G	C	FH	NM_000143.3	missense_variant	MODERATE	c.1426C>G	p.His476Asp	NA	NA	31	0.246739	0.875	0	0.864	1	NA	NA	NA	NA	NA	476	simulated
chr1-241661235-G-T	chr1	241661235	NA	G	T	FH	NM_000143.3	missense_variant	MODERATE	c.1426C>A	p.His476Asn	NA	NA	29.5	0.391117	0.774	0	0.864	1	NA	NA	NA	NA	NA	476	simulated
chr1-241661237-G-A	chr1	241661237	NA	G	A	FH	NM_000143.3	missense_variant	MODERATE	c.1424C>T	p.Ala475Val	NA	NA	32	0.704229	0.954	0	0.907	1	NA	NA	NA	NA	NA	475	simulated
chr1-241661237-G-C	chr1	241661237	NA	G	C	FH	NM_000143.3	missense_variant	MODERATE	c.1424C>G	p.Ala475Gly	NA	NA	25.3	0.641415	0.885	0.004	0.065	1	NA	NA	NA	NA	NA	475	simulated
chr1-241661237-G-T	chr1	241661237	214427	G	T	FH	NM_000143.3	missense_variant	MODERATE	c.1424C>A	p.Ala475Glu	NA	NA	28.8	0.742989	0.923	0	0.327	1	NA	NA	NA	NA	Uncertain_significance	475	ClinVar
chr1-241661238-C-A	chr1	241661238	NA	C	A	FH	NM_000143.3	missense_variant	MODERATE	c.1423G>T	p.Ala475Ser	NA	NA	29.3	0.58859	0.89	0.001	0.783	1	NA	NA	NA	NA	NA	475	simulated
chr1-241661238-C-T	chr1	241661238	COSM6913597	C	T	FH	NM_000143.3	missense_variant	MODERATE	c.1423G>A	p.Ala475Thr	NA	NA	32	0.666388	0.933	0	0.896	1	NA	NA	NA	1	NA	475	COSMIC
chr1-241661238-C-G	chr1	241661238	NA	C	G	FH	NM_000143.3	missense_variant	MODERATE	c.1423G>C	p.Ala475Pro	NA	NA	32	0.730469	0.951	0.001	0.96	1	NA	NA	NA	NA	NA	475	simulated
chr1-241661240-G-A	chr1	241661240	rs369802820;529801	G	A	FH	NM_000143.3	missense_variant	MODERATE	c.1421C>T	p.Thr474Ile	2	2	24.5	0.0620942	0.588	0.019	0.085	1	NA	NA	NA	NA	Uncertain_significance	474	ClinVar,gnomAD
chr1-241661240-G-C	chr1	241661240	rs369802820;COSM6301279;41585	G	C	FH	NM_000143.3	missense_variant	MODERATE	c.1421C>G	p.Thr474Arg	30	12	23.3	0.0595581	0.507	0.037	0.131	1	NA	NA	NA	1	Conflicting_interpretations_of_pathogenicity	474	ClinVar,COSMIC,gnomAD,BRAVO
chr1-241661240-G-T	chr1	241661240	NA	G	T	FH	NM_000143.3	missense_variant	MODERATE	c.1421C>A	p.Thr474Lys	NA	NA	22.7	0.0341814	0.401	0.462	0.001	1	NA	NA	NA	NA	NA	474	simulated
chr1-241661241-T-A	chr1	241661241	NA	T	A	FH	NM_000143.3	missense_variant	MODERATE	c.1420A>T	p.Thr474Ser	NA	NA	22.7	0.0786848	0.384	0.068	0.001	1	NA	NA	NA	NA	NA	474	simulated
chr1-241661241-T-C	chr1	241661241	NA	T	C	FH	NM_000143.3	missense_variant	MODERATE	c.1420A>G	p.Thr474Ala	NA	NA	22.7	0.0605604	0.409	0.081	0.001	1	NA	NA	NA	NA	NA	474	simulated
chr1-241661241-T-G	chr1	241661241	NA	T	G	FH	NM_000143.3	missense_variant	MODERATE	c.1420A>C	p.Thr474Pro	NA	NA	24.4	0.15523	0.73	0.013	0.184	1	NA	NA	NA	NA	NA	474	simulated
chr1-241661242-C-A	chr1	241661242	NA	C	A	FH	NM_000143.3	missense_variant	MODERATE	c.1419G>T	p.Lys473Asn	NA	NA	23	0.505194	0.495	0.008	0.041	1	NA	NA	NA	NA	NA	473	simulated
chr1-241661242-C-G	chr1	241661242	NA	C	G	FH	NM_000143.3	missense_variant	MODERATE	c.1419G>C	p.Lys473Asn	NA	NA	23	0.45694	0.495	0.008	0.041	1	NA	NA	NA	NA	NA	473	simulated
chr1-241661243-T-A	chr1	241661243	NA	T	A	FH	NM_000143.3	missense_variant	MODERATE	c.1418A>T	p.Lys473Met	NA	NA	32	0.598926	0.928	0	0.878	1	NA	NA	NA	NA	NA	473	simulated
chr1-241661243-T-C	chr1	241661243	NA	T	C	FH	NM_000143.3	missense_variant	MODERATE	c.1418A>G	p.Lys473Arg	NA	NA	24.8	0.221691	0.758	0.009	0.028	1	NA	NA	NA	NA	NA	473	simulated
chr1-241661243-T-G	chr1	241661243	NA	T	G	FH	NM_000143.3	missense_variant	MODERATE	c.1418A>C	p.Lys473Thr	NA	NA	25.3	0.583315	0.861	0	0.171	1	NA	NA	NA	NA	NA	473	simulated
chr1-241661244-T-C	chr1	241661244	NA	T	C	FH	NM_000143.3	missense_variant	MODERATE	c.1417A>G	p.Lys473Glu	1	NA	28.5	0.545482	0.895	0	0.292	1	NA	NA	NA	NA	NA	473	gnomAD
chr1-241661244-T-G	chr1	241661244	NA	T	G	FH	NM_000143.3	missense_variant	MODERATE	c.1417A>C	p.Lys473Gln	NA	NA	28.1	0.424045	0.89	0.001	0.387	1	NA	NA	NA	NA	NA	473	simulated
chr1-241661246-G-A	chr1	241661246	rs765643179	G	A	FH	NM_000143.3	missense_variant	MODERATE	c.1415C>T	p.Ala472Val	1	NA	32	0.541832	0.935	0	0.923	1	NA	NA	NA	NA	NA	472	gnomAD,BRAVO
chr1-241661246-G-C	chr1	241661246	NA	G	C	FH	NM_000143.3	missense_variant	MODERATE	c.1415C>G	p.Ala472Gly	NA	NA	32	0.708933	0.943	0	0.966	1	NA	NA	NA	NA	NA	472	simulated
chr1-241661246-G-T	chr1	241661246	NA	G	T	FH	NM_000143.3	missense_variant	MODERATE	c.1415C>A	p.Ala472Asp	NA	NA	32	0.787275	0.945	0	0.999	1	NA	NA	NA	NA	NA	472	simulated
chr1-241661247-C-A	chr1	241661247	NA	C	A	FH	NM_000143.3	missense_variant	MODERATE	c.1414G>T	p.Ala472Ser	NA	NA	29.6	0.611917	0.931	0	0.981	1	NA	NA	NA	NA	NA	472	simulated
chr1-241661247-C-T	chr1	241661247	NA	C	T	FH	NM_000143.3	missense_variant	MODERATE	c.1414G>A	p.Ala472Thr	NA	NA	32	0.604255	0.937	0	0.966	1	NA	NA	NA	NA	NA	472	simulated
chr1-241661247-C-G	chr1	241661247	NA	C	G	FH	NM_000143.3	missense_variant	MODERATE	c.1414G>C	p.Ala472Pro	NA	NA	32	0.674453	0.947	0	0.999	1	NA	NA	NA	NA	NA	472	simulated
chr1-241661248-A-C	chr1	241661248	NA	A	C	FH	NM_000143.3	missense_variant	MODERATE	c.1413T>G	p.Ile471Met	NA	NA	23.3	0.443611	0.784	0.001	0.968	1	NA	NA	NA	NA	NA	471	simulated
chr1-241661249-A-C	chr1	241661249	NA	A	C	FH	NM_000143.3	missense_variant	MODERATE	c.1412T>G	p.Ile471Ser	NA	NA	32	0.735889	0.954	0.001	0.986	1	NA	NA	NA	NA	NA	471	simulated
chr1-241661249-A-T	chr1	241661249	NA	A	T	FH	NM_000143.3	missense_variant	MODERATE	c.1412T>A	p.Ile471Asn	NA	NA	32	0.728746	0.944	0	0.993	1	NA	NA	NA	NA	NA	471	simulated
chr1-241661249-A-G	chr1	241661249	NA	A	G	FH	NM_000143.3	missense_variant	MODERATE	c.1412T>C	p.Ile471Thr	NA	NA	28.8	0.450116	0.939	0.061	0.971	1	NA	NA	NA	NA	NA	471	simulated
chr1-241661250-T-A	chr1	241661250	NA	T	A	FH	NM_000143.3	missense_variant	MODERATE	c.1411A>T	p.Ile471Phe	NA	NA	29.9	0.607745	0.89	0.001	0.957	1	NA	NA	NA	NA	NA	471	simulated
chr1-241661250-T-C	chr1	241661250	NA	T	C	FH	NM_000143.3	missense_variant	MODERATE	c.1411A>G	p.Ile471Val	NA	NA	22.4	0.0556782	0.44	0.693	0.094	1	NA	NA	NA	NA	NA	471	simulated
chr1-241661250-T-G	chr1	241661250	NA	T	G	FH	NM_000143.3	missense_variant	MODERATE	c.1411A>C	p.Ile471Leu	NA	NA	27	0.294867	0.754	0.004	0.223	1	NA	NA	NA	NA	NA	471	simulated
chr1-241661251-C-A	chr1	241661251	NA	C	A	FH	NM_000143.3	missense_variant	MODERATE	c.1410G>T	p.Lys470Asn	NA	NA	26.9	0.180602	0.587	0.004	0.535	1	NA	NA	NA	NA	NA	470	simulated
chr1-241661251-C-G	chr1	241661251	NA	C	G	FH	NM_000143.3	missense_variant	MODERATE	c.1410G>C	p.Lys470Asn	NA	NA	26.9	0.164975	0.587	0.004	0.535	1	NA	NA	NA	NA	NA	470	simulated
chr1-241661252-T-A	chr1	241661252	NA	T	A	FH	NM_000143.3	missense_variant	MODERATE	c.1409A>T	p.Lys470Met	NA	NA	31	0.310927	0.701	0.001	0.561	1	NA	NA	NA	NA	NA	470	simulated
chr1-241661252-T-C	chr1	241661252	COSM6062515	T	C	FH	NM_000143.3	missense_variant	MODERATE	c.1409A>G	p.Lys470Arg	NA	NA	25.2	0.0286937	0.435	0.012	0.206	0.999999	NA	NA	NA	1	NA	470	COSMIC
chr1-241661252-T-G	chr1	241661252	NA	T	G	FH	NM_000143.3	missense_variant	MODERATE	c.1409A>C	p.Lys470Thr	NA	NA	23.7	0.0293297	0.462	0.058	0.029	1	NA	NA	NA	NA	NA	470	simulated
chr1-241661253-T-C	chr1	241661253	460342	T	C	FH	NM_000143.3	missense_variant	MODERATE	c.1408A>G	p.Lys470Glu	1	NA	23.1	0.0325489	0.281	0.082	0.014	1	NA	NA	NA	NA	Uncertain_significance	470	ClinVar,gnomAD,BRAVO
chr1-241661253-T-G	chr1	241661253	NA	T	G	FH	NM_000143.3	missense_variant	MODERATE	c.1408A>C	p.Lys470Gln	NA	NA	23	0.030297	0.237	0.057	0.005	0.999999	NA	NA	NA	NA	NA	470	simulated
chr1-241661255-G-A	chr1	241661255	NA	G	A	FH	NM_000143.3	missense_variant	MODERATE	c.1406C>T	p.Ala469Val	NA	NA	32	0.422126	0.849	0.001	0.466	1	NA	NA	NA	NA	NA	469	simulated
chr1-241661255-G-C	chr1	241661255	NA	G	C	FH	NM_000143.3	missense_variant	MODERATE	c.1406C>G	p.Ala469Gly	NA	NA	32	0.299324	0.843	0.002	0.653	1	NA	NA	NA	NA	NA	469	simulated
chr1-241661255-G-T	chr1	241661255	NA	G	T	FH	NM_000143.3	missense_variant	MODERATE	c.1406C>A	p.Ala469Glu	NA	NA	33	0.41149	0.896	0	0.929	1	NA	NA	NA	NA	NA	469	simulated
chr1-241661256-C-A	chr1	241661256	NA	C	A	FH	NM_000143.3	missense_variant	MODERATE	c.1405G>T	p.Ala469Ser	NA	NA	25.1	0.0587609	0.662	0.367	0.37	1	NA	NA	NA	NA	NA	469	simulated
chr1-241661256-C-T	chr1	241661256	405933	C	T	FH	NM_000143.3	missense_variant	MODERATE	c.1405G>A	p.Ala469Thr	NA	NA	27.1	0.106101	0.84	0.189	0.864	1	NA	NA	NA	NA	Uncertain_significance	469	ClinVar,BRAVO
chr1-241661256-C-G	chr1	241661256	NA	C	G	FH	NM_000143.3	missense_variant	MODERATE	c.1405G>C	p.Ala469Pro	NA	NA	33	0.424012	0.926	0.001	0.972	1	NA	NA	NA	NA	NA	469	simulated
chr1-241661258-G-A	chr1	241661258	NA	G	A	FH	NM_000143.3	missense_variant	MODERATE	c.1403C>T	p.Ala468Val	NA	NA	27.4	0.455771	0.895	0.05	0.806	1	NA	NA	NA	NA	NA	468	simulated
chr1-241661258-G-C	chr1	241661258	NA	G	C	FH	NM_000143.3	missense_variant	MODERATE	c.1403C>G	p.Ala468Gly	NA	NA	25.6	0.366516	0.789	0.006	0.054	1	NA	NA	NA	NA	NA	468	simulated
chr1-241661258-G-T	chr1	241661258	NA	G	T	FH	NM_000143.3	missense_variant	MODERATE	c.1403C>A	p.Ala468Glu	NA	NA	26	0.698296	0.901	0	0.282	1	NA	NA	NA	NA	NA	468	simulated
chr1-241661259-C-A	chr1	241661259	NA	C	A	FH	NM_000143.3	missense_variant	MODERATE	c.1402G>T	p.Ala468Ser	NA	NA	24.9	0.119374	0.593	0.036	0.25	1	NA	NA	NA	NA	NA	468	simulated
chr1-241661259-C-T	chr1	241661259	rs766749545	C	T	FH	NM_000143.3	missense_variant	MODERATE	c.1402G>A	p.Ala468Thr	1	1	28.9	0.605416	0.906	0.001	0.378	1	NA	NA	NA	NA	NA	468	gnomAD
chr1-241661259-C-G	chr1	241661259	NA	C	G	FH	NM_000143.3	missense_variant	MODERATE	c.1402G>C	p.Ala468Pro	NA	NA	32	0.577625	0.931	0.001	0.951	1	NA	NA	NA	NA	NA	468	simulated
chr1-241661260-C-A	chr1	241661260	NA	C	A	FH	NM_000143.3	missense_variant	MODERATE	c.1401G>T	p.Lys467Asn	NA	NA	21	0.080967	0.356	0.809	0.31	1	NA	NA	NA	NA	NA	467	simulated
chr1-241661260-C-G	chr1	241661260	NA	C	G	FH	NM_000143.3	missense_variant	MODERATE	c.1401G>C	p.Lys467Asn	NA	NA	21	0.080967	0.356	0.809	0.31	1	NA	NA	NA	NA	NA	467	simulated
chr1-241661261-T-A	chr1	241661261	NA	T	A	FH	NM_000143.3	missense_variant	MODERATE	c.1400A>T	p.Lys467Met	NA	NA	26.8	0.207094	0.883	0.234	0.987	1	NA	NA	NA	NA	NA	467	simulated
chr1-241661261-T-C	chr1	241661261	NA	T	C	FH	NM_000143.3	missense_variant	MODERATE	c.1400A>G	p.Lys467Arg	NA	NA	23.9	0.0451791	0.602	0.055	0.167	1	NA	NA	NA	NA	NA	467	LOVD
chr1-241661261-T-G	chr1	241661261	NA	T	G	FH	NM_000143.3	missense_variant	MODERATE	c.1400A>C	p.Lys467Thr	NA	NA	32	0.224371	0.902	0.049	0.967	1	NA	NA	NA	NA	NA	467	simulated
chr1-241661262-T-C	chr1	241661262	NA	T	C	FH	NM_000143.3	missense_variant	MODERATE	c.1399A>G	p.Lys467Glu	NA	NA	31	0.192317	0.884	0.071	0.857	1	NA	NA	NA	NA	NA	467	simulated
chr1-241661262-T-G	chr1	241661262	NA	T	G	FH	NM_000143.3	missense_variant	MODERATE	c.1399A>C	p.Lys467Gln	NA	NA	29.8	0.197758	0.784	0.039	0.828	1	NA	NA	NA	NA	NA	467	simulated
chr1-241661263-G-C	chr1	241661263	NA	G	C	FH	NM_000143.3	missense_variant	MODERATE	c.1398C>G	p.Asp466Glu	NA	NA	23.1	0.0415086	0.532	0.023	0.01	1	NA	NA	NA	NA	NA	466	ClinVar
chr1-241661263-G-T	chr1	241661263	NA	G	T	FH	NM_000143.3	missense_variant	MODERATE	c.1398C>A	p.Asp466Glu	NA	NA	23.1	0.0414317	0.532	0.023	0.01	1	NA	NA	NA	NA	NA	466	simulated
chr1-241661264-T-A	chr1	241661264	NA	T	A	FH	NM_000143.3	missense_variant	MODERATE	c.1397A>T	p.Asp466Val	NA	NA	32	0.45106	0.885	0	0.757	1	NA	NA	NA	NA	NA	466	simulated
chr1-241661264-T-C	chr1	241661264	NA	T	C	FH	NM_000143.3	missense_variant	MODERATE	c.1397A>G	p.Asp466Gly	NA	NA	32	0.377457	0.903	0.001	0.645	1	NA	NA	NA	NA	NA	466	simulated
chr1-241661264-T-G	chr1	241661264	NA	T	G	FH	NM_000143.3	missense_variant	MODERATE	c.1397A>C	p.Asp466Ala	NA	NA	25.4	0.151694	0.782	0	0.041	1	NA	NA	NA	NA	NA	466	simulated
chr1-241661265-C-A	chr1	241661265	NA	C	A	FH	NM_000143.3	missense_variant	MODERATE	c.1396G>T	p.Asp466Tyr	NA	NA	33	0.208399	0.836	0	0.964	1	NA	NA	NA	NA	NA	466	simulated
chr1-241661265-C-T	chr1	241661265	NA	C	T	FH	NM_000143.3	missense_variant	MODERATE	c.1396G>A	p.Asp466Asn	NA	NA	26.5	0.325493	0.58	0	0.109	1	NA	NA	NA	NA	NA	466	simulated
chr1-241661265-C-G	chr1	241661265	NA	C	G	FH	NM_000143.3	missense_variant	MODERATE	c.1396G>C	p.Asp466His	NA	NA	33	0.236522	0.852	0	0.918	1	NA	NA	NA	NA	NA	466	simulated
chr1-241661267-T-A	chr1	241661267	COSM6929359	T	A	FH	NM_000143.3	missense_variant	MODERATE	c.1394A>T	p.Tyr465Phe	NA	NA	29	0.784552	0.929	0.002	0.978	1	NA	NA	NA	1	NA	465	COSMIC
chr1-241661267-T-C	chr1	241661267	214425	T	C	FH	NM_000143.3	missense_variant	MODERATE	c.1394A>G	p.Tyr465Cys	NA	NA	32	0.657734	0.955	0.004	0.995	1	NA	NA	NA	NA	Likely_pathogenic	465	ClinVar,LOVD
chr1-241661267-T-G	chr1	241661267	NA	T	G	FH	NM_000143.3	missense_variant	MODERATE	c.1394A>C	p.Tyr465Ser	NA	NA	32	0.70355	0.943	0	0.974	1	NA	NA	NA	NA	NA	465	simulated
chr1-241661268-A-C	chr1	241661268	NA	A	C	FH	NM_000143.3	missense_variant&splice_region_variant	MODERATE	c.1393T>G	p.Tyr465Asp	NA	8	32	0.820203	0.966	0	0.99	1	NA	NA	NA	NA	NA	465	simulated
chr1-241661268-A-T	chr1	241661268	NA	A	T	FH	NM_000143.3	missense_variant&splice_region_variant	MODERATE	c.1393T>A	p.Tyr465Asn	NA	NA	32	0.812892	0.939	0	0.99	1	NA	NA	NA	NA	NA	465	simulated
chr1-241661268-A-G	chr1	241661268	NA	A	G	FH	NM_000143.3	missense_variant&splice_region_variant	MODERATE	c.1393T>C	p.Tyr465His	NA	NA	32	0.758356	0.974	0	0.995	1	NA	NA	NA	NA	NA	465	simulated
chr1-241661270-C-A	chr1	241661270	COSM1193325;529810	C	A	FH	NM_000143.3	missense_variant&splice_region_variant	MODERATE	c.1391G>T	p.Gly464Val	NA	NA	34	NA	0.943	0	1	1	NA	0.998719	0.838	3	Uncertain_significance	464	ClinVar,COSMIC
chr1-241661270-C-T	chr1	241661270	COSM6923914;429189	C	T	FH	NM_000143.3	missense_variant&splice_region_variant	MODERATE	c.1391G>A	p.Gly464Glu	NA	NA	34	NA	0.963	0	1	1	NA	0.998026	0.796	1	Uncertain_significance	464	ClinVar,COSMIC
chr1-241661270-C-G	chr1	241661270	NA	C	G	FH	NM_000143.3	missense_variant&splice_region_variant	MODERATE	c.1391G>C	p.Gly464Ala	NA	NA	34	NA	0.941	0	0.999	1	NA	0.998083	0.848	NA	NA	464	simulated
chr1-241663737-C-A	chr1	241663737	NA	C	A	FH	NM_000143.3	missense_variant&splice_region_variant	MODERATE	c.1390G>T	p.Gly464Trp	NA	NA	35	0.575102	0.899	0	1	1	-2.352	0.999752	0.948	NA	NA	464	simulated
chr1-241663737-C-T	chr1	241663737	NA	C	T	FH	NM_000143.3	missense_variant&splice_region_variant	MODERATE	c.1390G>A	p.Gly464Arg	NA	NA	35	0.762944	0.947	0	1	1	-2.523	0.999868	0.942	NA	NA	464	simulated
chr1-241663737-C-G	chr1	241663737	NA	C	G	FH	NM_000143.3	missense_variant&splice_region_variant	MODERATE	c.1390G>C	p.Gly464Arg	NA	NA	35	0.762944	0.947	0	1	1	-2.591	0.999646	0.896	NA	NA	464	simulated
chr1-241663738-T-C	chr1	241663738	231977	T	C	FH	NM_000143.3	missense_variant&splice_region_variant	MODERATE	c.1389A>G	p.Ile463Met	NA	NA	33	0.286391	0.897	0.003	0.921	1	-2.043	0.996123	0.93	NA	Uncertain_significance	463	ClinVar
chr1-241663739-A-C	chr1	241663739	NA	A	C	FH	NM_000143.3	missense_variant&splice_region_variant	MODERATE	c.1388T>G	p.Ile463Arg	NA	NA	34	0.567548	0.96	0	0.945	1	-1.416	0.779557	0.774	NA	NA	463	simulated
chr1-241663739-A-T	chr1	241663739	NA	A	T	FH	NM_000143.3	missense_variant&splice_region_variant	MODERATE	c.1388T>A	p.Ile463Lys	NA	NA	34	0.54025	0.947	0	0.897	1	1.754	0.554241	0.738	NA	NA	463	simulated
chr1-241663739-A-G	chr1	241663739	rs764801019;COSM6663885	A	G	FH	NM_000143.3	missense_variant&splice_region_variant	MODERATE	c.1388T>C	p.Ile463Thr	3	3	33	0.486926	0.947	0	0.873	1	2.185	0.581203	0.706	1	NA	463	COSMIC,gnomAD
chr1-241663740-T-A	chr1	241663740	NA	T	A	FH	NM_000143.3	missense_variant	MODERATE	c.1387A>T	p.Ile463Leu	NA	NA	24.9	0.089246	0.73	0.061	0.381	1	-2.391	NA	NA	NA	NA	463	simulated
chr1-241663740-T-C	chr1	241663740	NA	T	C	FH	NM_000143.3	missense_variant	MODERATE	c.1387A>G	p.Ile463Val	NA	NA	23.7	0.0788051	0.637	0.032	0.017	1	-1.904	NA	NA	NA	NA	463	simulated
chr1-241663740-T-G	chr1	241663740	NA	T	G	FH	NM_000143.3	missense_variant	MODERATE	c.1387A>C	p.Ile463Leu	NA	NA	24.9	0.089246	0.73	0.061	0.381	1	-2.047	NA	NA	NA	NA	463	simulated
chr1-241663741-A-C	chr1	241663741	NA	A	C	FH	NM_000143.3	missense_variant	MODERATE	c.1386T>G	p.His462Gln	NA	NA	21.3	0.199268	0.703	0.082	0.889	1	-1.794	NA	NA	NA	NA	462	simulated
chr1-241663741-A-T	chr1	241663741	NA	A	T	FH	NM_000143.3	missense_variant	MODERATE	c.1386T>A	p.His462Gln	NA	NA	21.3	0.196618	0.703	0.082	0.889	1	-1.437	NA	NA	NA	NA	462	simulated
chr1-241663742-T-A	chr1	241663742	NA	T	A	FH	NM_000143.3	missense_variant	MODERATE	c.1385A>T	p.His462Leu	NA	NA	28.1	0.123074	0.824	0.089	0.573	1	-1.869	NA	NA	NA	NA	462	simulated
chr1-241663742-T-C	chr1	241663742	NA	T	C	FH	NM_000143.3	missense_variant	MODERATE	c.1385A>G	p.His462Arg	NA	NA	24.6	0.0891693	0.891	0.207	0.844	1	2.206	NA	NA	NA	NA	462	gnomAD
chr1-241663742-T-G	chr1	241663742	NA	T	G	FH	NM_000143.3	missense_variant	MODERATE	c.1385A>C	p.His462Pro	NA	NA	27.9	0.279281	0.881	0.038	0.947	1	-1.546	NA	NA	NA	NA	462	simulated
chr1-241663743-G-A	chr1	241663743	529805	G	A	FH	NM_000143.3	missense_variant	MODERATE	c.1384C>T	p.His462Tyr	NA	NA	23.3	0.0283946	0.718	0.23	0.026	1	1.918	NA	NA	NA	Uncertain_significance	462	ClinVar
chr1-241663743-G-C	chr1	241663743	NA	G	C	FH	NM_000143.3	missense_variant	MODERATE	c.1384C>G	p.His462Asp	NA	NA	30	0.167905	0.924	0.03	0.947	1	2.23	NA	NA	NA	NA	462	simulated
chr1-241663743-G-T	chr1	241663743	NA	G	T	FH	NM_000143.3	missense_variant	MODERATE	c.1384C>A	p.His462Asn	NA	NA	29.3	0.177393	0.791	0.054	0.922	1	1.571	NA	NA	NA	NA	462	simulated
chr1-241663745-G-A	chr1	241663745	NA	G	A	FH	NM_000143.3	missense_variant	MODERATE	c.1382C>T	p.Pro461Leu	NA	NA	25.4	0.240891	0.85	0.017	0.107	1	1.482	NA	NA	NA	NA	461	simulated
chr1-241663745-G-C	chr1	241663745	NA	G	C	FH	NM_000143.3	missense_variant	MODERATE	c.1382C>G	p.Pro461Arg	NA	NA	28.3	0.198797	0.933	0.011	0.775	1	2.597	NA	NA	NA	NA	461	simulated
chr1-241663745-G-T	chr1	241663745	NA	G	T	FH	NM_000143.3	missense_variant	MODERATE	c.1382C>A	p.Pro461His	NA	NA	29.5	0.316475	0.934	0	0.884	1	1.89	NA	NA	NA	NA	461	simulated
chr1-241663746-G-A	chr1	241663746	NA	G	A	FH	NM_000143.3	missense_variant	MODERATE	c.1381C>T	p.Pro461Ser	NA	NA	25.1	0.123871	0.792	0.057	0.476	1	-1.065	NA	NA	NA	NA	461	simulated
chr1-241663746-G-C	chr1	241663746	NA	G	C	FH	NM_000143.3	missense_variant	MODERATE	c.1381C>G	p.Pro461Ala	NA	NA	24.2	0.186469	0.833	0.004	0.167	1	1.582	NA	NA	NA	NA	461	simulated
chr1-241663746-G-T	chr1	241663746	NA	G	T	FH	NM_000143.3	missense_variant	MODERATE	c.1381C>A	p.Pro461Thr	NA	NA	24.3	0.0534769	0.744	0.029	0.077	1	1.989	NA	NA	NA	NA	461	simulated
chr1-241663747-A-C	chr1	241663747	NA	A	C	FH	NM_000143.3	missense_variant	MODERATE	c.1380T>G	p.Asn460Lys	NA	NA	25.8	0.457474	0.833	0.002	0.997	1	1.642	NA	NA	NA	NA	460	simulated
chr1-241663747-A-T	chr1	241663747	NA	A	T	FH	NM_000143.3	missense_variant	MODERATE	c.1380T>A	p.Asn460Lys	NA	NA	25.9	0.463863	0.833	0.002	0.997	1	1.29	NA	NA	NA	NA	460	simulated
chr1-241663748-T-A	chr1	241663748	NA	T	A	FH	NM_000143.3	missense_variant	MODERATE	c.1379A>T	p.Asn460Ile	NA	NA	32	0.49631	0.872	0.001	0.999	1	-1.875	NA	NA	NA	NA	460	simulated
chr1-241663748-T-C	chr1	241663748	rs767253363;COSM337661;460341	T	C	FH	NM_000143.3	missense_variant	MODERATE	c.1379A>G	p.Asn460Ser	2	2	27.3	0.15206	0.809	0.006	0.797	1	-1.783	NA	NA	1	Uncertain_significance	460	ClinVar,COSMIC,gnomAD
chr1-241663748-T-G	chr1	241663748	NA	T	G	FH	NM_000143.3	missense_variant	MODERATE	c.1379A>C	p.Asn460Thr	NA	NA	29.3	0.218388	0.82	0.002	0.985	1	-1.852	NA	NA	NA	NA	460	simulated
chr1-241663749-T-A	chr1	241663749	NA	T	A	FH	NM_000143.3	missense_variant	MODERATE	c.1378A>T	p.Asn460Tyr	NA	NA	32	0.523457	0.915	0.001	0.999	1	1.412	NA	NA	NA	NA	460	simulated
chr1-241663749-T-C	chr1	241663749	NA	T	C	FH	NM_000143.3	missense_variant	MODERATE	c.1378A>G	p.Asn460Asp	NA	NA	31	0.374268	0.89	0.004	0.992	1	2.522	NA	NA	NA	NA	460	simulated
chr1-241663749-T-G	chr1	241663749	NA	T	G	FH	NM_000143.3	missense_variant	MODERATE	c.1378A>C	p.Asn460His	NA	NA	29.3	0.388033	0.872	0.001	0.999	1	-1.708	NA	NA	NA	NA	460	simulated
chr1-241663751-A-C	chr1	241663751	NA	A	C	FH	NM_000143.3	missense_variant	MODERATE	c.1376T>G	p.Leu459Arg	NA	NA	33	0.740402	0.96	0	1	1	2.371	NA	NA	NA	NA	459	simulated
chr1-241663751-A-T	chr1	241663751	NA	A	T	FH	NM_000143.3	missense_variant	MODERATE	c.1376T>A	p.Leu459His	NA	NA	33	0.742922	0.947	0	1	1	1.775	NA	NA	NA	NA	459	simulated
chr1-241663751-A-G	chr1	241663751	NA	A	G	FH	NM_000143.3	missense_variant	MODERATE	c.1376T>C	p.Leu459Pro	NA	NA	33	0.736837	0.968	0	1	1	1.627	NA	NA	NA	NA	459	simulated
chr1-241663752-G-A	chr1	241663752	NA	G	A	FH	NM_000143.3	missense_variant	MODERATE	c.1375C>T	p.Leu459Phe	NA	NA	28.3	0.759913	0.94	0.001	1	1	2.131	NA	NA	NA	NA	459	simulated
chr1-241663752-G-C	chr1	241663752	NA	G	C	FH	NM_000143.3	missense_variant	MODERATE	c.1375C>G	p.Leu459Val	NA	NA	26.6	0.728192	0.939	0	0.997	1	2.44	NA	NA	NA	NA	459	simulated
chr1-241663752-G-T	chr1	241663752	NA	G	T	FH	NM_000143.3	missense_variant	MODERATE	c.1375C>A	p.Leu459Ile	NA	NA	27.5	0.750912	0.888	0.001	0.999	1	2.513	NA	NA	NA	NA	459	simulated
chr1-241663754-G-A	chr1	241663754	rs758370443	G	A	FH	NM_000143.3	missense_variant	MODERATE	c.1373C>T	p.Ala458Val	1	1	33	0.276571	0.867	0.002	1	1	-1.348	NA	NA	NA	NA	458	gnomAD
chr1-241663754-G-C	chr1	241663754	NA	G	C	FH	NM_000143.3	missense_variant	MODERATE	c.1373C>G	p.Ala458Gly	NA	NA	33	0.303694	0.846	0.004	0.999	1	1.055	NA	NA	NA	NA	458	simulated
chr1-241663754-G-T	chr1	241663754	NA	G	T	FH	NM_000143.3	missense_variant	MODERATE	c.1373C>A	p.Ala458Asp	NA	NA	33	0.504932	0.901	0.001	1	1	1.554	NA	NA	NA	NA	458	simulated
chr1-241663755-C-A	chr1	241663755	NA	C	A	FH	NM_000143.3	missense_variant	MODERATE	c.1372G>T	p.Ala458Ser	NA	NA	32	0.278276	0.827	0.063	1	1	-1.463	NA	NA	NA	NA	458	simulated
chr1-241663755-C-T	chr1	241663755	NA	C	T	FH	NM_000143.3	missense_variant	MODERATE	c.1372G>A	p.Ala458Thr	NA	NA	33	0.499133	0.857	0.005	1	1	1.447	NA	NA	NA	NA	458	simulated
chr1-241663755-C-G	chr1	241663755	NA	C	G	FH	NM_000143.3	missense_variant	MODERATE	c.1372G>C	p.Ala458Pro	NA	NA	33	0.369488	0.948	0.002	1	1	-1.165	NA	NA	NA	NA	458	simulated
chr1-241663757-G-A	chr1	241663757	NA	G	A	FH	NM_000143.3	missense_variant	MODERATE	c.1370C>T	p.Thr457Ile	NA	NA	29.4	0.684261	0.948	0	0.996	1	-2.361	NA	NA	NA	NA	457	simulated
chr1-241663757-G-C	chr1	241663757	NA	G	C	FH	NM_000143.3	missense_variant	MODERATE	c.1370C>G	p.Thr457Arg	NA	NA	28.7	0.698036	0.948	0	0.998	1	-1.929	NA	NA	NA	NA	457	simulated
chr1-241663757-G-T	chr1	241663757	NA	G	T	FH	NM_000143.3	missense_variant	MODERATE	c.1370C>A	p.Thr457Lys	NA	NA	31	0.714852	0.938	0	0.991	1	-1.48	NA	NA	NA	NA	457	simulated
chr1-241663758-T-A	chr1	241663758	NA	T	A	FH	NM_000143.3	missense_variant	MODERATE	c.1369A>T	p.Thr457Ser	NA	NA	26.9	0.750752	0.957	0	0.93	1	-2.19	NA	NA	NA	NA	457	simulated
chr1-241663758-T-C	chr1	241663758	NA	T	C	FH	NM_000143.3	missense_variant	MODERATE	c.1369A>G	p.Thr457Ala	NA	NA	26.4	0.704085	0.948	0	0.549	1	-2.06	NA	NA	NA	NA	457	simulated
chr1-241663758-T-G	chr1	241663758	NA	T	G	FH	NM_000143.3	missense_variant	MODERATE	c.1369A>C	p.Thr457Pro	NA	NA	28.4	0.804794	0.962	0	0.996	1	-2.417	NA	NA	NA	NA	457	simulated
chr1-241663760-A-C	chr1	241663760	NA	A	C	FH	NM_000143.3	missense_variant	MODERATE	c.1367T>G	p.Val456Gly	NA	NA	29.5	0.584908	0.964	0	0.995	1	-2.211	NA	NA	NA	NA	456	simulated
chr1-241663760-A-T	chr1	241663760	NA	A	T	FH	NM_000143.3	missense_variant	MODERATE	c.1367T>A	p.Val456Glu	NA	NA	32	0.659315	0.958	0	0.996	1	1.882	NA	NA	NA	NA	456	simulated
chr1-241663760-A-G	chr1	241663760	NA	A	G	FH	NM_000143.3	missense_variant	MODERATE	c.1367T>C	p.Val456Ala	NA	NA	25.5	0.236433	0.864	0.048	0.882	1	2.186	NA	NA	NA	NA	456	simulated
chr1-241663761-C-A	chr1	241663761	NA	C	A	FH	NM_000143.3	missense_variant	MODERATE	c.1366G>T	p.Val456Leu	NA	NA	29.1	0.488804	0.913	0.003	0.926	1	-1.545	NA	NA	NA	NA	456	gnomAD
chr1-241663761-C-T	chr1	241663761	NA	C	T	FH	NM_000143.3	missense_variant	MODERATE	c.1366G>A	p.Val456Met	NA	NA	31	0.478855	0.912	0	0.998	1	1.603	NA	NA	NA	NA	456	simulated
chr1-241663761-C-G	chr1	241663761	485575	C	G	FH	NM_000143.3	missense_variant	MODERATE	c.1366G>C	p.Val456Leu	NA	NA	29	0.467391	0.913	0.003	0.926	1	-1.36	NA	NA	NA	Uncertain_significance	456	ClinVar
chr1-241663762-C-A	chr1	241663762	NA	C	A	FH	NM_000143.3	missense_variant	MODERATE	c.1365G>T	p.Leu455Phe	NA	NA	27.2	0.18269	0.819	0	1	1	-2.224	NA	NA	NA	NA	455	simulated
chr1-241663762-C-G	chr1	241663762	NA	C	G	FH	NM_000143.3	missense_variant	MODERATE	c.1365G>C	p.Leu455Phe	NA	NA	27.1	0.176668	0.82	0	1	1	1.666	NA	NA	NA	NA	455	simulated
chr1-241663763-A-C	chr1	241663763	NA	A	C	FH	NM_000143.3	missense_variant	MODERATE	c.1364T>G	p.Leu455Trp	NA	NA	32	0.440909	0.87	0	1	1	-2.043	NA	NA	NA	NA	455	simulated
chr1-241663763-A-G	chr1	241663763	NA	A	G	FH	NM_000143.3	missense_variant	MODERATE	c.1364T>C	p.Leu455Ser	NA	NA	31	0.44988	0.913	0	1	1	2.153	NA	NA	NA	NA	455	simulated
chr1-241663764-A-C	chr1	241663764	NA	A	C	FH	NM_000143.3	missense_variant	MODERATE	c.1363T>G	p.Leu455Val	NA	NA	23.7	0.273591	0.829	0	0.998	1	1.835	NA	NA	NA	NA	455	simulated
chr1-241663764-A-T	chr1	241663764	NA	A	T	FH	NM_000143.3	missense_variant	MODERATE	c.1363T>A	p.Leu455Met	NA	NA	24	0.368015	0.751	0	1	1	2.112	NA	NA	NA	NA	455	simulated
chr1-241663765-C-A	chr1	241663765	NA	C	A	FH	NM_000143.3	missense_variant	MODERATE	c.1362G>T	p.Met454Ile	NA	NA	29.3	0.663602	0.927	0	0.997	1	-1.741	NA	NA	NA	NA	454	simulated
chr1-241663765-C-T	chr1	241663765	rs766177929	C	T	FH	NM_000143.3	missense_variant	MODERATE	c.1362G>A	p.Met454Ile	1	1	29.8	0.663602	0.928	0	0.997	1	0.785	NA	NA	NA	NA	454	LOVD,gnomAD
chr1-241663765-C-G	chr1	241663765	NA	C	G	FH	NM_000143.3	missense_variant	MODERATE	c.1362G>C	p.Met454Ile	NA	NA	29.2	0.652993	0.927	0	0.997	1	-1.381	NA	NA	NA	NA	454	simulated
chr1-241663766-A-C	chr1	241663766	NA	A	C	FH	NM_000143.3	missense_variant	MODERATE	c.1361T>G	p.Met454Arg	NA	NA	29.4	0.872674	0.939	0	0.999	1	-1.929	NA	NA	NA	NA	454	simulated
chr1-241663766-A-T	chr1	241663766	NA	A	T	FH	NM_000143.3	missense_variant	MODERATE	c.1361T>A	p.Met454Lys	1	NA	29.6	0.857819	0.948	0	0.998	1	-1.594	NA	NA	NA	NA	454	gnomAD
chr1-241663766-A-G	chr1	241663766	NA	A	G	FH	NM_000143.3	missense_variant	MODERATE	c.1361T>C	p.Met454Thr	NA	NA	27.5	0.853229	0.925	0	0.999	1	2.228	NA	NA	NA	NA	454	simulated
chr1-241663767-T-A	chr1	241663767	NA	T	A	FH	NM_000143.3	missense_variant	MODERATE	c.1360A>T	p.Met454Leu	NA	NA	27.6	0.760057	0.881	0	0.995	1	1.636	NA	NA	NA	NA	454	simulated
chr1-241663767-T-C	chr1	241663767	NA	T	C	FH	NM_000143.3	missense_variant	MODERATE	c.1360A>G	p.Met454Val	NA	NA	26.3	0.772966	0.895	0	0.996	1	-0.657	NA	NA	NA	NA	454	simulated
chr1-241663767-T-G	chr1	241663767	NA	T	G	FH	NM_000143.3	missense_variant	MODERATE	c.1360A>C	p.Met454Leu	NA	NA	27.6	0.752765	0.881	0	0.995	1	2.119	NA	NA	NA	NA	454	simulated
chr1-241663769-A-C	chr1	241663769	NA	A	C	FH	NM_000143.3	missense_variant	MODERATE	c.1358T>G	p.Leu453Arg	NA	NA	32	0.891306	0.884	0	0.999	1	2.952	NA	NA	NA	NA	453	simulated
chr1-241663769-A-T	chr1	241663769	NA	A	T	FH	NM_000143.3	missense_variant	MODERATE	c.1358T>A	p.Leu453Gln	NA	NA	30	0.825824	0.862	0.003	0.999	1	1.693	NA	NA	NA	NA	453	simulated
chr1-241663769-A-G	chr1	241663769	NA	A	G	FH	NM_000143.3	missense_variant	MODERATE	c.1358T>C	p.Leu453Pro	NA	NA	32	0.881205	0.932	0	1	1	2.334	NA	NA	NA	NA	453	LOVD
chr1-241663770-G-C	chr1	241663770	COSM1296079	G	C	FH	NM_000143.3	missense_variant	MODERATE	c.1357C>G	p.Leu453Val	1	NA	24.2	0.794044	0.785	0.001	0.994	1	2.25	NA	NA	2	NA	453	COSMIC,gnomAD
chr1-241663770-G-T	chr1	241663770	NA	G	T	FH	NM_000143.3	missense_variant	MODERATE	c.1357C>A	p.Leu453Ile	NA	NA	24.6	0.798467	0.692	0.001	0.998	1	2.503	NA	NA	NA	NA	453	simulated
chr1-241663772-G-A	chr1	241663772	NA	G	A	FH	NM_000143.3	missense_variant	MODERATE	c.1355C>T	p.Ser452Phe	NA	NA	32	0.894685	0.879	0	1	1	1.929	NA	NA	NA	NA	452	simulated
chr1-241663772-G-C	chr1	241663772	NA	G	C	FH	NM_000143.3	missense_variant	MODERATE	c.1355C>G	p.Ser452Cys	NA	NA	31	0.87118	0.894	0	0.999	1	2.258	NA	NA	NA	NA	452	simulated
chr1-241663772-G-T	chr1	241663772	NA	G	T	FH	NM_000143.3	missense_variant	MODERATE	c.1355C>A	p.Ser452Tyr	NA	NA	31	0.893037	0.865	0	1	1	2.469	NA	NA	NA	NA	452	simulated
chr1-241663773-A-C	chr1	241663773	NA	A	C	FH	NM_000143.3	missense_variant	MODERATE	c.1354T>G	p.Ser452Ala	NA	NA	28	0.738327	0.863	0	0.997	1	1.891	NA	NA	NA	NA	452	simulated
chr1-241663773-A-T	chr1	241663773	NA	A	T	FH	NM_000143.3	missense_variant	MODERATE	c.1354T>A	p.Ser452Thr	NA	NA	27.8	0.804247	0.837	0	0.994	1	2.426	NA	NA	NA	NA	452	ClinVar
chr1-241663773-A-G	chr1	241663773	NA	A	G	FH	NM_000143.3	missense_variant	MODERATE	c.1354T>C	p.Ser452Pro	NA	NA	31	0.857919	0.896	0	0.999	1	1.526	NA	NA	NA	NA	452	simulated
chr1-241663774-C-A	chr1	241663774	NA	C	A	FH	NM_000143.3	missense_variant	MODERATE	c.1353G>T	p.Glu451Asp	NA	NA	20.2	0.232193	0.599	0.021	0.302	1	-1.24	NA	NA	NA	NA	451	simulated
chr1-241663774-C-G	chr1	241663774	NA	C	G	FH	NM_000143.3	missense_variant	MODERATE	c.1353G>C	p.Glu451Asp	NA	NA	20	0.222814	0.599	0.021	0.302	1	1.37	NA	NA	NA	NA	451	simulated
chr1-241663775-T-A	chr1	241663775	NA	T	A	FH	NM_000143.3	missense_variant	MODERATE	c.1352A>T	p.Glu451Val	NA	NA	32	0.751672	0.889	0.001	0.88	1	-0.779	NA	NA	NA	NA	451	simulated
chr1-241663775-T-C	chr1	241663775	rs751400708	T	C	FH	NM_000143.3	missense_variant	MODERATE	c.1352A>G	p.Glu451Gly	1	1	32	0.548576	0.835	0.024	0.787	1	-1.467	NA	NA	NA	NA	451	gnomAD
chr1-241663775-T-G	chr1	241663775	NA	T	G	FH	NM_000143.3	missense_variant	MODERATE	c.1352A>C	p.Glu451Ala	NA	NA	29	0.608932	0.845	0.009	0.726	1	2.445	NA	NA	NA	NA	451	simulated
chr1-241663776-C-T	chr1	241663776	NA	C	T	FH	NM_000143.3	missense_variant	MODERATE	c.1351G>A	p.Glu451Lys	NA	NA	25.9	0.218171	0.683	0.047	0.191	1	-2.004	NA	NA	NA	NA	451	simulated
chr1-241663776-C-G	chr1	241663776	NA	C	G	FH	NM_000143.3	missense_variant	MODERATE	c.1351G>C	p.Glu451Gln	NA	NA	23.5	0.175096	0.602	0.083	0.159	1	-1.675	NA	NA	NA	NA	451	simulated
chr1-241663777-A-C	chr1	241663777	NA	A	C	FH	NM_000143.3	missense_variant	MODERATE	c.1350T>G	p.Asn450Lys	NA	NA	11.24	0.0791767	0.331	0.4	0.002	0.999672	2.54	NA	NA	NA	NA	450	simulated
chr1-241663777-A-T	chr1	241663777	NA	A	T	FH	NM_000143.3	missense_variant	MODERATE	c.1350T>A	p.Asn450Lys	NA	NA	11.29	0.0789417	0.331	0.4	0.002	0.999717	-1.307	NA	NA	NA	NA	450	simulated
chr1-241663778-T-A	chr1	241663778	NA	T	A	FH	NM_000143.3	missense_variant	MODERATE	c.1349A>T	p.Asn450Ile	NA	NA	19.31	0.373072	0.559	0.009	0.316	0.999329	-1.908	NA	NA	NA	NA	450	simulated
chr1-241663778-T-C	chr1	241663778	NA	T	C	FH	NM_000143.3	missense_variant	MODERATE	c.1349A>G	p.Asn450Ser	NA	NA	13.43	0.0368612	0.309	0.216	0.001	0.994106	-1.837	NA	NA	NA	NA	450	simulated
chr1-241663778-T-G	chr1	241663778	NA	T	G	FH	NM_000143.3	missense_variant	MODERATE	c.1349A>C	p.Asn450Thr	NA	NA	16.65	0.10297	0.413	0.104	0.027	0.997984	0.91	NA	NA	NA	NA	450	simulated
chr1-241663779-T-A	chr1	241663779	NA	T	A	FH	NM_000143.3	missense_variant	MODERATE	c.1348A>T	p.Asn450Tyr	NA	NA	24.9	0.554668	0.627	0.002	0.193	1	-0.877	NA	NA	NA	NA	450	simulated
chr1-241663779-T-C	chr1	241663779	COSM6978763	T	C	FH	NM_000143.3	missense_variant	MODERATE	c.1348A>G	p.Asn450Asp	NA	NA	23.3	0.196413	0.386	0.133	0.001	1	-1.658	NA	NA	1	NA	450	COSMIC
chr1-241663779-T-G	chr1	241663779	NA	T	G	FH	NM_000143.3	missense_variant	MODERATE	c.1348A>C	p.Asn450His	NA	NA	22.7	0.161724	0.329	0.657	0.002	1	-2.252	NA	NA	NA	NA	450	simulated
chr1-241663780-C-A	chr1	241663780	NA	C	A	FH	NM_000143.3	missense_variant	MODERATE	c.1347G>T	p.Met449Ile	NA	NA	24.7	0.48984	0.675	0.004	0.17	1	-2.542	NA	NA	NA	NA	449	simulated
chr1-241663780-C-T	chr1	241663780	NA	C	T	FH	NM_000143.3	missense_variant	MODERATE	c.1347G>A	p.Met449Ile	NA	NA	24.9	0.481848	0.675	0.004	0.17	1	-2.23	NA	NA	NA	NA	449	simulated
chr1-241663780-C-G	chr1	241663780	rs376502356	C	G	FH	NM_000143.3	missense_variant	MODERATE	c.1347G>C	p.Met449Ile	3	2	24.7	0.472385	0.675	0.004	0.17	1	-1.853	NA	NA	NA	NA	449	gnomAD,BRAVO
chr1-241663781-A-C	chr1	241663781	NA	A	C	FH	NM_000143.3	missense_variant	MODERATE	c.1346T>G	p.Met449Arg	NA	NA	28.8	0.656708	0.9	0.02	0.963	1	-0.935	NA	NA	NA	NA	449	simulated
chr1-241663781-A-T	chr1	241663781	NA	A	T	FH	NM_000143.3	missense_variant	MODERATE	c.1346T>A	p.Met449Lys	NA	NA	29	0.687187	0.94	0	0.941	1	1.82	NA	NA	NA	NA	449	simulated
chr1-241663781-A-G	chr1	241663781	NA	A	G	FH	NM_000143.3	missense_variant	MODERATE	c.1346T>C	p.Met449Thr	NA	NA	27	0.747947	0.904	0.001	0.931	1	2.741	NA	NA	NA	NA	449	simulated
chr1-241663782-T-A	chr1	241663782	NA	T	A	FH	NM_000143.3	missense_variant	MODERATE	c.1345A>T	p.Met449Leu	NA	NA	21.8	0.220321	0.552	0.969	0.007	1	-2.001	NA	NA	NA	NA	449	simulated
chr1-241663782-T-C	chr1	241663782	rs199664825	T	C	FH	NM_000143.3	missense_variant	MODERATE	c.1345A>G	p.Met449Val	1	1	22.5	0.220746	0.592	0.128	0.012	1	-1.687	NA	NA	NA	NA	449	gnomAD
chr1-241663782-T-G	chr1	241663782	NA	T	G	FH	NM_000143.3	missense_variant	MODERATE	c.1345A>C	p.Met449Leu	NA	NA	21.8	0.221515	0.551	0.969	0.007	1	-1.935	NA	NA	NA	NA	449	simulated
chr1-241663784-A-C	chr1	241663784	NA	A	C	FH	NM_000143.3	missense_variant	MODERATE	c.1343T>G	p.Leu448Arg	NA	NA	29.7	0.743346	0.869	0.004	0.844	1	2.018	NA	NA	NA	NA	448	simulated
chr1-241663784-A-T	chr1	241663784	NA	A	T	FH	NM_000143.3	missense_variant	MODERATE	c.1343T>A	p.Leu448Gln	NA	NA	29.3	0.661548	0.836	0.004	0.882	1	-1.675	NA	NA	NA	NA	448	simulated
chr1-241663784-A-G	chr1	241663784	NA	A	G	FH	NM_000143.3	missense_variant	MODERATE	c.1343T>C	p.Leu448Pro	NA	NA	31	0.82218	0.896	0.003	0.944	1	1.88	NA	NA	NA	NA	448	simulated
chr1-241663785-G-C	chr1	241663785	NA	G	C	FH	NM_000143.3	missense_variant	MODERATE	c.1342C>G	p.Leu448Val	NA	NA	23.3	0.379277	0.661	0.026	0.102	1	-2.305	NA	NA	NA	NA	448	simulated
chr1-241663785-G-T	chr1	241663785	NA	G	T	FH	NM_000143.3	missense_variant	MODERATE	c.1342C>A	p.Leu448Met	NA	NA	25.5	0.584991	0.723	0.003	0.844	1	-0.777	NA	NA	NA	NA	448	simulated
chr1-241663786-C-A	chr1	241663786	NA	C	A	FH	NM_000143.3	missense_variant	MODERATE	c.1341G>T	p.Lys447Asn	NA	NA	23.3	0.418366	0.424	0.025	0.123	1	-2.048	NA	NA	NA	NA	447	simulated
chr1-241663786-C-G	chr1	241663786	NA	C	G	FH	NM_000143.3	missense_variant	MODERATE	c.1341G>C	p.Lys447Asn	NA	NA	23.2	0.39612	0.424	0.025	0.123	1	-1.606	NA	NA	NA	NA	447	simulated
chr1-241663787-T-A	chr1	241663787	NA	T	A	FH	NM_000143.3	missense_variant	MODERATE	c.1340A>T	p.Lys447Met	NA	NA	26.8	0.544832	0.789	0.002	0.454	1	-2.049	NA	NA	NA	NA	447	simulated
chr1-241663787-T-C	chr1	241663787	NA	T	C	FH	NM_000143.3	missense_variant	MODERATE	c.1340A>G	p.Lys447Arg	NA	NA	22.8	0.2826	0.434	0.082	0.002	1	-2.303	NA	NA	NA	NA	447	simulated
chr1-241663787-T-G	chr1	241663787	NA	T	G	FH	NM_000143.3	missense_variant	MODERATE	c.1340A>C	p.Lys447Thr	NA	1	23	0.425192	0.666	0.057	0.123	1	-1.299	NA	NA	NA	NA	447	simulated
chr1-241663788-T-C	chr1	241663788	NA	T	C	FH	NM_000143.3	missense_variant	MODERATE	c.1339A>G	p.Lys447Glu	NA	NA	23.4	0.255613	0.537	0.13	0.004	1	2.362	NA	NA	NA	NA	447	simulated
chr1-241663788-T-G	chr1	241663788	NA	T	G	FH	NM_000143.3	missense_variant	MODERATE	c.1339A>C	p.Lys447Gln	NA	NA	23.1	0.118922	0.389	0.208	0.003	1	1.388	NA	NA	NA	NA	447	simulated
chr1-241663789-G-C	chr1	241663789	NA	G	C	FH	NM_000143.3	missense_variant	MODERATE	c.1338C>G	p.Asn446Lys	NA	NA	19.79	0.0808717	0.423	0.819	0.002	0.999999	1.835	NA	NA	NA	NA	446	simulated
chr1-241663789-G-T	chr1	241663789	NA	G	T	FH	NM_000143.3	missense_variant	MODERATE	c.1338C>A	p.Asn446Lys	NA	NA	19.89	0.0736377	0.423	0.819	0.002	0.999999	-1.764	NA	NA	NA	NA	446	simulated
chr1-241663790-T-A	chr1	241663790	NA	T	A	FH	NM_000143.3	missense_variant	MODERATE	c.1337A>T	p.Asn446Ile	NA	NA	21.2	0.236395	0.457	0.05	0.297	0.999967	-1.814	NA	NA	NA	NA	446	simulated
chr1-241663790-T-C	chr1	241663790	NA	T	C	FH	NM_000143.3	missense_variant	MODERATE	c.1337A>G	p.Asn446Ser	NA	NA	12.97	0.0850446	0.383	0.994	0	0.999622	-0.589	NA	NA	NA	NA	446	simulated
chr1-241663790-T-G	chr1	241663790	NA	T	G	FH	NM_000143.3	missense_variant	MODERATE	c.1337A>C	p.Asn446Thr	NA	NA	15.37	0.115688	0.357	0.221	0.024	0.999889	-1.919	NA	NA	NA	NA	446	simulated
chr1-241663791-T-A	chr1	241663791	NA	T	A	FH	NM_000143.3	missense_variant	MODERATE	c.1336A>T	p.Asn446Tyr	NA	NA	23.9	0.308889	0.542	0.01	0.566	0.99996	0.808	NA	NA	NA	NA	446	simulated
chr1-241663791-T-C	chr1	241663791	NA	T	C	FH	NM_000143.3	missense_variant	MODERATE	c.1336A>G	p.Asn446Asp	NA	NA	16.68	0.0717131	0.415	0.909	0	0.999687	2.689	NA	NA	NA	NA	446	simulated
chr1-241663791-T-G	chr1	241663791	NA	T	G	FH	NM_000143.3	missense_variant	MODERATE	c.1336A>C	p.Asn446His	NA	NA	19.12	0.118826	0.382	0.132	0.351	0.999834	-1.132	NA	NA	NA	NA	446	simulated
chr1-241663792-G-C	chr1	241663792	NA	G	C	FH	NM_000143.3	missense_variant	MODERATE	c.1335C>G	p.Ile445Met	NA	NA	24.3	0.710246	0.785	0	0.957	1	1.769	NA	NA	NA	NA	445	simulated
chr1-241663793-A-C	chr1	241663793	COSM1690049	A	C	FH	NM_000143.3	missense_variant	MODERATE	c.1334T>G	p.Ile445Ser	NA	NA	32	0.840869	0.967	0	0.998	1	1.3	NA	NA	1	NA	445	COSMIC
chr1-241663793-A-T	chr1	241663793	NA	A	T	FH	NM_000143.3	missense_variant	MODERATE	c.1334T>A	p.Ile445Asn	NA	NA	32	0.887695	0.933	0	0.999	1	1.204	NA	NA	NA	NA	445	simulated
chr1-241663793-A-G	chr1	241663793	NA	A	G	FH	NM_000143.3	missense_variant	MODERATE	c.1334T>C	p.Ile445Thr	NA	NA	28.6	0.830152	0.952	0	0.995	1	2.234	NA	NA	NA	NA	445	simulated
chr1-241663794-T-A	chr1	241663794	NA	T	A	FH	NM_000143.3	missense_variant	MODERATE	c.1333A>T	p.Ile445Phe	1	NA	29.2	0.815005	0.921	0	0.943	1	-2.128	NA	NA	NA	NA	445	gnomAD
chr1-241663794-T-C	chr1	241663794	NA	T	C	FH	NM_000143.3	missense_variant	MODERATE	c.1333A>G	p.Ile445Val	NA	NA	23.8	0.510962	0.687	0.013	0.096	1	-2.293	NA	NA	NA	NA	445	simulated
chr1-241663794-T-G	chr1	241663794	NA	T	G	FH	NM_000143.3	missense_variant	MODERATE	c.1333A>C	p.Ile445Leu	NA	NA	24.4	0.57283	0.703	0.036	0.09	1	-2.233	NA	NA	NA	NA	445	simulated
chr1-241663795-C-A	chr1	241663795	COSM6916117	C	A	FH	NM_000143.3	missense_variant	MODERATE	c.1332G>T	p.Arg444Ser	NA	NA	22.5	0.703338	0.791	0.001	0.089	1	-0.82	NA	NA	1	NA	444	COSMIC
chr1-241663795-C-G	chr1	241663795	NA	C	G	FH	NM_000143.3	missense_variant	MODERATE	c.1332G>C	p.Arg444Ser	NA	NA	22.4	0.650108	0.791	0.001	0.089	1	1.126	NA	NA	NA	NA	444	simulated
chr1-241663796-C-A	chr1	241663796	NA	C	A	FH	NM_000143.3	missense_variant	MODERATE	c.1331G>T	p.Arg444Met	NA	NA	31	0.520112	0.906	0	0.551	1	1.394	NA	NA	NA	NA	444	simulated
chr1-241663796-C-T	chr1	241663796	NA	C	T	FH	NM_000143.3	missense_variant	MODERATE	c.1331G>A	p.Arg444Lys	NA	NA	23.5	0.216339	0.566	0.24	0.002	1	1.184	NA	NA	NA	NA	444	simulated
chr1-241663796-C-G	chr1	241663796	NA	C	G	FH	NM_000143.3	missense_variant	MODERATE	c.1331G>C	p.Arg444Thr	NA	NA	25	0.255933	0.821	0.017	0.174	1	2.62	NA	NA	NA	NA	444	simulated
chr1-241663797-T-A	chr1	241663797	NA	T	A	FH	NM_000143.3	missense_variant	MODERATE	c.1330A>T	p.Arg444Trp	NA	NA	31	0.72872	0.923	0	0.871	1	2.214	NA	NA	NA	NA	444	simulated
chr1-241663797-T-C	chr1	241663797	NA	T	C	FH	NM_000143.3	missense_variant	MODERATE	c.1330A>G	p.Arg444Gly	NA	NA	24.2	0.585076	0.787	0.008	0.089	1	-1.762	NA	NA	NA	NA	444	ClinVar,LOVD
chr1-241663798-T-A	chr1	241663798	NA	T	A	FH	NM_000143.3	missense_variant	MODERATE	c.1329A>T	p.Glu443Asp	NA	NA	16.5	0.186004	0.38	0.711	0	0.999997	-2.151	NA	NA	NA	NA	443	simulated
chr1-241663798-T-G	chr1	241663798	NA	T	G	FH	NM_000143.3	missense_variant	MODERATE	c.1329A>C	p.Glu443Asp	NA	NA	16.46	0.185522	0.38	0.711	0	0.999998	2.272	NA	NA	NA	NA	443	simulated
chr1-241663799-T-A	chr1	241663799	NA	T	A	FH	NM_000143.3	missense_variant	MODERATE	c.1328A>T	p.Glu443Val	NA	NA	25.5	0.668879	0.771	0.015	0.094	1	-2.068	NA	NA	NA	NA	443	simulated
chr1-241663799-T-C	chr1	241663799	NA	T	C	FH	NM_000143.3	missense_variant	MODERATE	c.1328A>G	p.Glu443Gly	NA	NA	24	0.412115	0.637	0.045	0.005	1	2.677	NA	NA	NA	NA	443	simulated
chr1-241663799-T-G	chr1	241663799	NA	T	G	FH	NM_000143.3	missense_variant	MODERATE	c.1328A>C	p.Glu443Ala	NA	NA	23.5	0.404465	0.618	0.187	0.005	1	1.448	NA	NA	NA	NA	443	simulated
chr1-241663800-C-T	chr1	241663800	NA	C	T	FH	NM_000143.3	missense_variant	MODERATE	c.1327G>A	p.Glu443Lys	NA	NA	23.8	0.230551	0.447	0.415	0.004	1	-1.088	NA	NA	NA	NA	443	simulated
chr1-241663800-C-G	chr1	241663800	NA	C	G	FH	NM_000143.3	missense_variant	MODERATE	c.1327G>C	p.Glu443Gln	NA	NA	24.8	0.22952	0.567	0.044	0.082	1	0.82	NA	NA	NA	NA	443	simulated
chr1-241663802-G-A	chr1	241663802	NA	G	A	FH	NM_000143.3	missense_variant	MODERATE	c.1325C>T	p.Thr442Ile	NA	NA	22.1	0.141906	0.411	0.119	0.002	0.999995	-1.751	NA	NA	NA	NA	442	BRAVO
chr1-241663802-G-C	chr1	241663802	COSM74665;405916	G	C	FH	NM_000143.3	missense_variant	MODERATE	c.1325C>G	p.Thr442Arg	NA	NA	19.86	0.109004	0.396	0.479	0.003	0.999998	-2.054	NA	NA	1	Uncertain_significance	442	ClinVar,COSMIC,BRAVO
chr1-241663802-G-T	chr1	241663802	NA	G	T	FH	NM_000143.3	missense_variant	MODERATE	c.1325C>A	p.Thr442Lys	NA	NA	21.2	0.137107	0.367	0.425	0	0.999997	-1.657	NA	NA	NA	NA	442	simulated
chr1-241663803-T-A	chr1	241663803	NA	T	A	FH	NM_000143.3	missense_variant	MODERATE	c.1324A>T	p.Thr442Ser	NA	NA	22.1	0.169031	0.37	0.127	0.001	0.999938	-2.038	NA	NA	NA	NA	442	simulated
chr1-241663803-T-C	chr1	241663803	rs771503401	T	C	FH	NM_000143.3	missense_variant	MODERATE	c.1324A>G	p.Thr442Ala	1	1	22.2	0.146346	0.393	0.138	0.005	0.999979	-1.506	NA	NA	NA	NA	442	simulated
chr1-241663803-T-G	chr1	241663803	NA	T	G	FH	NM_000143.3	missense_variant	MODERATE	c.1324A>C	p.Thr442Pro	NA	NA	23.6	0.229807	0.623	0.048	0.092	0.999996	-1.718	NA	NA	NA	NA	442	simulated
chr1-241663804-A-C	chr1	241663804	NA	A	C	FH	NM_000143.3	missense_variant	MODERATE	c.1323T>G	p.Asn441Lys	NA	NA	24.3	0.930164	0.839	0.001	0.907	1	1.529	NA	NA	NA	NA	441	simulated
chr1-241663804-A-T	chr1	241663804	NA	A	T	FH	NM_000143.3	missense_variant	MODERATE	c.1323T>A	p.Asn441Lys	NA	NA	24.3	0.930409	0.839	0.001	0.907	1	0.892	NA	NA	NA	NA	441	BRAVO
chr1-241663805-T-A	chr1	241663805	NA	T	A	FH	NM_000143.3	missense_variant	MODERATE	c.1322A>T	p.Asn441Ile	NA	NA	31	0.817088	0.932	0.006	0.974	1	-2.122	NA	NA	NA	NA	441	simulated
chr1-241663805-T-C	chr1	241663805	529827	T	C	FH	NM_000143.3	missense_variant	MODERATE	c.1322A>G	p.Asn441Ser	NA	NA	24.1	0.737127	0.826	0.006	0.377	1	-1.65	NA	NA	NA	Uncertain_significance	441	ClinVar
chr1-241663805-T-G	chr1	241663805	NA	T	G	FH	NM_000143.3	missense_variant	MODERATE	c.1322A>C	p.Asn441Thr	NA	NA	27.4	0.777624	0.902	0.001	0.841	1	-1.133	NA	NA	NA	NA	441	simulated
chr1-241663806-T-A	chr1	241663806	NA	T	A	FH	NM_000143.3	missense_variant	MODERATE	c.1321A>T	p.Asn441Tyr	NA	NA	29.9	0.828991	0.941	0	0.982	1	0.958	NA	NA	NA	NA	441	simulated
chr1-241663806-T-C	chr1	241663806	NA	T	C	FH	NM_000143.3	missense_variant	MODERATE	c.1321A>G	p.Asn441Asp	NA	NA	23.4	0.336768	0.689	0.165	0.056	1	2.35	NA	NA	NA	NA	441	simulated
chr1-241663806-T-G	chr1	241663806	NA	T	G	FH	NM_000143.3	missense_variant	MODERATE	c.1321A>C	p.Asn441His	NA	NA	27.9	0.747379	0.932	0.001	0.971	1	-1.652	NA	NA	NA	NA	441	simulated
chr1-241663808-G-A	chr1	241663808	NA	G	A	FH	NM_000143.3	missense_variant	MODERATE	c.1319C>T	p.Ala440Val	NA	NA	31	0.640036	0.85	0.01	0.838	1	-1.002	NA	NA	NA	NA	440	simulated
chr1-241663808-G-C	chr1	241663808	NA	G	C	FH	NM_000143.3	missense_variant	MODERATE	c.1319C>G	p.Ala440Gly	NA	NA	28.6	0.687957	0.862	0.004	0.653	1	-1.403	NA	NA	NA	NA	440	simulated
chr1-241663808-G-T	chr1	241663808	NA	G	T	FH	NM_000143.3	missense_variant	MODERATE	c.1319C>A	p.Ala440Asp	NA	NA	32	0.757581	0.914	0.001	0.928	1	2.957	NA	NA	NA	NA	440	simulated
chr1-241663809-C-A	chr1	241663809	NA	C	A	FH	NM_000143.3	missense_variant	MODERATE	c.1318G>T	p.Ala440Ser	NA	NA	28.3	0.731035	0.822	0.004	0.838	1	1.813	NA	NA	NA	NA	440	simulated
chr1-241663809-C-T	chr1	241663809	NA	C	T	FH	NM_000143.3	missense_variant	MODERATE	c.1318G>A	p.Ala440Thr	NA	NA	31	0.814363	0.861	0.001	0.864	1	2.638	NA	NA	NA	NA	440	simulated
chr1-241663809-C-G	chr1	241663809	NA	C	G	FH	NM_000143.3	missense_variant	MODERATE	c.1318G>C	p.Ala440Pro	NA	NA	23.6	0.136385	0.634	0.171	0.053	1	2.007	NA	NA	NA	NA	440	simulated
chr1-241663810-C-A	chr1	241663810	NA	C	A	FH	NM_000143.3	missense_variant	MODERATE	c.1317G>T	p.Gln439His	NA	NA	23.8	0.424133	0.601	0.005	0.146	1	1.473	NA	NA	NA	NA	439	simulated
chr1-241663810-C-G	chr1	241663810	NA	C	G	FH	NM_000143.3	missense_variant	MODERATE	c.1317G>C	p.Gln439His	NA	NA	23.7	0.399652	0.601	0.005	0.146	1	2.215	NA	NA	NA	NA	439	simulated
chr1-241663811-T-A	chr1	241663811	NA	T	A	FH	NM_000143.3	missense_variant	MODERATE	c.1316A>T	p.Gln439Leu	NA	NA	24.8	0.442034	0.607	0.023	0.007	1	1.833	NA	NA	NA	NA	439	simulated
chr1-241663811-T-C	chr1	241663811	NA	T	C	FH	NM_000143.3	missense_variant	MODERATE	c.1316A>G	p.Gln439Arg	NA	NA	23.2	0.267942	0.487	0.094	0.001	1	2.409	NA	NA	NA	NA	439	simulated
chr1-241663811-T-G	chr1	241663811	NA	T	G	FH	NM_000143.3	missense_variant	MODERATE	c.1316A>C	p.Gln439Pro	NA	NA	24.7	0.555049	0.857	0.012	0.099	1	2.527	NA	NA	NA	NA	439	LOVD
chr1-241663812-G-C	chr1	241663812	NA	G	C	FH	NM_000143.3	missense_variant	MODERATE	c.1315C>G	p.Gln439Glu	NA	NA	18.27	0.0906641	0.426	0.947	0	0.999994	2.503	NA	NA	NA	NA	439	simulated
chr1-241663812-G-T	chr1	241663812	NA	G	T	FH	NM_000143.3	missense_variant	MODERATE	c.1315C>A	p.Gln439Lys	NA	NA	22	0.171719	0.389	0.682	0	0.999997	1.52	NA	NA	NA	NA	439	simulated
chr1-241663813-G-C	chr1	241663813	NA	G	C	FH	NM_000143.3	missense_variant	MODERATE	c.1314C>G	p.Ile438Met	NA	NA	19.5	0.46638	0.587	0.016	0.184	0.999997	-1.849	NA	NA	NA	NA	438	simulated
chr1-241663814-A-C	chr1	241663814	NA	A	C	FH	NM_000143.3	missense_variant	MODERATE	c.1313T>G	p.Ile438Ser	NA	NA	29.2	0.837021	0.953	0.003	0.749	1	-1.065	NA	NA	NA	NA	438	simulated
chr1-241663814-A-T	chr1	241663814	NA	A	T	FH	NM_000143.3	missense_variant	MODERATE	c.1313T>A	p.Ile438Asn	NA	NA	31	0.835238	0.943	0	0.897	1	1.364	NA	NA	NA	NA	438	simulated
chr1-241663814-A-G	chr1	241663814	NA	A	G	FH	NM_000143.3	missense_variant	MODERATE	c.1313T>C	p.Ile438Thr	NA	NA	24.5	0.562044	0.903	0.05	0.235	1	1.667	NA	NA	NA	NA	438	simulated
chr1-241663815-T-A	chr1	241663815	NA	T	A	FH	NM_000143.3	missense_variant	MODERATE	c.1312A>T	p.Ile438Phe	NA	NA	24.7	0.834168	0.884	0	0.74	1	-1.833	NA	NA	NA	NA	438	simulated
chr1-241663815-T-C	chr1	241663815	NA	T	C	FH	NM_000143.3	missense_variant	MODERATE	c.1312A>G	p.Ile438Val	NA	NA	22.3	0.481469	0.548	0.029	0.01	0.999999	-1.745	NA	NA	NA	NA	438	simulated
chr1-241663815-T-G	chr1	241663815	NA	T	G	FH	NM_000143.3	missense_variant	MODERATE	c.1312A>C	p.Ile438Leu	NA	NA	21	0.205225	0.54	0.166	0.017	1	-0.85	NA	NA	NA	NA	438	simulated
chr1-241663817-C-A	chr1	241663817	NA	C	A	FH	NM_000143.3	missense_variant	MODERATE	c.1310G>T	p.Gly437Val	NA	NA	29.9	0.708514	0.867	0	1	1	-1.339	NA	NA	NA	NA	437	simulated
chr1-241663817-C-T	chr1	241663817	NA	C	T	FH	NM_000143.3	missense_variant	MODERATE	c.1310G>A	p.Gly437Glu	NA	NA	30	0.670826	0.873	0	1	1	2.166	NA	NA	NA	NA	437	simulated
chr1-241663817-C-G	chr1	241663817	NA	C	G	FH	NM_000143.3	missense_variant	MODERATE	c.1310G>C	p.Gly437Ala	NA	NA	27.9	0.604416	0.86	0.001	0.999	1	1.272	NA	NA	NA	NA	437	simulated
chr1-241663818-C-T	chr1	241663818	NA	C	T	FH	NM_000143.3	missense_variant	MODERATE	c.1309G>A	p.Gly437Arg	NA	NA	32	0.715835	0.855	0	1	1	1.977	NA	NA	NA	NA	437	simulated
chr1-241663818-C-G	chr1	241663818	NA	C	G	FH	NM_000143.3	missense_variant	MODERATE	c.1309G>C	p.Gly437Arg	NA	NA	32	0.715835	0.855	0	1	1	2.364	NA	NA	NA	NA	437	simulated
chr1-241663820-A-C	chr1	241663820	NA	A	C	FH	NM_000143.3	missense_variant	MODERATE	c.1307T>G	p.Val436Gly	NA	NA	22.9	0.30858	0.557	0.236	0.082	1	-2.207	NA	NA	NA	NA	436	simulated
chr1-241663820-A-T	chr1	241663820	NA	A	T	FH	NM_000143.3	missense_variant	MODERATE	c.1307T>A	p.Val436Glu	NA	NA	22.7	0.243736	0.47	0.794	0.001	1	-0.906	NA	NA	NA	NA	436	simulated
chr1-241663820-A-G	chr1	241663820	NA	A	G	FH	NM_000143.3	missense_variant	MODERATE	c.1307T>C	p.Val436Ala	NA	NA	22.5	0.145967	0.355	0.526	0.007	0.999999	2.133	NA	NA	NA	NA	436	simulated
chr1-241663821-C-A	chr1	241663821	529821	C	A	FH	NM_000143.3	missense_variant	MODERATE	c.1306G>T	p.Val436Leu	NA	NA	18.59	0.126987	0.364	0.207	0.001	0.999997	-1.432	NA	NA	NA	Uncertain_significance	436	ClinVar
chr1-241663821-C-T	chr1	241663821	COSM5042966	C	T	FH	NM_000143.3	missense_variant	MODERATE	c.1306G>A	p.Val436Met	1	NA	22.6	0.117324	0.448	0.097	0.023	0.999998	1.379	NA	NA	1	NA	436	COSMIC,gnomAD
chr1-241663821-C-G	chr1	241663821	NA	C	G	FH	NM_000143.3	missense_variant	MODERATE	c.1306G>C	p.Val436Leu	NA	NA	18.51	0.125522	0.364	0.207	0.001	0.999997	-1.832	NA	NA	NA	NA	436	simulated
chr1-241663823-A-C	chr1	241663823	NA	A	C	FH	NM_000143.3	missense_variant	MODERATE	c.1304T>G	p.Val435Gly	NA	NA	27.6	0.693511	0.904	0	0.848	1	-2.182	NA	NA	NA	NA	435	simulated
chr1-241663823-A-T	chr1	241663823	NA	A	T	FH	NM_000143.3	missense_variant	MODERATE	c.1304T>A	p.Val435Glu	NA	NA	28.8	0.79564	0.91	0	0.879	1	-1.773	NA	NA	NA	NA	435	simulated
chr1-241663823-A-G	chr1	241663823	NA	A	G	FH	NM_000143.3	missense_variant	MODERATE	c.1304T>C	p.Val435Ala	NA	NA	24.3	0.131721	0.672	0.019	0.238	1	1.094	NA	NA	NA	NA	435	simulated
chr1-241663824-C-A	chr1	241663824	NA	C	A	FH	NM_000143.3	missense_variant	MODERATE	c.1303G>T	p.Val435Leu	NA	NA	22.9	0.103996	0.603	0.064	0.02	1	-2.089	NA	NA	NA	NA	435	simulated
chr1-241663824-C-T	chr1	241663824	rs147528200;COSM906402;134418	C	T	FH	NM_000143.3	missense_variant	MODERATE	c.1303G>A	p.Val435Met	21	11	27.4	0.497788	0.803	0.003	0.913	1	-2.232	NA	NA	1	Uncertain_significance	435	ClinVar,COSMIC,gnomAD,BRAVO
chr1-241663824-C-G	chr1	241663824	NA	C	G	FH	NM_000143.3	missense_variant	MODERATE	c.1303G>C	p.Val435Leu	NA	NA	22.9	0.107015	0.603	0.064	0.02	1	-2.378	NA	NA	NA	NA	435	simulated
chr1-241663825-G-C	chr1	241663825	NA	G	C	FH	NM_000143.3	missense_variant	MODERATE	c.1302C>G	p.Cys434Trp	NA	NA	21.6	0.965178	0.774	0	1	1	-2.268	NA	NA	NA	NA	434	simulated
chr1-241663826-C-A	chr1	241663826	NA	C	A	FH	NM_000143.3	missense_variant	MODERATE	c.1301G>T	p.Cys434Phe	NA	NA	32	0.831268	0.91	0.002	1	1	1.243	NA	NA	NA	NA	434	simulated
chr1-241663826-C-T	chr1	241663826	92453	C	T	FH	NM_000143.3	missense_variant	MODERATE	c.1301G>A	p.Cys434Tyr	NA	NA	31	0.889176	0.956	0	1	1	1.741	NA	NA	NA	Conflicting_interpretations_of_pathogenicity	434	ClinVar,LOVD
chr1-241663826-C-G	chr1	241663826	NA	C	G	FH	NM_000143.3	missense_variant	MODERATE	c.1301G>C	p.Cys434Ser	NA	NA	28.6	0.850645	0.927	0	1	1	-1.784	NA	NA	NA	NA	434	simulated
chr1-241663827-A-C	chr1	241663827	NA	A	C	FH	NM_000143.3	missense_variant	MODERATE	c.1300T>G	p.Cys434Gly	NA	NA	28.3	0.883937	0.945	0	1	1	2.129	NA	NA	NA	NA	434	simulated
chr1-241663827-A-T	chr1	241663827	NA	A	T	FH	NM_000143.3	missense_variant	MODERATE	c.1300T>A	p.Cys434Ser	NA	NA	28.1	0.841262	0.96	0	1	1	0.552	NA	NA	NA	NA	434	simulated
chr1-241663827-A-G	chr1	241663827	NA	A	G	FH	NM_000143.3	missense_variant	MODERATE	c.1300T>C	p.Cys434Arg	NA	NA	29.9	0.881709	0.96	0	1	1	1.965	NA	NA	NA	NA	434	simulated
chr1-241663828-G-C	chr1	241663828	NA	G	C	FH	NM_000143.3	missense_variant	MODERATE	c.1299C>G	p.Asn433Lys	NA	NA	22.5	0.527589	0.713	0.067	0.386	1	-1.721	NA	NA	NA	NA	433	simulated
chr1-241663828-G-T	chr1	241663828	NA	G	T	FH	NM_000143.3	missense_variant	MODERATE	c.1299C>A	p.Asn433Lys	NA	NA	22.6	0.530278	0.713	0.067	0.386	1	-1.646	NA	NA	NA	NA	433	simulated
chr1-241663829-T-A	chr1	241663829	NA	T	A	FH	NM_000143.3	missense_variant	MODERATE	c.1298A>T	p.Asn433Ile	NA	NA	29.4	0.782611	0.903	0.001	0.974	1	-0.686	NA	NA	NA	NA	433	simulated
chr1-241663829-T-C	chr1	241663829	NA	T	C	FH	NM_000143.3	missense_variant	MODERATE	c.1298A>G	p.Asn433Ser	NA	NA	23.7	0.503878	0.678	0.007	0.093	1	0.716	NA	NA	NA	NA	433	simulated
chr1-241663829-T-G	chr1	241663829	NA	T	G	FH	NM_000143.3	missense_variant	MODERATE	c.1298A>C	p.Asn433Thr	NA	NA	26.6	0.76619	0.868	0.002	0.732	1	1.667	NA	NA	NA	NA	433	simulated
chr1-241663830-T-A	chr1	241663830	NA	T	A	FH	NM_000143.3	missense_variant	MODERATE	c.1297A>T	p.Asn433Tyr	NA	NA	28.6	0.720559	0.881	0.011	0.912	1	1.164	NA	NA	NA	NA	433	simulated
chr1-241663830-T-C	chr1	241663830	NA	T	C	FH	NM_000143.3	missense_variant	MODERATE	c.1297A>G	p.Asn433Asp	NA	NA	27.4	0.681647	0.867	0.003	0.762	1	2.288	NA	NA	NA	NA	433	simulated
chr1-241663830-T-G	chr1	241663830	NA	T	G	FH	NM_000143.3	missense_variant	MODERATE	c.1297A>C	p.Asn433His	NA	NA	22.9	0.0979028	0.586	0.275	0.182	1	-1.154	NA	NA	NA	NA	433	simulated
chr1-241663831-T-A	chr1	241663831	NA	T	A	FH	NM_000143.3	missense_variant	MODERATE	c.1296A>T	p.Glu432Asp	NA	NA	12.73	0.169089	0.362	0.757	0	0.692229	-1.92	NA	NA	NA	NA	432	simulated
chr1-241663831-T-G	chr1	241663831	NA	T	G	FH	NM_000143.3	missense_variant	MODERATE	c.1296A>C	p.Glu432Asp	NA	NA	12.68	0.169543	0.359	0.757	0	0.692229	2.25	NA	NA	NA	NA	432	simulated
chr1-241663832-T-A	chr1	241663832	NA	T	A	FH	NM_000143.3	missense_variant	MODERATE	c.1295A>T	p.Glu432Val	NA	NA	23.7	0.196008	0.453	0.181	0.001	0.997874	-2.202	NA	NA	NA	NA	432	simulated
chr1-241663832-T-C	chr1	241663832	NA	T	C	FH	NM_000143.3	missense_variant	MODERATE	c.1295A>G	p.Glu432Gly	NA	NA	25.3	0.298758	0.576	0.072	0.02	0.995671	1.76	NA	NA	NA	NA	432	simulated
chr1-241663832-T-G	chr1	241663832	NA	T	G	FH	NM_000143.3	missense_variant	MODERATE	c.1295A>C	p.Glu432Ala	NA	NA	23.5	0.164559	0.433	0.195	0.001	0.995027	1.438	NA	NA	NA	NA	432	simulated
chr1-241663833-C-T	chr1	241663833	NA	C	T	FH	NM_000143.3	missense_variant	MODERATE	c.1294G>A	p.Glu432Lys	NA	NA	22.3	0.12515	0.396	1	0	0.968479	-2.089	NA	NA	NA	NA	432	simulated
chr1-241663833-C-G	chr1	241663833	NA	C	G	FH	NM_000143.3	missense_variant	MODERATE	c.1294G>C	p.Glu432Gln	NA	NA	22.8	0.085522	0.38	0.165	0.002	0.868249	-1.96	NA	NA	NA	NA	432	simulated
chr1-241663835-G-A	chr1	241663835	rs201005880;COSM6424532;460340	G	A	FH	NM_000143.3	missense_variant	MODERATE	c.1292C>T	p.Thr431Ile	0	NA	24.8	0.433468	0.683	0.008	0.246	1	-1.761	NA	NA	2	Uncertain_significance	431	ClinVar,COSMIC,gnomAD,BRAVO
chr1-241663835-G-C	chr1	241663835	NA	G	C	FH	NM_000143.3	missense_variant	MODERATE	c.1292C>G	p.Thr431Arg	NA	NA	24.8	0.265259	0.829	0.202	0.8	1	-2	NA	NA	NA	NA	431	simulated
chr1-241663835-G-T	chr1	241663835	NA	G	T	FH	NM_000143.3	missense_variant	MODERATE	c.1292C>A	p.Thr431Lys	NA	NA	25	0.318478	0.736	0.03	0.233	1	-1.794	NA	NA	NA	NA	431	simulated
chr1-241663836-T-A	chr1	241663836	NA	T	A	FH	NM_000143.3	missense_variant	MODERATE	c.1291A>T	p.Thr431Ser	NA	NA	21.8	0.260223	0.512	0.122	0.012	1	-1.98	NA	NA	NA	NA	431	simulated
chr1-241663836-T-C	chr1	241663836	NA	T	C	FH	NM_000143.3	missense_variant	MODERATE	c.1291A>G	p.Thr431Ala	NA	NA	21.8	0.324612	0.44	0.153	0.004	1	-1.168	NA	NA	NA	NA	431	gnomAD,BRAVO
chr1-241663836-T-G	chr1	241663836	NA	T	G	FH	NM_000143.3	missense_variant	MODERATE	c.1291A>C	p.Thr431Pro	NA	NA	25	0.726572	0.876	0.012	0.614	1	-1.411	NA	NA	NA	NA	431	simulated
chr1-241663837-A-C	chr1	241663837	NA	A	C	FH	NM_000143.3	missense_variant	MODERATE	c.1290T>G	p.Phe430Leu	NA	NA	25.7	0.831238	0.819	0	0.999	1	2.36	NA	NA	NA	NA	430	simulated
chr1-241663837-A-T	chr1	241663837	NA	A	T	FH	NM_000143.3	missense_variant	MODERATE	c.1290T>A	p.Phe430Leu	NA	NA	25.7	0.85234	0.818	0	0.999	1	-1.564	NA	NA	NA	NA	430	simulated
chr1-241663838-A-C	chr1	241663838	NA	A	C	FH	NM_000143.3	missense_variant	MODERATE	c.1289T>G	p.Phe430Cys	NA	NA	33	0.895178	0.89	0	1	1	2.117	NA	NA	NA	NA	430	simulated
chr1-241663838-A-T	chr1	241663838	NA	A	T	FH	NM_000143.3	missense_variant	MODERATE	c.1289T>A	p.Phe430Tyr	NA	NA	29.8	0.87168	0.862	0	0.999	1	2.217	NA	NA	NA	NA	430	simulated
chr1-241663838-A-G	chr1	241663838	NA	A	G	FH	NM_000143.3	missense_variant	MODERATE	c.1289T>C	p.Phe430Ser	NA	NA	33	0.901419	0.915	0	1	1	1.764	NA	NA	NA	NA	430	simulated
chr1-241663839-A-C	chr1	241663839	NA	A	C	FH	NM_000143.3	missense_variant	MODERATE	c.1288T>G	p.Phe430Val	NA	NA	31	0.867541	0.824	0	1	1	2.482	NA	NA	NA	NA	430	simulated
chr1-241663839-A-T	chr1	241663839	NA	A	T	FH	NM_000143.3	missense_variant	MODERATE	c.1288T>A	p.Phe430Ile	NA	NA	31	0.823902	0.843	0	1	1	1.8	NA	NA	NA	NA	430	simulated
chr1-241663839-A-G	chr1	241663839	NA	A	G	FH	NM_000143.3	missense_variant	MODERATE	c.1288T>C	p.Phe430Leu	NA	NA	32	0.727757	0.852	0	0.999	1	1.603	NA	NA	NA	NA	430	simulated
chr1-241663841-G-A	chr1	241663841	NA	G	A	FH	NM_000143.3	missense_variant	MODERATE	c.1286C>T	p.Ser429Phe	NA	NA	32	0.808229	0.89	0	0.994	1	-1.773	NA	NA	NA	NA	429	simulated
chr1-241663841-G-C	chr1	241663841	NA	G	C	FH	NM_000143.3	missense_variant	MODERATE	c.1286C>G	p.Ser429Cys	NA	NA	25.2	0.543315	0.799	0.012	0.358	1	1.47	NA	NA	NA	NA	429	ClinVar
chr1-241663841-G-T	chr1	241663841	NA	G	T	FH	NM_000143.3	missense_variant	MODERATE	c.1286C>A	p.Ser429Tyr	NA	NA	30	0.80513	0.881	0	0.981	1	1.621	NA	NA	NA	NA	429	simulated
chr1-241663842-A-C	chr1	241663842	NA	A	C	FH	NM_000143.3	missense_variant	MODERATE	c.1285T>G	p.Ser429Ala	NA	NA	23.1	0.460547	0.557	0.098	0.032	1	1.544	NA	NA	NA	NA	429	simulated
chr1-241663842-A-T	chr1	241663842	NA	A	T	FH	NM_000143.3	missense_variant	MODERATE	c.1285T>A	p.Ser429Thr	NA	NA	24.1	0.474384	0.572	0.082	0.032	1	2.012	NA	NA	NA	NA	429	simulated
chr1-241663842-A-G	chr1	241663842	NA	A	G	FH	NM_000143.3	missense_variant	MODERATE	c.1285T>C	p.Ser429Pro	NA	NA	29.6	0.851425	0.888	0.001	0.912	1	1.833	NA	NA	NA	NA	429	simulated
chr1-241663844-A-C	chr1	241663844	NA	A	C	FH	NM_000143.3	missense_variant	MODERATE	c.1283T>G	p.Val428Gly	NA	NA	23	0.0839922	0.609	0.511	0.076	1	1.441	NA	NA	NA	NA	428	simulated
chr1-241663844-A-T	chr1	241663844	NA	A	T	FH	NM_000143.3	missense_variant	MODERATE	c.1283T>A	p.Val428Asp	NA	NA	23	0.0746069	0.648	0.637	0.056	1	1.924	NA	NA	NA	NA	428	simulated
chr1-241663844-A-G	chr1	241663844	rs201644919	A	G	FH	NM_000143.3	missense_variant	MODERATE	c.1283T>C	p.Val428Ala	5	5	22.1	0.0464503	0.46	1	0.004	1	2.242	NA	NA	NA	NA	428	gnomAD,BRAVO
chr1-241663845-C-A	chr1	241663845	NA	C	A	FH	NM_000143.3	missense_variant	MODERATE	c.1282G>T	p.Val428Phe	NA	NA	23.3	0.0422228	0.574	0.523	0.219	1	-1.614	NA	NA	NA	NA	428	simulated
chr1-241663845-C-T	chr1	241663845	NA	C	T	FH	NM_000143.3	missense_variant	MODERATE	c.1282G>A	p.Val428Ile	NA	NA	22.9	0.0329663	0.235	0.458	0.002	1	-0.752	NA	NA	NA	NA	428	simulated
chr1-241663845-C-G	chr1	241663845	NA	C	G	FH	NM_000143.3	missense_variant	MODERATE	c.1282G>C	p.Val428Leu	NA	NA	22.7	0.0421271	0.451	0.69	0.001	1	0.741	NA	NA	NA	NA	428	ClinVar
chr1-241663847-G-A	chr1	241663847	COSM350010	G	A	FH	NM_000143.3	missense_variant	MODERATE	c.1280C>T	p.Ser427Leu	NA	NA	21.1	0.0281153	0.312	0.044	0.023	0.995834	-2.449	NA	NA	1	NA	427	COSMIC
chr1-241663848-A-C	chr1	241663848	NA	A	C	FH	NM_000143.3	missense_variant	MODERATE	c.1279T>G	p.Ser427Ala	NA	NA	8.552	0.0630162	0.337	1	0.005	0.99999	-1.393	NA	NA	NA	NA	427	simulated
chr1-241663848-A-T	chr1	241663848	NA	A	T	FH	NM_000143.3	missense_variant	MODERATE	c.1279T>A	p.Ser427Thr	NA	NA	12.2	0.111462	0.397	0.18	0.059	0.999967	1.365	NA	NA	NA	NA	427	simulated
chr1-241663848-A-G	chr1	241663848	NA	A	G	FH	NM_000143.3	missense_variant	MODERATE	c.1279T>C	p.Ser427Pro	NA	NA	14.79	0.129291	0.581	0.096	0.453	0.99977	-1.746	NA	NA	NA	NA	427	simulated
chr1-241663850-G-A	chr1	241663850	NA	G	A	FH	NM_000143.3	missense_variant	MODERATE	c.1277C>T	p.Ala426Val	NA	NA	22.5	0.0168776	0.364	0.038	0.015	1	-0.782	NA	NA	NA	NA	426	simulated
chr1-241663850-G-C	chr1	241663850	NA	G	C	FH	NM_000143.3	missense_variant	MODERATE	c.1277C>G	p.Ala426Gly	NA	NA	20.8	0.0199114	0.361	0.477	0.002	0.999999	-1.618	NA	NA	NA	NA	426	simulated
chr1-241663850-G-T	chr1	241663850	460338	G	T	FH	NM_000143.3	missense_variant	MODERATE	c.1277C>A	p.Ala426Asp	NA	NA	25.5	0.235349	0.784	0.001	0.897	1	1.541	NA	NA	NA	Uncertain_significance	426	ClinVar
chr1-241663851-C-A	chr1	241663851	NA	C	A	FH	NM_000143.3	missense_variant	MODERATE	c.1276G>T	p.Ala426Ser	NA	NA	23.1	0.0273996	0.256	0.141	0.017	1	-1.855	NA	NA	NA	NA	426	simulated
chr1-241663851-C-T	chr1	241663851	NA	C	T	FH	NM_000143.3	missense_variant	MODERATE	c.1276G>A	p.Ala426Thr	NA	NA	25.2	0.0429449	0.587	0.01	0.198	1	1.254	NA	NA	NA	NA	426	simulated
chr1-241663851-C-G	chr1	241663851	NA	C	G	FH	NM_000143.3	missense_variant	MODERATE	c.1276G>C	p.Ala426Pro	NA	NA	31	0.222544	0.757	0.002	0.961	1	-1.799	NA	NA	NA	NA	426	simulated
chr1-241663852-A-C	chr1	241663852	NA	A	C	FH	NM_000143.3	missense_variant	MODERATE	c.1275T>G	p.Asp425Glu	NA	NA	20.9	0.0991688	0.692	0.011	0.167	1	-1.846	NA	NA	NA	NA	425	simulated
chr1-241663852-A-T	chr1	241663852	NA	A	T	FH	NM_000143.3	missense_variant	MODERATE	c.1275T>A	p.Asp425Glu	NA	NA	20.9	0.100777	0.692	0.011	0.167	1	-0.568	NA	NA	NA	NA	425	simulated
chr1-241663853-T-A	chr1	241663853	NA	T	A	FH	NM_000143.3	missense_variant	MODERATE	c.1274A>T	p.Asp425Val	NA	NA	29.8	0.642197	0.924	0	0.961	1	-1.796	NA	NA	NA	NA	425	LOVD
chr1-241663853-T-C	chr1	241663853	NA	T	C	FH	NM_000143.3	missense_variant	MODERATE	c.1274A>G	p.Asp425Gly	NA	NA	31	0.477955	0.89	0.001	0.979	1	-2.161	NA	NA	NA	NA	425	simulated
chr1-241663853-T-G	chr1	241663853	NA	T	G	FH	NM_000143.3	missense_variant	MODERATE	c.1274A>C	p.Asp425Ala	NA	NA	29.5	0.490289	0.899	0	0.914	1	-1.519	NA	NA	NA	NA	425	simulated
chr1-241663854-C-A	chr1	241663854	COSM1731414	C	A	FH	NM_000143.3	missense_variant	MODERATE	c.1273G>T	p.Asp425Tyr	NA	NA	32	0.420627	0.904	0	0.995	1	1.949	NA	NA	2	NA	425	COSMIC
chr1-241663854-C-T	chr1	241663854	NA	C	T	FH	NM_000143.3	missense_variant	MODERATE	c.1273G>A	p.Asp425Asn	2	NA	33	0.288585	0.671	0.006	0.953	1	1.741	NA	NA	NA	NA	425	gnomAD
chr1-241663854-C-G	chr1	241663854	COSM1690050	C	G	FH	NM_000143.3	missense_variant	MODERATE	c.1273G>C	p.Asp425His	NA	NA	32	0.291378	0.839	0	0.989	1	-1.029	NA	NA	1	NA	425	COSMIC,gnomAD
chr1-241663856-C-A	chr1	241663856	NA	C	A	FH	NM_000143.3	missense_variant	MODERATE	c.1271G>T	p.Gly424Val	NA	NA	30	0.20846	0.765	0.002	0.978	1	2.655	NA	NA	NA	NA	424	simulated
chr1-241663856-C-T	chr1	241663856	NA	C	T	FH	NM_000143.3	missense_variant	MODERATE	c.1271G>A	p.Gly424Glu	NA	NA	31	0.237907	0.81	0.001	0.987	1	2.556	NA	NA	NA	NA	424	simulated
chr1-241663856-C-G	chr1	241663856	NA	C	G	FH	NM_000143.3	missense_variant	MODERATE	c.1271G>C	p.Gly424Ala	NA	NA	22.2	0.0301263	0.445	0.748	0.024	1	2.885	NA	NA	NA	NA	424	simulated
chr1-241663857-C-A	chr1	241663857	NA	C	A	FH	NM_000143.3	missense_variant	MODERATE	c.1270G>T	p.Gly424Trp	NA	NA	34	0.300762	0.851	0	0.999	1	2.213	NA	NA	NA	NA	424	simulated
chr1-241663857-C-T	chr1	241663857	529811	C	T	FH	NM_000143.3	missense_variant	MODERATE	c.1270G>A	p.Gly424Arg	NA	NA	33	0.201839	0.728	0.001	0.993	1	2.072	NA	NA	NA	Uncertain_significance	424	ClinVar
chr1-241663857-C-G	chr1	241663857	NA	C	G	FH	NM_000143.3	missense_variant	MODERATE	c.1270G>C	p.Gly424Arg	NA	NA	32	0.177772	0.728	0.001	0.993	1	2.468	NA	NA	NA	NA	424	simulated
chr1-241663859-A-C	chr1	241663859	214424	A	C	FH	NM_000143.3	missense_variant	MODERATE	c.1268T>G	p.Leu423Arg	NA	NA	31	0.629643	0.905	0	0.987	1	1.758	NA	NA	NA	Likely_pathogenic	423	ClinVar
chr1-241663859-A-T	chr1	241663859	NA	A	T	FH	NM_000143.3	missense_variant	MODERATE	c.1268T>A	p.Leu423Gln	NA	NA	29.9	0.615307	0.89	0	0.987	1	-1.943	NA	NA	NA	NA	423	simulated
chr1-241663859-A-G	chr1	241663859	NA	A	G	FH	NM_000143.3	missense_variant	MODERATE	c.1268T>C	p.Leu423Pro	NA	NA	32	0.639057	0.932	0	0.994	1	2.119	NA	NA	NA	NA	423	simulated
chr1-241663860-G-C	chr1	241663860	NA	G	C	FH	NM_000143.3	missense_variant	MODERATE	c.1267C>G	p.Leu423Val	NA	NA	23.7	0.2378	0.768	0.012	0.469	1	1.496	NA	NA	NA	NA	423	simulated
chr1-241663860-G-T	chr1	241663860	NA	G	T	FH	NM_000143.3	missense_variant	MODERATE	c.1267C>A	p.Leu423Met	NA	NA	26	0.272878	0.839	0.039	0.974	1	1.53	NA	NA	NA	NA	423	simulated
chr1-241663862-A-C	chr1	241663862	NA	A	C	FH	NM_000143.3	missense_variant	MODERATE	c.1265T>G	p.Leu422Arg	NA	NA	31	0.768895	0.926	0	0.987	1	2.315	NA	NA	NA	NA	422	simulated
chr1-241663862-A-T	chr1	241663862	NA	A	T	FH	NM_000143.3	missense_variant	MODERATE	c.1265T>A	p.Leu422Gln	NA	NA	29.8	0.758017	0.905	0	0.987	1	1.664	NA	NA	NA	NA	422	simulated
chr1-241663862-A-G	chr1	241663862	NA	A	G	FH	NM_000143.3	missense_variant	MODERATE	c.1265T>C	p.Leu422Pro	NA	NA	31	0.757754	0.946	0	0.994	1	2.033	NA	NA	NA	NA	422	simulated
chr1-241663863-G-C	chr1	241663863	NA	G	C	FH	NM_000143.3	missense_variant	MODERATE	c.1264C>G	p.Leu422Val	NA	NA	24.6	0.552144	0.786	0.001	0.469	1	-1.9	NA	NA	NA	NA	422	simulated
chr1-241663863-G-T	chr1	241663863	NA	G	T	FH	NM_000143.3	missense_variant	MODERATE	c.1264C>A	p.Leu422Met	NA	NA	28.6	0.364438	0.77	0.001	0.974	1	1.974	NA	NA	NA	NA	422	simulated
chr1-241663864-C-A	chr1	241663864	rs777409218	C	A	FH	NM_000143.3	missense_variant	MODERATE	c.1263G>T	p.Arg421Ser	1	NA	22.9	0.115739	0.621	0.001	0.091	1	1.439	NA	NA	NA	NA	421	gnomAD
chr1-241663864-C-G	chr1	241663864	NA	C	G	FH	NM_000143.3	missense_variant	MODERATE	c.1263G>C	p.Arg421Ser	NA	NA	22.8	0.107856	0.621	0.001	0.091	1	1.794	NA	NA	NA	NA	421	simulated
chr1-241663865-C-A	chr1	241663865	NA	C	A	FH	NM_000143.3	missense_variant	MODERATE	c.1262G>T	p.Arg421Met	NA	NA	27.5	0.264238	0.717	0	0.36	1	2.307	NA	NA	NA	NA	421	simulated
chr1-241663865-C-T	chr1	241663865	NA	C	T	FH	NM_000143.3	missense_variant	MODERATE	c.1262G>A	p.Arg421Lys	NA	NA	24.2	0.0474735	0.403	0.051	0.002	1	2.148	NA	NA	NA	NA	421	simulated
chr1-241663865-C-G	chr1	241663865	NA	C	G	FH	NM_000143.3	missense_variant	MODERATE	c.1262G>C	p.Arg421Thr	NA	NA	24.1	0.0892229	0.608	0.007	0.023	1	2.355	NA	NA	NA	NA	421	simulated
chr1-241663866-T-A	chr1	241663866	NA	T	A	FH	NM_000143.3	missense_variant	MODERATE	c.1261A>T	p.Arg421Trp	NA	NA	25.2	0.37851	0.767	0	0.677	1	2.053	NA	NA	NA	NA	421	simulated
chr1-241663866-T-C	chr1	241663866	NA	T	C	FH	NM_000143.3	missense_variant	MODERATE	c.1261A>G	p.Arg421Gly	NA	NA	22.8	0.245284	0.651	0.001	0.091	1	2.459	NA	NA	NA	NA	421	simulated
chr1-241663868-G-A	chr1	241663868	rs766377516	G	A	FH	NM_000143.3	missense_variant	MODERATE	c.1259C>T	p.Ala420Val	1	1	22.9	0.0205694	0.344	0.414	0.016	1	-1.652	NA	NA	NA	NA	420	gnomAD
chr1-241663868-G-C	chr1	241663868	NA	G	C	FH	NM_000143.3	missense_variant	MODERATE	c.1259C>G	p.Ala420Gly	NA	NA	24.4	0.0311457	0.498	0	0.161	0.999999	-1.827	NA	NA	NA	NA	420	simulated
chr1-241663868-G-T	chr1	241663868	NA	G	T	FH	NM_000143.3	missense_variant	MODERATE	c.1259C>A	p.Ala420Asp	NA	NA	28.7	0.125361	0.729	0.001	0.933	1	2.139	NA	NA	NA	NA	420	simulated
chr1-241663869-C-A	chr1	241663869	NA	C	A	FH	NM_000143.3	missense_variant	MODERATE	c.1258G>T	p.Ala420Ser	NA	NA	22.8	0.026666	0.309	0.088	0.044	0.999997	-2.32	NA	NA	NA	NA	420	simulated
chr1-241663869-C-T	chr1	241663869	NA	C	T	FH	NM_000143.3	missense_variant	MODERATE	c.1258G>A	p.Ala420Thr	NA	NA	23.2	0.0150126	0.22	0.074	0.02	0.999999	2.189	NA	NA	NA	NA	420	simulated
chr1-241663869-C-G	chr1	241663869	NA	C	G	FH	NM_000143.3	missense_variant	MODERATE	c.1258G>C	p.Ala420Pro	NA	NA	24.4	0.0421672	0.608	0.007	0.24	1	-2.358	NA	NA	NA	NA	420	simulated
chr1-241663871-G-A	chr1	241663871	COSM3789718;429183	G	A	FH	NM_000143.3	missense_variant	MODERATE	c.1256C>T	p.Ser419Leu	NA	NA	34	0.537406	0.886	0	1	1	-2.169	NA	NA	1	Conflicting_interpretations_of_pathogenicity	419	ClinVar,COSMIC
chr1-241663872-A-C	chr1	241663872	NA	A	C	FH	NM_000143.3	missense_variant	MODERATE	c.1255T>G	p.Ser419Ala	NA	NA	29.4	0.431433	0.818	0	0.997	1	2.59	NA	NA	NA	NA	419	simulated
chr1-241663872-A-T	chr1	241663872	NA	A	T	FH	NM_000143.3	missense_variant	MODERATE	c.1255T>A	p.Ser419Thr	NA	NA	29	0.4018	0.814	0	0.994	1	1.513	NA	NA	NA	NA	419	simulated
chr1-241663872-A-G	chr1	241663872	92451	A	G	FH	NM_000143.3	missense_variant	MODERATE	c.1255T>C	p.Ser419Pro	NA	NA	32	0.541982	0.822	0	0.999	1	2.275	NA	NA	NA	Pathogenic/Likely_pathogenic	419	ClinVar,LOVD,BRAVO
chr1-241663873-G-C	chr1	241663873	NA	G	C	FH	NM_000143.3	missense_variant	MODERATE	c.1254C>G	p.His418Gln	NA	NA	16.98	0.011635	0.215	1	0.001	0.99184	1.295	NA	NA	NA	NA	418	simulated
chr1-241663873-G-T	chr1	241663873	NA	G	T	FH	NM_000143.3	missense_variant	MODERATE	c.1254C>A	p.His418Gln	NA	NA	17.03	0.0121063	0.215	1	0.001	0.99184	2.102	NA	NA	NA	NA	418	simulated
chr1-241663874-T-A	chr1	241663874	COSM7147644	T	A	FH	NM_000143.3	missense_variant	MODERATE	c.1253A>T	p.His418Leu	NA	NA	24.9	0.128112	0.587	0.005	0.045	0.999937	-1.784	NA	NA	1	NA	418	COSMIC
chr1-241663874-T-C	chr1	241663874	NA	T	C	FH	NM_000143.3	missense_variant	MODERATE	c.1253A>G	p.His418Arg	NA	NA	22.6	0.0218792	0.27	0.556	0	0.999651	1.794	NA	NA	NA	NA	418	simulated
chr1-241663874-T-G	chr1	241663874	NA	T	G	FH	NM_000143.3	missense_variant	MODERATE	c.1253A>C	p.His418Pro	NA	NA	24.7	0.175152	0.694	0.009	0.232	0.999931	-1.183	NA	NA	NA	NA	418	simulated
chr1-241663875-G-A	chr1	241663875	NA	G	A	FH	NM_000143.3	missense_variant	MODERATE	c.1252C>T	p.His418Tyr	NA	NA	24.1	0.0432886	0.397	0.005	0.236	0.99654	1.735	NA	NA	NA	NA	418	simulated
chr1-241663875-G-C	chr1	241663875	NA	G	C	FH	NM_000143.3	missense_variant	MODERATE	c.1252C>G	p.His418Asp	NA	NA	24.1	0.0380626	0.529	0.063	0.069	0.998631	-1.31	NA	NA	NA	NA	418	simulated
chr1-241663875-G-T	chr1	241663875	NA	G	T	FH	NM_000143.3	missense_variant	MODERATE	c.1252C>A	p.His418Asn	NA	NA	22.7	0.0151553	0.248	0.224	0.001	0.99538	-1.673	NA	NA	NA	NA	418	simulated
chr1-241663876-T-A	chr1	241663876	NA	T	A	FH	NM_000143.3	missense_variant	MODERATE	c.1251A>T	p.Leu417Phe	NA	NA	23.3	0.675355	0.764	0.001	0.989	1	-2.466	NA	NA	NA	NA	417	simulated
chr1-241663876-T-G	chr1	241663876	NA	T	G	FH	NM_000143.3	missense_variant	MODERATE	c.1251A>C	p.Leu417Phe	NA	NA	23.3	0.674623	0.764	0.001	0.989	1	-2.195	NA	NA	NA	NA	417	simulated
chr1-241663877-A-G	chr1	241663877	NA	A	G	FH	NM_000143.3	missense_variant	MODERATE	c.1250T>C	p.Leu417Ser	NA	NA	32	0.622961	0.943	0	0.997	1	-2.225	NA	NA	NA	NA	417	simulated
chr1-241663878-A-C	chr1	241663878	NA	A	C	FH	NM_000143.3	missense_variant	MODERATE	c.1249T>G	p.Leu417Val	NA	NA	23.3	0.515042	0.871	0.003	0.749	1	1.825	NA	NA	NA	NA	417	simulated
chr1-241663878-A-T	chr1	241663878	NA	A	T	FH	NM_000143.3	missense_variant	MODERATE	c.1249T>A	p.Leu417Ile	NA	NA	23.4	0.497134	0.797	0.02	0.641	1	1.877	NA	NA	NA	NA	417	simulated
chr1-241663880-A-C	chr1	241663880	NA	A	C	FH	NM_000143.3	missense_variant	MODERATE	c.1247T>G	p.Val416Gly	NA	NA	31	0.33573	0.918	0	0.989	1	-2.292	NA	NA	NA	NA	416	simulated
chr1-241663880-A-T	chr1	241663880	NA	A	T	FH	NM_000143.3	missense_variant	MODERATE	c.1247T>A	p.Val416Glu	NA	NA	32	0.353223	0.899	0.001	0.991	1	1.212	NA	NA	NA	NA	416	simulated
chr1-241663880-A-G	chr1	241663880	NA	A	G	FH	NM_000143.3	missense_variant	MODERATE	c.1247T>C	p.Val416Ala	NA	NA	25	0.246038	0.841	0.025	0.376	1	1.393	NA	NA	NA	NA	416	simulated
chr1-241663881-C-A	chr1	241663881	NA	C	A	FH	NM_000143.3	missense_variant	MODERATE	c.1246G>T	p.Val416Leu	NA	NA	22.9	0.0587525	0.549	0.943	0.215	1	-1.669	NA	NA	NA	NA	416	simulated
chr1-241663881-C-T	chr1	241663881	COSM48388	C	T	FH	NM_000143.3	missense_variant	MODERATE	c.1246G>A	p.Val416Met	NA	NA	26.6	0.0763695	0.69	0.047	0.95	1	-1.477	NA	NA	1	NA	416	COSMIC
chr1-241663881-C-G	chr1	241663881	COSM679717	C	G	FH	NM_000143.3	missense_variant	MODERATE	c.1246G>C	p.Val416Leu	NA	NA	22.9	0.0581952	0.548	0.943	0.215	1	-1.425	NA	NA	1	NA	416	COSMIC
chr1-241663882-A-C	chr1	241663882	NA	A	C	FH	NM_000143.3	missense_variant	MODERATE	c.1245T>G	p.Asn415Lys	NA	NA	25.2	0.654772	0.794	0.001	1	1	-1.865	NA	NA	NA	NA	415	simulated
chr1-241663882-A-T	chr1	241663882	NA	A	T	FH	NM_000143.3	missense_variant	MODERATE	c.1245T>A	p.Asn415Lys	NA	NA	25.2	0.657823	0.793	0.001	1	1	-2.847	NA	NA	NA	NA	415	simulated
chr1-241663883-T-A	chr1	241663883	NA	T	A	FH	NM_000143.3	missense_variant	MODERATE	c.1244A>T	p.Asn415Ile	NA	NA	32	0.644385	0.828	0	1	1	-1.104	NA	NA	NA	NA	415	simulated
chr1-241663883-T-C	chr1	241663883	NA	T	C	FH	NM_000143.3	missense_variant	MODERATE	c.1244A>G	p.Asn415Ser	NA	NA	27	0.257627	0.782	0.011	0.997	1	1.449	NA	NA	NA	NA	415	simulated
chr1-241663883-T-G	chr1	241663883	NA	T	G	FH	NM_000143.3	missense_variant	MODERATE	c.1244A>C	p.Asn415Thr	NA	NA	28.6	0.33315	0.778	0.006	0.999	1	1.8	NA	NA	NA	NA	415	simulated
chr1-241663884-T-A	chr1	241663884	NA	T	A	FH	NM_000143.3	missense_variant	MODERATE	c.1243A>T	p.Asn415Tyr	NA	NA	31	0.616563	0.833	0	1	1	2.192	NA	NA	NA	NA	415	simulated
chr1-241663884-T-C	chr1	241663884	NA	T	C	FH	NM_000143.3	missense_variant	MODERATE	c.1243A>G	p.Asn415Asp	NA	NA	29.7	0.462508	0.823	0.001	0.999	1	2.306	NA	NA	NA	NA	415	simulated
chr1-241663884-T-G	chr1	241663884	NA	T	G	FH	NM_000143.3	missense_variant	MODERATE	c.1243A>C	p.Asn415His	NA	NA	28.6	0.561798	0.814	0	1	1	1.008	NA	NA	NA	NA	415	simulated
chr1-241663885-T-A	chr1	241663885	NA	T	A	FH	NM_000143.3	missense_variant	MODERATE	c.1242A>T	p.Lys414Asn	NA	NA	22.6	0.0643087	0.448	0.3	0.339	1	-2.005	NA	NA	NA	NA	414	simulated
chr1-241663885-T-G	chr1	241663885	NA	T	G	FH	NM_000143.3	missense_variant	MODERATE	c.1242A>C	p.Lys414Asn	NA	NA	22.6	0.0642797	0.448	0.3	0.339	1	1.883	NA	NA	NA	NA	414	simulated
chr1-241663886-T-A	chr1	241663886	NA	T	A	FH	NM_000143.3	missense_variant	MODERATE	c.1241A>T	p.Lys414Ile	NA	NA	24.6	0.139265	0.76	0.373	0.609	1	2.168	NA	NA	NA	NA	414	simulated
chr1-241663886-T-C	chr1	241663886	NA	T	C	FH	NM_000143.3	missense_variant	MODERATE	c.1241A>G	p.Lys414Arg	NA	NA	22.3	0.039414	0.249	0.364	0.005	1	1.481	NA	NA	NA	NA	414	simulated
chr1-241663886-T-G	chr1	241663886	NA	T	G	FH	NM_000143.3	missense_variant	MODERATE	c.1241A>C	p.Lys414Thr	NA	NA	22.9	0.12921	0.628	0.371	0.339	1	2.501	NA	NA	NA	NA	414	simulated
chr1-241663887-T-C	chr1	241663887	NA	T	C	FH	NM_000143.3	missense_variant	MODERATE	c.1240A>G	p.Lys414Glu	NA	NA	23.6	0.0783729	0.678	0.26	0.257	1	2.646	NA	NA	NA	NA	414	simulated
chr1-241663887-T-G	chr1	241663887	NA	T	G	FH	NM_000143.3	missense_variant	MODERATE	c.1240A>C	p.Lys414Gln	NA	NA	23.4	0.0765929	0.55	0.279	0.153	1	2.399	NA	NA	NA	NA	414	simulated
chr1-241663888-A-C	chr1	241663888	NA	A	C	FH	NM_000143.3	missense_variant&splice_region_variant	MODERATE	c.1239T>G	p.Ile413Met	NA	NA	23.1	0.185947	0.754	0.004	0.477	1	2.616	NA	NA	NA	NA	413	simulated
chr1-241663889-A-C	chr1	241663889	NA	A	C	FH	NM_000143.3	missense_variant&splice_region_variant	MODERATE	c.1238T>G	p.Ile413Ser	NA	NA	24.9	0.128298	0.789	0.146	0.294	1	1.284	0.57396	0.39	NA	NA	413	simulated
chr1-241663889-A-T	chr1	241663889	NA	A	T	FH	NM_000143.3	missense_variant&splice_region_variant	MODERATE	c.1238T>A	p.Ile413Asn	NA	NA	34	0.381017	0.871	0.001	0.794	1	2.158	0.707977	0.508	NA	NA	413	simulated
chr1-241663889-A-G	chr1	241663889	NA	A	G	FH	NM_000143.3	missense_variant&splice_region_variant	MODERATE	c.1238T>C	p.Ile413Thr	NA	NA	25.8	0.161177	0.735	0.005	0.214	1	2.066	0.57396	0.388	NA	NA	413	simulated
chr1-241663890-T-A	chr1	241663890	NA	T	A	FH	NM_000143.3	missense_variant&splice_region_variant	MODERATE	c.1237A>T	p.Ile413Phe	NA	NA	26.1	NA	0.749	0.004	0.378	1	-2.328	0.757906	0.42	NA	NA	413	simulated
chr1-241663890-T-C	chr1	241663890	NA	T	C	FH	NM_000143.3	missense_variant&splice_region_variant	MODERATE	c.1237A>G	p.Ile413Val	NA	NA	21.6	NA	0.272	0.411	0.001	1	2.149	0.00105896	0.028	NA	NA	413	simulated
chr1-241663890-T-G	chr1	241663890	NA	T	G	FH	NM_000143.3	missense_variant&splice_region_variant	MODERATE	c.1237A>C	p.Ile413Leu	NA	NA	25.1	NA	0.494	0.035	0.005	1	-1.963	0.664332	0.45	NA	NA	413	simulated
chr1-241665743-C-A	chr1	241665743	NA	C	A	FH	NM_000143.3	missense_variant&splice_region_variant	MODERATE	c.1236G>T	p.Met412Ile	NA	NA	22.9	0.0357543	0.347	0.755	0	0.999559	-1.014	0.999967	0.898	NA	NA	412	simulated
chr1-241665743-C-T	chr1	241665743	COSM6923302	C	T	FH	NM_000143.3	missense_variant&splice_region_variant	MODERATE	c.1236G>A	p.Met412Ile	NA	NA	23	0.0354705	0.343	0.755	0	0.99951	-0.852	0.999562	0.938	1	NA	412	COSMIC
chr1-241665743-C-G	chr1	241665743	NA	C	G	FH	NM_000143.3	missense_variant&splice_region_variant	MODERATE	c.1236G>C	p.Met412Ile	NA	NA	22.7	0.0286099	0.343	0.755	0	0.999578	-1.052	0.99993	0.752	NA	NA	412	simulated
chr1-241665744-A-C	chr1	241665744	NA	A	C	FH	NM_000143.3	missense_variant&splice_region_variant	MODERATE	c.1235T>G	p.Met412Arg	NA	NA	26.6	0.237347	0.793	0	0.061	0.999999	-0.684	0.753246	0.622	NA	NA	412	simulated
chr1-241665744-A-T	chr1	241665744	NA	A	T	FH	NM_000143.3	missense_variant&splice_region_variant	MODERATE	c.1235T>A	p.Met412Lys	NA	NA	26.2	0.239309	0.774	0	0.044	0.999999	0.544	0.553403	0.6	NA	NA	412	simulated
chr1-241665744-A-G	chr1	241665744	NA	A	G	FH	NM_000143.3	missense_variant&splice_region_variant	MODERATE	c.1235T>C	p.Met412Thr	NA	NA	26.2	0.115515	0.601	0.007	0.088	0.999993	0.554	0.903711	0.794	NA	NA	412	simulated
chr1-241665745-T-A	chr1	241665745	NA	T	A	FH	NM_000143.3	missense_variant&splice_region_variant	MODERATE	c.1234A>T	p.Met412Leu	NA	NA	23.6	0.0434419	0.268	0.175	0.001	0.999959	-0.627	0.840347	0.462	NA	NA	412	simulated
chr1-241665745-T-C	chr1	241665745	NA	T	C	FH	NM_000143.3	missense_variant&splice_region_variant	MODERATE	c.1234A>G	p.Met412Val	NA	NA	22.5	0.0534235	0.265	0.107	0.001	0.999966	-0.523	0.0131512	0.182	NA	NA	412	simulated
chr1-241665745-T-G	chr1	241665745	NA	T	G	FH	NM_000143.3	missense_variant&splice_region_variant	MODERATE	c.1234A>C	p.Met412Leu	NA	NA	23	0.0420698	0.268	0.175	0.001	0.999959	-0.36	0.0534194	0.352	NA	NA	412	simulated
chr1-241665746-C-A	chr1	241665746	NA	C	A	FH	NM_000143.3	missense_variant	MODERATE	c.1233G>T	p.Met411Ile	NA	NA	24.5	0.0708395	0.306	0.067	0.004	1	-0.348	NA	NA	NA	NA	411	simulated
chr1-241665746-C-T	chr1	241665746	NA	C	T	FH	NM_000143.3	missense_variant	MODERATE	c.1233G>A	p.Met411Ile	NA	NA	24.6	0.0692488	0.306	0.067	0.004	1	-0.28	NA	NA	NA	NA	411	simulated
chr1-241665746-C-G	chr1	241665746	NA	C	G	FH	NM_000143.3	missense_variant	MODERATE	c.1233G>C	p.Met411Ile	NA	NA	24.4	0.06852	0.306	0.067	0.004	1	-0.449	NA	NA	NA	NA	411	simulated
chr1-241665747-A-C	chr1	241665747	NA	A	C	FH	NM_000143.3	missense_variant	MODERATE	c.1232T>G	p.Met411Arg	NA	NA	25	0.237005	0.836	0.001	0.432	1	-0.442	NA	NA	NA	NA	411	simulated
chr1-241665747-A-T	chr1	241665747	NA	A	T	FH	NM_000143.3	missense_variant	MODERATE	c.1232T>A	p.Met411Lys	NA	NA	24.9	0.247278	0.822	0.001	0.315	1	-0.175	NA	NA	NA	NA	411	simulated
chr1-241665747-A-G	chr1	241665747	NA	A	G	FH	NM_000143.3	missense_variant	MODERATE	c.1232T>C	p.Met411Thr	NA	NA	24.3	0.162055	0.725	0.001	0.281	1	0.698	NA	NA	NA	NA	411	simulated
chr1-241665748-T-A	chr1	241665748	NA	T	A	FH	NM_000143.3	missense_variant	MODERATE	c.1231A>T	p.Met411Leu	NA	NA	20.3	0.0264851	0.304	0.615	0.002	0.999996	0.152	NA	NA	NA	NA	411	simulated
chr1-241665748-T-C	chr1	241665748	rs201381362	T	C	FH	NM_000143.3	missense_variant	MODERATE	c.1231A>G	p.Met411Val	2	1	16.36	0.0154393	0.287	1	0.003	0.999997	-0.506	NA	NA	NA	NA	411	gnomAD
chr1-241665748-T-G	chr1	241665748	NA	T	G	FH	NM_000143.3	missense_variant	MODERATE	c.1231A>C	p.Met411Leu	NA	NA	20.2	0.0241174	0.304	0.615	0.002	0.999996	-0.422	NA	NA	NA	NA	411	simulated
chr1-241665750-G-A	chr1	241665750	372366	G	A	FH	NM_000143.3	missense_variant	MODERATE	c.1229C>T	p.Pro410Leu	NA	NA	32	0.768723	0.942	0	0.986	1	-0.059	NA	NA	NA	Uncertain_significance	410	ClinVar
chr1-241665750-G-C	chr1	241665750	NA	G	C	FH	NM_000143.3	missense_variant	MODERATE	c.1229C>G	p.Pro410Arg	NA	NA	29.7	0.778474	0.934	0	0.986	1	0.763	NA	NA	NA	NA	410	simulated
chr1-241665750-G-T	chr1	241665750	NA	G	T	FH	NM_000143.3	missense_variant	MODERATE	c.1229C>A	p.Pro410Gln	NA	NA	29.9	0.78955	0.916	0	0.983	1	-0.386	NA	NA	NA	NA	410	simulated
chr1-241665751-G-A	chr1	241665751	NA	G	A	FH	NM_000143.3	missense_variant	MODERATE	c.1228C>T	p.Pro410Ser	NA	NA	29.2	0.660729	0.929	0	0.934	1	-0.436	NA	NA	NA	NA	410	simulated
chr1-241665751-G-C	chr1	241665751	NA	G	C	FH	NM_000143.3	missense_variant	MODERATE	c.1228C>G	p.Pro410Ala	NA	NA	26.7	0.723572	0.928	0.001	0.83	1	-0.504	NA	NA	NA	NA	410	simulated
chr1-241665751-G-T	chr1	241665751	NA	G	T	FH	NM_000143.3	missense_variant	MODERATE	c.1228C>A	p.Pro410Thr	NA	NA	27.8	0.678002	0.952	0.005	0.934	1	0.572	NA	NA	NA	NA	410	simulated
chr1-241665752-C-A	chr1	241665752	NA	C	A	FH	NM_000143.3	missense_variant	MODERATE	c.1227G>T	p.Lys409Asn	NA	NA	23.9	0.227206	0.641	0.149	0.852	1	-0.2	NA	NA	NA	NA	409	simulated
chr1-241665752-C-G	chr1	241665752	NA	C	G	FH	NM_000143.3	missense_variant	MODERATE	c.1227G>C	p.Lys409Asn	NA	NA	23.9	0.219767	0.641	0.149	0.852	1	0.233	NA	NA	NA	NA	409	simulated
chr1-241665753-T-A	chr1	241665753	NA	T	A	FH	NM_000143.3	missense_variant	MODERATE	c.1226A>T	p.Lys409Met	NA	NA	24.9	0.204687	0.746	0.004	0.084	1	-0.552	NA	NA	NA	NA	409	simulated
chr1-241665753-T-C	chr1	241665753	NA	T	C	FH	NM_000143.3	missense_variant	MODERATE	c.1226A>G	p.Lys409Arg	NA	NA	24.4	0.0707509	0.428	0.025	0.028	1	-0.698	NA	NA	NA	NA	409	simulated
chr1-241665753-T-G	chr1	241665753	NA	T	G	FH	NM_000143.3	missense_variant	MODERATE	c.1226A>C	p.Lys409Thr	NA	NA	27.5	0.338517	0.871	0.001	0.749	1	-0.078	NA	NA	NA	NA	409	simulated
chr1-241665754-T-C	chr1	241665754	NA	T	C	FH	NM_000143.3	missense_variant	MODERATE	c.1225A>G	p.Lys409Glu	NA	NA	27.2	0.252266	0.807	0.001	0.549	1	0.671	NA	NA	NA	NA	409	simulated
chr1-241665754-T-G	chr1	241665754	NA	T	G	FH	NM_000143.3	missense_variant	MODERATE	c.1225A>C	p.Lys409Gln	NA	NA	24.8	0.291485	0.79	0.002	0.485	1	-0.315	NA	NA	NA	NA	409	simulated
chr1-241665755-G-C	chr1	241665755	NA	G	C	FH	NM_000143.3	missense_variant	MODERATE	c.1224C>G	p.Phe408Leu	NA	NA	23.2	0.329502	0.756	0.001	0.2	1	0.369	NA	NA	NA	NA	408	simulated
chr1-241665755-G-T	chr1	241665755	rs759548413	G	T	FH	NM_000143.3	missense_variant	MODERATE	c.1224C>A	p.Phe408Leu	16	15	23.2	0.327137	0.756	0.001	0.2	1	-0.391	NA	NA	NA	NA	408	simulated
chr1-241665756-A-C	chr1	241665756	NA	A	C	FH	NM_000143.3	missense_variant	MODERATE	c.1223T>G	p.Phe408Cys	NA	NA	33	0.443383	0.88	0	0.993	1	0.321	NA	NA	NA	NA	408	simulated
chr1-241665756-A-T	chr1	241665756	NA	A	T	FH	NM_000143.3	missense_variant	MODERATE	c.1223T>A	p.Phe408Tyr	0	NA	23.6	0.0571497	0.563	0.315	0.143	1	0.395	NA	NA	NA	NA	408	simulated
chr1-241665756-A-G	chr1	241665756	NA	A	G	FH	NM_000143.3	missense_variant	MODERATE	c.1223T>C	p.Phe408Ser	NA	NA	33	0.461209	0.901	0	0.998	1	0.033	NA	NA	NA	NA	408	simulated
chr1-241665757-A-C	chr1	241665757	NA	A	C	FH	NM_000143.3	missense_variant	MODERATE	c.1222T>G	p.Phe408Val	NA	NA	32	0.41809	0.873	0	0.945	1	0.557	NA	NA	NA	NA	408	simulated
chr1-241665757-A-T	chr1	241665757	NA	A	T	FH	NM_000143.3	missense_variant	MODERATE	c.1222T>A	p.Phe408Ile	NA	NA	32	0.35106	0.857	0	0.886	1	-0.058	NA	NA	NA	NA	408	simulated
chr1-241665757-A-G	chr1	241665757	NA	A	G	FH	NM_000143.3	missense_variant	MODERATE	c.1222T>C	p.Phe408Leu	NA	NA	25.8	0.279107	0.84	0.001	0.2	1	0.303	NA	NA	NA	NA	408	simulated
chr1-241665759-A-C	chr1	241665759	NA	A	C	FH	NM_000143.3	missense_variant	MODERATE	c.1220T>G	p.Val407Gly	NA	NA	32	0.623922	0.925	0	0.979	1	-0.63	NA	NA	NA	NA	407	simulated
chr1-241665759-A-T	chr1	241665759	NA	A	T	FH	NM_000143.3	missense_variant	MODERATE	c.1220T>A	p.Val407Asp	NA	NA	33	0.622673	0.939	0	0.985	1	0.556	NA	NA	NA	NA	407	simulated
chr1-241665759-A-G	chr1	241665759	NA	A	G	FH	NM_000143.3	missense_variant	MODERATE	c.1220T>C	p.Val407Ala	NA	NA	25	0.207916	0.773	0.001	0.177	1	0.559	NA	NA	NA	NA	407	simulated
chr1-241665760-C-A	chr1	241665760	rs767500963	C	A	FH	NM_000143.3	missense_variant	MODERATE	c.1219G>T	p.Val407Phe	4	4	25.5	0.349329	0.809	0	0.173	1	-0.055	NA	NA	NA	NA	407	gnomAD
chr1-241665760-C-T	chr1	241665760	rs767500963	C	T	FH	NM_000143.3	missense_variant	MODERATE	c.1219G>A	p.Val407Ile	1	NA	25.1	0.43358	0.673	0.001	0.274	1	0.674	NA	NA	NA	NA	407	gnomAD
chr1-241665760-C-G	chr1	241665760	NA	C	G	FH	NM_000143.3	missense_variant	MODERATE	c.1219G>C	p.Val407Leu	NA	NA	25.2	0.420429	0.796	0.001	0.199	1	0.578	NA	NA	NA	NA	407	simulated
chr1-241665761-A-C	chr1	241665761	NA	A	C	FH	NM_000143.3	missense_variant	MODERATE	c.1218T>G	p.Asn406Lys	NA	NA	26.1	0.650234	0.815	0	0.952	1	-0.205	NA	NA	NA	NA	406	simulated
chr1-241665761-A-T	chr1	241665761	NA	A	T	FH	NM_000143.3	missense_variant	MODERATE	c.1218T>A	p.Asn406Lys	NA	NA	26.1	0.647988	0.815	0	0.952	1	0.204	NA	NA	NA	NA	406	simulated
chr1-241665762-T-A	chr1	241665762	NA	T	A	FH	NM_000143.3	missense_variant	MODERATE	c.1217A>T	p.Asn406Ile	NA	NA	32	0.637669	0.897	0	0.939	1	0.341	NA	NA	NA	NA	406	simulated
chr1-241665762-T-C	chr1	241665762	NA	T	C	FH	NM_000143.3	missense_variant	MODERATE	c.1217A>G	p.Asn406Ser	NA	NA	26.5	0.530659	0.892	0	0.633	1	-0.125	NA	NA	NA	NA	406	simulated
chr1-241665762-T-G	chr1	241665762	NA	T	G	FH	NM_000143.3	missense_variant	MODERATE	c.1217A>C	p.Asn406Thr	NA	NA	28.9	0.560483	0.912	0	0.887	1	0.611	NA	NA	NA	NA	406	simulated
chr1-241665763-T-A	chr1	241665763	NA	T	A	FH	NM_000143.3	missense_variant	MODERATE	c.1216A>T	p.Asn406Tyr	NA	NA	29.3	0.677139	0.921	0	0.982	1	-0.675	NA	NA	NA	NA	406	simulated
chr1-241665763-T-C	chr1	241665763	231785	T	C	FH	NM_000143.3	missense_variant	MODERATE	c.1216A>G	p.Asn406Asp	NA	NA	28.3	0.498282	0.932	0.001	0.941	1	0.322	NA	NA	NA	Uncertain_significance	406	ClinVar
chr1-241665763-T-G	chr1	241665763	NA	T	G	FH	NM_000143.3	missense_variant	MODERATE	c.1216A>C	p.Asn406His	NA	NA	27.5	0.553152	0.908	0	0.98	1	-0.016	NA	NA	NA	NA	406	simulated
chr1-241665764-C-A	chr1	241665764	NA	C	A	FH	NM_000143.3	missense_variant	MODERATE	c.1215G>T	p.Leu405Phe	NA	NA	26.7	0.558136	0.852	0.001	0.953	1	-0.834	NA	NA	NA	NA	405	simulated
chr1-241665764-C-G	chr1	241665764	NA	C	G	FH	NM_000143.3	missense_variant	MODERATE	c.1215G>C	p.Leu405Phe	NA	NA	26.7	0.552367	0.851	0.001	0.953	1	-0.283	NA	NA	NA	NA	405	simulated
chr1-241665765-A-C	chr1	241665765	NA	A	C	FH	NM_000143.3	missense_variant	MODERATE	c.1214T>G	p.Leu405Trp	NA	NA	31	0.670532	0.926	0	0.998	1	0.265	NA	NA	NA	NA	405	simulated
chr1-241665765-A-G	chr1	241665765	NA	A	G	FH	NM_000143.3	missense_variant	MODERATE	c.1214T>C	p.Leu405Ser	NA	NA	29.8	0.565345	0.952	0	0.984	1	0.836	NA	NA	NA	NA	405	simulated
chr1-241665766-A-C	chr1	241665766	NA	A	C	FH	NM_000143.3	missense_variant	MODERATE	c.1213T>G	p.Leu405Val	NA	NA	23.9	0.404215	0.835	0.001	0.676	0.999998	-0.312	NA	NA	NA	NA	405	simulated
chr1-241665766-A-T	chr1	241665766	NA	A	T	FH	NM_000143.3	missense_variant	MODERATE	c.1213T>A	p.Leu405Met	NA	NA	24.2	0.153112	0.776	0.011	0.708	0.999997	-0.055	NA	NA	NA	NA	405	simulated
chr1-241665767-C-A	chr1	241665767	NA	C	A	FH	NM_000143.3	missense_variant	MODERATE	c.1212G>T	p.Glu404Asp	NA	NA	24	0.327332	0.832	0.001	0.708	0.999997	0.191	NA	NA	NA	NA	404	simulated
chr1-241665767-C-G	chr1	241665767	NA	C	G	FH	NM_000143.3	missense_variant	MODERATE	c.1212G>C	p.Glu404Asp	NA	NA	24	0.296198	0.832	0.001	0.708	0.999997	0.682	NA	NA	NA	NA	404	simulated
chr1-241665768-T-A	chr1	241665768	NA	T	A	FH	NM_000143.3	missense_variant	MODERATE	c.1211A>T	p.Glu404Val	NA	NA	32	0.744808	0.922	0	0.993	1	-0.305	NA	NA	NA	NA	404	simulated
chr1-241665768-T-C	chr1	241665768	NA	T	C	FH	NM_000143.3	missense_variant	MODERATE	c.1211A>G	p.Glu404Gly	NA	NA	32	0.716117	0.926	0	0.994	1	-0.513	NA	NA	NA	NA	404	simulated
chr1-241665768-T-G	chr1	241665768	NA	T	G	FH	NM_000143.3	missense_variant	MODERATE	c.1211A>C	p.Glu404Ala	NA	NA	29.9	0.725755	0.934	0	0.986	1	0.515	NA	NA	NA	NA	404	simulated
chr1-241665769-C-T	chr1	241665769	NA	C	T	FH	NM_000143.3	missense_variant	MODERATE	c.1210G>A	p.Glu404Lys	NA	NA	32	0.65862	0.921	0.011	0.757	1	-0.645	NA	NA	NA	NA	404	simulated
chr1-241665769-C-G	chr1	241665769	NA	C	G	FH	NM_000143.3	missense_variant	MODERATE	c.1210G>C	p.Glu404Gln	NA	NA	25	0.201695	0.833	0.016	0.444	1	-0.433	NA	NA	NA	NA	404	simulated
chr1-241665770-A-C	chr1	241665770	NA	A	C	FH	NM_000143.3	missense_variant	MODERATE	c.1209T>G	p.Phe403Leu	NA	NA	23.8	0.13389	0.706	0.02	0.666	1	0.371	NA	NA	NA	NA	403	simulated
chr1-241665770-A-T	chr1	241665770	NA	A	T	FH	NM_000143.3	missense_variant	MODERATE	c.1209T>A	p.Phe403Leu	NA	NA	23.8	0.134512	0.709	0.02	0.666	1	-0.72	NA	NA	NA	NA	403	simulated
chr1-241665771-A-C	chr1	241665771	NA	A	C	FH	NM_000143.3	missense_variant	MODERATE	c.1208T>G	p.Phe403Cys	NA	NA	32	0.538209	0.851	0.005	0.993	1	0.446	NA	NA	NA	NA	403	simulated
chr1-241665771-A-T	chr1	241665771	NA	A	T	FH	NM_000143.3	missense_variant	MODERATE	c.1208T>A	p.Phe403Tyr	NA	NA	24.9	0.238312	0.771	0.001	0.2	1	-0.103	NA	NA	NA	NA	403	simulated
chr1-241665771-A-G	chr1	241665771	NA	A	G	FH	NM_000143.3	missense_variant	MODERATE	c.1208T>C	p.Phe403Ser	NA	NA	33	0.657529	0.888	0	0.998	1	0.187	NA	NA	NA	NA	403	simulated
chr1-241665772-A-C	chr1	241665772	NA	A	C	FH	NM_000143.3	missense_variant	MODERATE	c.1207T>G	p.Phe403Val	NA	NA	29.2	0.68301	0.872	0.001	0.861	1	0.319	NA	NA	NA	NA	403	simulated
chr1-241665772-A-T	chr1	241665772	NA	A	T	FH	NM_000143.3	missense_variant	MODERATE	c.1207T>A	p.Phe403Ile	NA	NA	25.2	0.305062	0.856	0.011	0.29	1	0.664	NA	NA	NA	NA	403	simulated
chr1-241665772-A-G	chr1	241665772	NA	A	G	FH	NM_000143.3	missense_variant	MODERATE	c.1207T>C	p.Phe403Leu	NA	NA	29	0.130876	0.87	0.02	0.666	1	0.51	NA	NA	NA	NA	403	simulated
chr1-241665773-A-C	chr1	241665773	NA	A	C	FH	NM_000143.3	missense_variant	MODERATE	c.1206T>G	p.His402Gln	NA	NA	23.3	0.120402	0.648	0.345	0.994	1	-0.614	NA	NA	NA	NA	402	simulated
chr1-241665773-A-T	chr1	241665773	NA	A	T	FH	NM_000143.3	missense_variant	MODERATE	c.1206T>A	p.His402Gln	NA	NA	23.3	0.120402	0.648	0.345	0.994	1	0.75	NA	NA	NA	NA	402	simulated
chr1-241665774-T-A	chr1	241665774	NA	T	A	FH	NM_000143.3	missense_variant	MODERATE	c.1205A>T	p.His402Leu	NA	NA	26.9	0.348639	0.827	0.015	0.511	1	-0.017	NA	NA	NA	NA	402	simulated
chr1-241665774-T-C	chr1	241665774	265149	T	C	FH	NM_000143.3	missense_variant	MODERATE	c.1205A>G	p.His402Arg	NA	NA	26.4	0.319955	0.887	0.002	0.987	1	0.404	NA	NA	NA	Uncertain_significance	402	ClinVar
chr1-241665774-T-G	chr1	241665774	NA	T	G	FH	NM_000143.3	missense_variant	MODERATE	c.1205A>C	p.His402Pro	NA	NA	27.5	0.465122	0.897	0.001	0.977	1	0.336	NA	NA	NA	NA	402	simulated
chr1-241665775-G-A	chr1	241665775	rs760360724	G	A	FH	NM_000143.3	missense_variant	MODERATE	c.1204C>T	p.His402Tyr	3	3	26.9	0.175225	0.794	0.001	0.952	1	-0.106	NA	NA	NA	NA	402	ClinVar,LOVD,gnomAD
chr1-241665775-G-C	chr1	241665775	NA	G	C	FH	NM_000143.3	missense_variant	MODERATE	c.1204C>G	p.His402Asp	NA	NA	27.7	0.263644	0.8	0.004	0.989	1	-0.543	NA	NA	NA	NA	402	simulated
chr1-241665775-G-T	chr1	241665775	NA	G	T	FH	NM_000143.3	missense_variant	MODERATE	c.1204C>A	p.His402Asn	NA	NA	23.1	0.0884364	0.489	0.092	0.257	1	-0.61	NA	NA	NA	NA	402	simulated
chr1-241665777-C-A	chr1	241665777	NA	C	A	FH	NM_000143.3	missense_variant	MODERATE	c.1202G>T	p.Gly401Val	NA	NA	29.9	0.650817	0.898	0	0.998	1	-1.025	NA	NA	NA	NA	401	simulated
chr1-241665777-C-T	chr1	241665777	NA	C	T	FH	NM_000143.3	missense_variant	MODERATE	c.1202G>A	p.Gly401Glu	NA	NA	31	0.78667	0.893	0	0.998	1	-0.598	NA	NA	NA	NA	401	simulated
chr1-241665777-C-G	chr1	241665777	NA	C	G	FH	NM_000143.3	missense_variant	MODERATE	c.1202G>C	p.Gly401Ala	NA	NA	27.6	0.588881	0.885	0.001	0.931	1	-0.895	NA	NA	NA	NA	401	simulated
chr1-241665778-C-T	chr1	241665778	NA	C	T	FH	NM_000143.3	missense_variant	MODERATE	c.1201G>A	p.Gly401Arg	NA	NA	32	0.754768	0.92	0	0.999	1	-0.524	NA	NA	NA	NA	401	simulated
chr1-241665778-C-G	chr1	241665778	NA	C	G	FH	NM_000143.3	missense_variant	MODERATE	c.1201G>C	p.Gly401Arg	NA	NA	32	0.754768	0.92	0	0.999	1	0.694	NA	NA	NA	NA	401	simulated
chr1-241665779-A-C	chr1	241665779	NA	A	C	FH	NM_000143.3	missense_variant	MODERATE	c.1200T>G	p.Asn400Lys	NA	NA	23.6	0.198873	0.603	0.003	0.8	0.999986	-0.867	NA	NA	NA	NA	400	simulated
chr1-241665779-A-T	chr1	241665779	NA	A	T	FH	NM_000143.3	missense_variant	MODERATE	c.1200T>A	p.Asn400Lys	NA	NA	23.6	0.209318	0.604	0.003	0.8	0.999986	-0.422	NA	NA	NA	NA	400	simulated
chr1-241665780-T-A	chr1	241665780	NA	T	A	FH	NM_000143.3	missense_variant	MODERATE	c.1199A>T	p.Asn400Ile	NA	NA	23.9	0.216074	0.637	0.003	0.734	0.999919	0.072	NA	NA	NA	NA	400	simulated
chr1-241665780-T-C	chr1	241665780	rs764430466;485569	T	C	FH	NM_000143.3	missense_variant	MODERATE	c.1199A>G	p.Asn400Ser	4	2	16.17	0.0259928	0.292	0.215	0.045	0.999256	-0.411	NA	NA	NA	Uncertain_significance	400	ClinVar,gnomAD,BRAVO
chr1-241665780-T-G	chr1	241665780	NA	T	G	FH	NM_000143.3	missense_variant	MODERATE	c.1199A>C	p.Asn400Thr	NA	NA	22	0.063339	0.371	0.056	0.094	0.999757	0.535	NA	NA	NA	NA	400	simulated
chr1-241665781-T-A	chr1	241665781	NA	T	A	FH	NM_000143.3	missense_variant	MODERATE	c.1198A>T	p.Asn400Tyr	NA	NA	25.1	0.135998	0.763	0.045	0.875	0.999996	0.575	NA	NA	NA	NA	400	simulated
chr1-241665781-T-C	chr1	241665781	429186	T	C	FH	NM_000143.3	missense_variant	MODERATE	c.1198A>G	p.Asn400Asp	NA	NA	26.5	0.0982141	0.703	0.004	0.685	0.999968	0.724	NA	NA	NA	Uncertain_significance	400	ClinVar
chr1-241665781-T-G	chr1	241665781	NA	T	G	FH	NM_000143.3	missense_variant	MODERATE	c.1198A>C	p.Asn400His	NA	NA	23.9	0.0754655	0.553	0.027	0.131	0.999985	-0.357	NA	NA	NA	NA	400	simulated
chr1-241665782-G-C	chr1	241665782	NA	G	C	FH	NM_000143.3	missense_variant	MODERATE	c.1197C>G	p.Ser399Arg	NA	NA	28.3	0.223861	0.833	0.002	0.974	1	-0.524	NA	NA	NA	NA	399	simulated
chr1-241665782-G-T	chr1	241665782	NA	G	T	FH	NM_000143.3	missense_variant	MODERATE	c.1197C>A	p.Ser399Arg	NA	NA	28.4	0.228516	0.836	0.002	0.974	1	-0.249	NA	NA	NA	NA	399	simulated
chr1-241665783-C-A	chr1	241665783	COSM906403	C	A	FH	NM_000143.3	missense_variant	MODERATE	c.1196G>T	p.Ser399Ile	NA	NA	29.1	0.299373	0.845	0.002	0.969	1	0.328	NA	NA	1	NA	399	COSMIC
chr1-241665783-C-T	chr1	241665783	COSM5846004	C	T	FH	NM_000143.3	missense_variant	MODERATE	c.1196G>A	p.Ser399Asn	NA	NA	26.2	0.181548	0.761	0.003	0.549	1	0.251	NA	NA	1	NA	399	COSMIC
chr1-241665783-C-G	chr1	241665783	NA	C	G	FH	NM_000143.3	missense_variant	MODERATE	c.1196G>C	p.Ser399Thr	NA	NA	24.1	0.0827562	0.543	0.02	0.279	1	0.43	NA	NA	NA	NA	399	simulated
chr1-241665784-T-A	chr1	241665784	NA	T	A	FH	NM_000143.3	missense_variant	MODERATE	c.1195A>T	p.Ser399Cys	NA	NA	29.7	0.282382	0.79	0.007	0.99	1	0.288	NA	NA	NA	NA	399	simulated
chr1-241665784-T-C	chr1	241665784	NA	T	C	FH	NM_000143.3	missense_variant	MODERATE	c.1195A>G	p.Ser399Gly	NA	NA	24.7	0.193459	0.744	0.01	0.461	1	0.613	NA	NA	NA	NA	399	ClinVar,gnomAD,BRAVO
chr1-241665784-T-G	chr1	241665784	NA	T	G	FH	NM_000143.3	missense_variant	MODERATE	c.1195A>C	p.Ser399Arg	NA	NA	29.4	0.339322	0.865	0.002	0.974	1	0.482	NA	NA	NA	NA	399	simulated
chr1-241665786-C-A	chr1	241665786	NA	C	A	FH	NM_000143.3	missense_variant	MODERATE	c.1193G>T	p.Gly398Val	NA	NA	29.9	0.656336	0.903	0	0.973	1	0.324	NA	NA	NA	NA	398	simulated
chr1-241665786-C-T	chr1	241665786	NA	C	T	FH	NM_000143.3	missense_variant	MODERATE	c.1193G>A	p.Gly398Asp	NA	NA	30	0.602438	0.899	0.004	0.957	1	0.756	NA	NA	NA	NA	398	simulated
chr1-241665786-C-G	chr1	241665786	NA	C	G	FH	NM_000143.3	missense_variant	MODERATE	c.1193G>C	p.Gly398Ala	NA	NA	24.6	0.352854	0.792	0.02	0.392	1	0.493	NA	NA	NA	NA	398	simulated
chr1-241665787-C-A	chr1	241665787	NA	C	A	FH	NM_000143.3	missense_variant	MODERATE	c.1192G>T	p.Gly398Cys	NA	NA	33	0.530051	0.894	0	0.992	1	0.634	NA	NA	NA	NA	398	simulated
chr1-241665787-C-T	chr1	241665787	NA	C	T	FH	NM_000143.3	missense_variant	MODERATE	c.1192G>A	p.Gly398Ser	NA	NA	31	0.632009	0.786	0.001	0.936	1	0.595	NA	NA	NA	NA	398	simulated
chr1-241665787-C-G	chr1	241665787	NA	C	G	FH	NM_000143.3	missense_variant	MODERATE	c.1192G>C	p.Gly398Arg	NA	NA	32	0.783331	0.912	0	0.986	1	0.799	NA	NA	NA	NA	398	simulated
chr1-241665789-C-A	chr1	241665789	NA	C	A	FH	NM_000143.3	missense_variant	MODERATE	c.1190G>T	p.Gly397Val	NA	NA	29.4	0.280359	0.826	0.001	0.967	1	-0.621	NA	NA	NA	NA	397	simulated
chr1-241665789-C-T	chr1	241665789	COSM6964963	C	T	FH	NM_000143.3	missense_variant	MODERATE	c.1190G>A	p.Gly397Glu	NA	NA	29.7	0.435125	0.845	0.001	0.954	1	0.562	NA	NA	1	NA	397	COSMIC
chr1-241665789-C-G	chr1	241665789	NA	C	G	FH	NM_000143.3	missense_variant	MODERATE	c.1190G>C	p.Gly397Ala	NA	NA	22.4	0.0647202	0.67	0.805	0.274	1	-0.579	NA	NA	NA	NA	397	simulated
chr1-241665790-C-T	chr1	241665790	rs863224007;214422	C	T	FH	NM_000143.3	missense_variant	MODERATE	c.1189G>A	p.Gly397Arg	1	NA	25.6	0.435904	0.825	0.001	0.438	1	-0.849	NA	NA	NA	Pathogenic	397	ClinVar,LOVD,gnomAD,BRAVO
chr1-241665790-C-G	chr1	241665790	NA	C	G	FH	NM_000143.3	missense_variant	MODERATE	c.1189G>C	p.Gly397Arg	NA	NA	25.4	0.448052	0.867	0.001	0.576	1	0.108	NA	NA	NA	NA	397	simulated
chr1-241665792-A-C	chr1	241665792	NA	A	C	FH	NM_000143.3	missense_variant	MODERATE	c.1187T>G	p.Val396Gly	NA	NA	25.5	0.356946	0.709	0.001	0.969	1	0.509	NA	NA	NA	NA	396	simulated
chr1-241665792-A-T	chr1	241665792	NA	A	T	FH	NM_000143.3	missense_variant	MODERATE	c.1187T>A	p.Val396Asp	NA	NA	26	0.354312	0.752	0.001	0.977	1	0.562	NA	NA	NA	NA	396	simulated
chr1-241665792-A-G	chr1	241665792	NA	A	G	FH	NM_000143.3	missense_variant	MODERATE	c.1187T>C	p.Val396Ala	NA	NA	23.3	0.075851	0.46	0.024	0.179	0.999996	0.139	NA	NA	NA	NA	396	simulated
chr1-241665793-C-A	chr1	241665793	NA	C	A	FH	NM_000143.3	missense_variant	MODERATE	c.1186G>T	p.Val396Phe	NA	NA	18.72	0.0937164	0.555	0.572	0.851	0.999661	-0.158	NA	NA	NA	NA	396	simulated
chr1-241665793-C-T	chr1	241665793	NA	C	T	FH	NM_000143.3	missense_variant	MODERATE	c.1186G>A	p.Val396Ile	NA	NA	13.69	0.0232685	0.194	0.554	0.007	0.988126	0.624	NA	NA	NA	NA	396	simulated
chr1-241665793-C-G	chr1	241665793	NA	C	G	FH	NM_000143.3	missense_variant	MODERATE	c.1186G>C	p.Val396Leu	NA	1	17.96	0.0912124	0.325	0.017	0.09	0.996446	-0.656	NA	NA	NA	NA	396	simulated
chr1-241665795-G-A	chr1	241665795	237108	G	A	FH	NM_000143.3	missense_variant	MODERATE	c.1184C>T	p.Thr395Ile	NA	NA	25.3	0.232279	0.77	0.013	0.993	1	-0.186	NA	NA	NA	Uncertain_significance	395	ClinVar,BRAVO
chr1-241665795-G-C	chr1	241665795	NA	G	C	FH	NM_000143.3	missense_variant	MODERATE	c.1184C>G	p.Thr395Ser	NA	NA	19	0.0511956	0.429	0.396	0.025	1	-0.295	NA	NA	NA	NA	395	simulated
chr1-241665795-G-T	chr1	241665795	NA	G	T	FH	NM_000143.3	missense_variant	MODERATE	c.1184C>A	p.Thr395Asn	NA	NA	24.4	0.0792634	0.509	0.023	0.763	1	0.266	NA	NA	NA	NA	395	simulated
chr1-241665796-T-A	chr1	241665796	NA	T	A	FH	NM_000143.3	missense_variant	MODERATE	c.1183A>T	p.Thr395Ser	NA	NA	20.2	0.0739707	0.428	0.396	0.025	1	-0.151	NA	NA	NA	NA	395	simulated
chr1-241665796-T-C	chr1	241665796	NA	T	C	FH	NM_000143.3	missense_variant	MODERATE	c.1183A>G	p.Thr395Ala	NA	NA	23.2	0.0818696	0.581	0.008	0.25	1	0.663	NA	NA	NA	NA	395	simulated
chr1-241665796-T-G	chr1	241665796	NA	T	G	FH	NM_000143.3	missense_variant	MODERATE	c.1183A>C	p.Thr395Pro	NA	NA	25.4	0.360121	0.825	0.002	0.928	1	0.154	NA	NA	NA	NA	395	simulated
chr1-241665798-A-C	chr1	241665798	NA	A	C	FH	NM_000143.3	missense_variant	MODERATE	c.1181T>G	p.Val394Gly	NA	NA	27.2	0.424856	0.867	0	0.942	1	-0.36	NA	NA	NA	NA	394	simulated
chr1-241665798-A-T	chr1	241665798	NA	A	T	FH	NM_000143.3	missense_variant	MODERATE	c.1181T>A	p.Val394Asp	NA	NA	28	0.392018	0.895	0	0.886	1	0.454	NA	NA	NA	NA	394	simulated
chr1-241665798-A-G	chr1	241665798	NA	A	G	FH	NM_000143.3	missense_variant	MODERATE	c.1181T>C	p.Val394Ala	NA	NA	24.4	0.104398	0.755	0.081	0.708	1	-0.056	NA	NA	NA	NA	394	simulated
chr1-241665799-C-A	chr1	241665799	NA	C	A	FH	NM_000143.3	missense_variant	MODERATE	c.1180G>T	p.Val394Phe	NA	NA	25.2	0.316436	0.768	0.001	0.775	1	-0.498	NA	NA	NA	NA	394	simulated
chr1-241665799-C-T	chr1	241665799	NA	C	T	FH	NM_000143.3	missense_variant	MODERATE	c.1180G>A	p.Val394Ile	NA	NA	19.09	0.0261796	0.231	0.646	0.019	1	0.24	NA	NA	NA	NA	394	simulated
chr1-241665799-C-G	chr1	241665799	NA	C	G	FH	NM_000143.3	missense_variant	MODERATE	c.1180G>C	p.Val394Leu	NA	NA	22.2	0.0844044	0.649	0.085	0.125	1	-0.818	NA	NA	NA	NA	394	LOVD
chr1-241665801-G-A	chr1	241665801	NA	G	A	FH	NM_000143.3	missense_variant	MODERATE	c.1178C>T	p.Ala393Val	NA	NA	29.1	0.375559	0.838	0.001	0.811	1	-0.505	NA	NA	NA	NA	393	BRAVO
chr1-241665801-G-C	chr1	241665801	NA	G	C	FH	NM_000143.3	missense_variant	MODERATE	c.1178C>G	p.Ala393Gly	NA	NA	24.7	0.249427	0.718	0.018	0.077	1	-0.466	NA	NA	NA	NA	393	simulated
chr1-241665801-G-T	chr1	241665801	NA	G	T	FH	NM_000143.3	missense_variant	MODERATE	c.1178C>A	p.Ala393Asp	NA	NA	30	0.500743	0.839	0	0.954	1	-0.415	NA	NA	NA	NA	393	simulated
chr1-241665802-C-A	chr1	241665802	NA	C	A	FH	NM_000143.3	missense_variant	MODERATE	c.1177G>T	p.Ala393Ser	NA	NA	26.6	0.240064	0.757	0.019	0.544	1	-0.807	NA	NA	NA	NA	393	simulated
chr1-241665802-C-T	chr1	241665802	NA	C	T	FH	NM_000143.3	missense_variant	MODERATE	c.1177G>A	p.Ala393Thr	NA	NA	23.5	0.105141	0.648	0.209	0.325	1	-0.644	NA	NA	NA	NA	393	simulated
chr1-241665802-C-G	chr1	241665802	NA	C	G	FH	NM_000143.3	missense_variant	MODERATE	c.1177G>C	p.Ala393Pro	NA	NA	29.7	0.457451	0.879	0.001	0.966	1	-0.612	NA	NA	NA	NA	393	simulated
chr1-241665804-A-C	chr1	241665804	NA	A	C	FH	NM_000143.3	missense_variant	MODERATE	c.1175T>G	p.Val392Gly	NA	NA	28.4	0.278776	0.863	0.007	0.917	1	0.115	NA	NA	NA	NA	392	simulated
chr1-241665804-A-T	chr1	241665804	NA	A	T	FH	NM_000143.3	missense_variant	MODERATE	c.1175T>A	p.Val392Asp	NA	NA	29.7	0.308612	0.89	0.005	0.888	1	0.29	NA	NA	NA	NA	392	simulated
chr1-241665804-A-G	chr1	241665804	NA	A	G	FH	NM_000143.3	missense_variant	MODERATE	c.1175T>C	p.Val392Ala	NA	NA	24.3	0.100204	0.706	0.397	0.621	1	0.32	NA	NA	NA	NA	392	simulated
chr1-241665805-C-A	chr1	241665805	NA	C	A	FH	NM_000143.3	missense_variant	MODERATE	c.1174G>T	p.Val392Phe	NA	NA	24.9	0.129903	0.692	0.023	0.173	1	-0.425	NA	NA	NA	NA	392	simulated
chr1-241665805-C-T	chr1	241665805	NA	C	T	FH	NM_000143.3	missense_variant	MODERATE	c.1174G>A	p.Val392Ile	NA	NA	24.5	0.0786178	0.554	0.01	0.274	1	0.466	NA	NA	NA	NA	392	simulated
chr1-241665805-C-G	chr1	241665805	NA	C	G	FH	NM_000143.3	missense_variant	MODERATE	c.1174G>C	p.Val392Leu	NA	NA	24.4	0.0590766	0.577	0.03	0.018	1	0.323	NA	NA	NA	NA	392	simulated
chr1-241665806-A-C	chr1	241665806	NA	A	C	FH	NM_000143.3	missense_variant	MODERATE	c.1173T>G	p.His391Gln	NA	NA	14.73	0.0640127	0.588	0.22	0.249	0.999999	-0.802	NA	NA	NA	NA	391	simulated
chr1-241665806-A-T	chr1	241665806	NA	A	T	FH	NM_000143.3	missense_variant	MODERATE	c.1173T>A	p.His391Gln	NA	NA	14.76	0.0640127	0.587	0.22	0.249	0.999999	-0.476	NA	NA	NA	NA	391	simulated
chr1-241665807-T-A	chr1	241665807	NA	T	A	FH	NM_000143.3	missense_variant	MODERATE	c.1172A>T	p.His391Leu	NA	NA	24.8	0.22896	0.745	0.004	0.287	1	-0.259	NA	NA	NA	NA	391	simulated
chr1-241665807-T-C	chr1	241665807	NA	T	C	FH	NM_000143.3	missense_variant	MODERATE	c.1172A>G	p.His391Arg	NA	NA	26.3	0.180776	0.86	0.002	0.9	1	0.193	NA	NA	NA	NA	391	simulated
chr1-241665807-T-G	chr1	241665807	NA	T	G	FH	NM_000143.3	missense_variant	MODERATE	c.1172A>C	p.His391Pro	NA	NA	27.5	0.272001	0.863	0.002	0.944	1	-0.348	NA	NA	NA	NA	391	simulated
chr1-241665808-G-A	chr1	241665808	NA	G	A	FH	NM_000143.3	missense_variant	MODERATE	c.1171C>T	p.His391Tyr	NA	NA	26.8	0.10246	0.789	0.002	0.885	1	0.233	NA	NA	NA	NA	391	simulated
chr1-241665808-G-C	chr1	241665808	NA	G	C	FH	NM_000143.3	missense_variant	MODERATE	c.1171C>G	p.His391Asp	NA	NA	25	0.0663329	0.599	0.204	0.953	1	0.652	NA	NA	NA	NA	391	simulated
chr1-241665808-G-T	chr1	241665808	NA	G	T	FH	NM_000143.3	missense_variant	MODERATE	c.1171C>A	p.His391Asn	NA	NA	22.8	0.0669319	0.476	0.36	0.05	1	-0.303	NA	NA	NA	NA	391	simulated
chr1-241665809-G-C	chr1	241665809	NA	G	C	FH	NM_000143.3	missense_variant	MODERATE	c.1170C>G	p.Asn390Lys	NA	NA	23.5	0.734148	0.818	0	0.996	1	-0.492	NA	NA	NA	NA	390	simulated
chr1-241665809-G-T	chr1	241665809	NA	G	T	FH	NM_000143.3	missense_variant	MODERATE	c.1170C>A	p.Asn390Lys	NA	NA	23.5	0.737877	0.818	0	0.996	1	-0.545	NA	NA	NA	NA	390	simulated
chr1-241665810-T-A	chr1	241665810	NA	T	A	FH	NM_000143.3	missense_variant	MODERATE	c.1169A>T	p.Asn390Ile	NA	NA	31	0.698925	0.86	0	0.995	1	-0.179	NA	NA	NA	NA	390	simulated
chr1-241665810-T-C	chr1	241665810	NA	T	C	FH	NM_000143.3	missense_variant	MODERATE	c.1169A>G	p.Asn390Ser	NA	NA	26	0.578928	0.899	0.001	0.708	1	-0.41	NA	NA	NA	NA	390	BRAVO
chr1-241665810-T-G	chr1	241665810	NA	T	G	FH	NM_000143.3	missense_variant	MODERATE	c.1169A>C	p.Asn390Thr	NA	NA	27.8	0.56551	0.841	0	0.938	1	0.33	NA	NA	NA	NA	390	simulated
chr1-241665811-T-A	chr1	241665811	rs863223974	T	A	FH	NM_000143.3	missense_variant	MODERATE	c.1168A>T	p.Asn390Tyr	1	NA	30	0.691486	0.94	0	0.995	1	0.427	NA	NA	NA	NA	390	gnomAD
chr1-241665811-T-C	chr1	241665811	NA	T	C	FH	NM_000143.3	missense_variant	MODERATE	c.1168A>G	p.Asn390Asp	NA	NA	28.9	0.49434	0.918	0.001	0.938	1	0.128	NA	NA	NA	NA	390	simulated
chr1-241665811-T-G	chr1	241665811	NA	T	G	FH	NM_000143.3	missense_variant	MODERATE	c.1168A>C	p.Asn390His	NA	NA	24.6	0.447717	0.801	0.016	0.387	1	0.212	NA	NA	NA	NA	390	simulated
chr1-241665813-C-A	chr1	241665813	NA	C	A	FH	NM_000143.3	missense_variant	MODERATE	c.1166G>T	p.Gly389Val	NA	NA	29.7	0.737695	0.918	0.01	0.832	1	0.787	NA	NA	NA	NA	389	simulated
chr1-241665813-C-T	chr1	241665813	NA	C	T	FH	NM_000143.3	missense_variant	MODERATE	c.1166G>A	p.Gly389Glu	NA	NA	32	0.727468	0.933	0	0.996	1	0.872	NA	NA	NA	NA	389	simulated
chr1-241665813-C-G	chr1	241665813	NA	C	G	FH	NM_000143.3	missense_variant	MODERATE	c.1166G>C	p.Gly389Ala	NA	NA	26.9	0.560537	0.896	0.001	0.595	1	1.036	NA	NA	NA	NA	389	simulated
chr1-241665814-C-A	chr1	241665814	COSM6125637	C	A	FH	NM_000143.3	missense_variant	MODERATE	c.1165G>T	p.Gly389Trp	NA	NA	34	0.591822	0.94	0	1	1	0.819	NA	NA	2	NA	389	COSMIC
chr1-241665814-C-T	chr1	241665814	NA	C	T	FH	NM_000143.3	missense_variant	MODERATE	c.1165G>A	p.Gly389Arg	NA	NA	33	0.691298	0.94	0	0.997	1	0.785	NA	NA	NA	NA	389	simulated
chr1-241665814-C-G	chr1	241665814	NA	C	G	FH	NM_000143.3	missense_variant	MODERATE	c.1165G>C	p.Gly389Arg	NA	NA	32	0.690577	0.94	0	0.997	1	1.064	NA	NA	NA	NA	389	simulated
chr1-241665815-C-A	chr1	241665815	NA	C	A	FH	NM_000143.3	missense_variant	MODERATE	c.1164G>T	p.Met388Ile	NA	NA	23.5	0.208719	0.688	0.051	0.14	1	0.651	NA	NA	NA	NA	388	simulated
chr1-241665815-C-T	chr1	241665815	NA	C	T	FH	NM_000143.3	missense_variant	MODERATE	c.1164G>A	p.Met388Ile	NA	NA	23.6	0.208039	0.688	0.051	0.14	1	-0.943	NA	NA	NA	NA	388	simulated
chr1-241665815-C-G	chr1	241665815	NA	C	G	FH	NM_000143.3	missense_variant	MODERATE	c.1164G>C	p.Met388Ile	NA	NA	23.5	0.207853	0.688	0.051	0.14	1	0.809	NA	NA	NA	NA	388	simulated
chr1-241665816-A-C	chr1	241665816	NA	A	C	FH	NM_000143.3	missense_variant	MODERATE	c.1163T>G	p.Met388Arg	NA	NA	29.7	0.757873	0.958	0	0.992	1	-0.842	NA	NA	NA	NA	388	simulated
chr1-241665816-A-T	chr1	241665816	NA	A	T	FH	NM_000143.3	missense_variant	MODERATE	c.1163T>A	p.Met388Lys	NA	NA	29.9	0.796442	0.964	0	0.988	1	-0.388	NA	NA	NA	NA	388	simulated
chr1-241665816-A-G	chr1	241665816	234068	A	G	FH	NM_000143.3	missense_variant	MODERATE	c.1163T>C	p.Met388Thr	NA	NA	27.7	0.763739	0.952	0	0.996	1	0.608	NA	NA	NA	Uncertain_significance	388	ClinVar
chr1-241665817-T-A	chr1	241665817	NA	T	A	FH	NM_000143.3	missense_variant	MODERATE	c.1162A>T	p.Met388Leu	NA	NA	24.3	0.354587	0.761	0.032	0.086	1	-0.224	NA	NA	NA	NA	388	simulated
chr1-241665817-T-C	chr1	241665817	COSM5659842	T	C	FH	NM_000143.3	missense_variant	MODERATE	c.1162A>G	p.Met388Val	NA	NA	25.5	0.540025	0.92	0.024	0.553	1	0.348	NA	NA	1	NA	388	COSMIC
chr1-241665817-T-G	chr1	241665817	NA	T	G	FH	NM_000143.3	missense_variant	MODERATE	c.1162A>C	p.Met388Leu	NA	NA	24.3	0.357509	0.761	0.032	0.086	1	-0.312	NA	NA	NA	NA	388	simulated
chr1-241665819-A-C	chr1	241665819	NA	A	C	FH	NM_000143.3	missense_variant	MODERATE	c.1160T>G	p.Val387Gly	NA	NA	29.8	0.866605	0.97	0	0.995	1	-0.593	NA	NA	NA	NA	387	simulated
chr1-241665819-A-T	chr1	241665819	NA	A	T	FH	NM_000143.3	missense_variant	MODERATE	c.1160T>A	p.Val387Asp	NA	NA	32	0.881122	0.967	0	0.995	1	0.564	NA	NA	NA	NA	387	simulated
chr1-241665819-A-G	chr1	241665819	NA	A	G	FH	NM_000143.3	missense_variant	MODERATE	c.1160T>C	p.Val387Ala	NA	NA	29	0.786828	0.954	0.003	0.968	1	0.404	NA	NA	NA	NA	387	simulated
chr1-241665820-C-A	chr1	241665820	NA	C	A	FH	NM_000143.3	missense_variant	MODERATE	c.1159G>T	p.Val387Phe	NA	NA	31	0.81495	0.951	0	0.981	1	0.238	NA	NA	NA	NA	387	simulated
chr1-241665820-C-T	chr1	241665820	NA	C	T	FH	NM_000143.3	missense_variant	MODERATE	c.1159G>A	p.Val387Ile	NA	NA	24.7	0.463045	0.697	0.051	0.293	1	0.308	NA	NA	NA	NA	387	simulated
chr1-241665820-C-G	chr1	241665820	NA	C	G	FH	NM_000143.3	missense_variant	MODERATE	c.1159G>C	p.Val387Leu	NA	NA	24.8	0.827307	0.84	0.001	0.193	1	-0.21	NA	NA	NA	NA	387	simulated
chr1-241665821-T-A	chr1	241665821	NA	T	A	FH	NM_000143.3	missense_variant	MODERATE	c.1158A>T	p.Gln386His	NA	NA	22.9	0.783184	0.779	0.106	0.994	1	-0.208	NA	NA	NA	NA	386	simulated
chr1-241665821-T-G	chr1	241665821	NA	T	G	FH	NM_000143.3	missense_variant	MODERATE	c.1158A>C	p.Gln386His	NA	NA	22.9	0.786974	0.779	0.106	0.994	1	0.605	NA	NA	NA	NA	386	simulated
chr1-241665822-T-A	chr1	241665822	NA	T	A	FH	NM_000143.3	missense_variant	MODERATE	c.1157A>T	p.Gln386Leu	NA	NA	31	0.772116	0.909	0	0.997	1	-0.244	NA	NA	NA	NA	386	simulated
chr1-241665822-T-C	chr1	241665822	405939	T	C	FH	NM_000143.3	missense_variant	MODERATE	c.1157A>G	p.Gln386Arg	NA	NA	28.3	0.660488	0.871	0.01	0.953	1	0.761	NA	NA	NA	Likely_pathogenic	386	ClinVar,LOVD
chr1-241665822-T-G	chr1	241665822	rs750447792	T	G	FH	NM_000143.3	missense_variant	MODERATE	c.1157A>C	p.Gln386Pro	1	1	29.3	0.700273	0.936	0	0.998	1	-0.386	NA	NA	NA	NA	386	gnomAD
chr1-241665823-G-C	chr1	241665823	NA	G	C	FH	NM_000143.3	missense_variant	MODERATE	c.1156C>G	p.Gln386Glu	NA	NA	27.1	0.558363	0.934	0.001	0.93	1	0.828	NA	NA	NA	NA	386	simulated
chr1-241665823-G-T	chr1	241665823	NA	G	T	FH	NM_000143.3	missense_variant	MODERATE	c.1156C>A	p.Gln386Lys	NA	NA	29.4	0.591064	0.913	0.003	0.984	1	0.147	NA	NA	NA	NA	386	simulated
chr1-241665825-G-A	chr1	241665825	NA	G	A	FH	NM_000143.3	missense_variant	MODERATE	c.1154C>T	p.Ala385Val	NA	NA	24	0.250888	0.725	0.127	0.24	1	-0.395	NA	NA	NA	NA	385	simulated
chr1-241665825-G-C	chr1	241665825	NA	G	C	FH	NM_000143.3	missense_variant	MODERATE	c.1154C>G	p.Ala385Gly	NA	NA	28.9	0.643533	0.855	0	0.686	1	-0.586	NA	NA	NA	NA	385	simulated
chr1-241665825-G-T	chr1	241665825	167065	G	T	FH	NM_000143.3	missense_variant	MODERATE	c.1154C>A	p.Ala385Asp	NA	NA	32	0.800691	0.939	0	0.955	1	0.683	NA	NA	NA	Conflicting_interpretations_of_pathogenicity	385	ClinVar,LOVD
chr1-241665826-C-A	chr1	241665826	NA	C	A	FH	NM_000143.3	missense_variant	MODERATE	c.1153G>T	p.Ala385Ser	NA	NA	27.6	0.519889	0.753	0.052	0.625	1	0.318	NA	NA	NA	NA	385	simulated
chr1-241665826-C-T	chr1	241665826	NA	C	T	FH	NM_000143.3	missense_variant	MODERATE	c.1153G>A	p.Ala385Thr	NA	NA	24.1	0.359658	0.842	0.041	0.403	1	0.204	NA	NA	NA	NA	385	simulated
chr1-241665826-C-G	chr1	241665826	NA	C	G	FH	NM_000143.3	missense_variant	MODERATE	c.1153G>C	p.Ala385Pro	NA	NA	32	0.770343	0.961	0.001	0.976	1	-0.331	NA	NA	NA	NA	385	simulated
chr1-241665828-G-A	chr1	241665828	NA	G	A	FH	NM_000143.3	missense_variant	MODERATE	c.1151C>T	p.Ala384Val	NA	NA	26	0.751774	0.854	0.007	0.502	1	-0.518	NA	NA	NA	NA	384	simulated
chr1-241665828-G-C	chr1	241665828	NA	G	C	FH	NM_000143.3	missense_variant	MODERATE	c.1151C>G	p.Ala384Gly	NA	NA	25.5	0.687858	0.845	0.002	0.376	1	-0.067	NA	NA	NA	NA	384	simulated
chr1-241665828-G-T	chr1	241665828	NA	G	T	FH	NM_000143.3	missense_variant	MODERATE	c.1151C>A	p.Ala384Glu	NA	NA	31	0.833411	0.96	0	0.893	1	0.199	NA	NA	NA	NA	384	simulated
chr1-241665829-C-A	chr1	241665829	NA	C	A	FH	NM_000143.3	missense_variant	MODERATE	c.1150G>T	p.Ala384Ser	NA	NA	24.9	0.448692	0.625	0.033	0.125	1	-0.569	NA	NA	NA	NA	384	simulated
chr1-241665829-C-T	chr1	241665829	NA	C	T	FH	NM_000143.3	missense_variant	MODERATE	c.1150G>A	p.Ala384Thr	NA	NA	29.6	0.642853	0.86	0.001	0.553	1	-0.265	NA	NA	NA	NA	384	simulated
chr1-241665829-C-G	chr1	241665829	NA	C	G	FH	NM_000143.3	missense_variant	MODERATE	c.1150G>C	p.Ala384Pro	NA	NA	32	0.850579	0.952	0.001	0.939	1	-0.369	NA	NA	NA	NA	384	simulated
chr1-241665831-A-C	chr1	241665831	rs758927661	A	C	FH	NM_000143.3	missense_variant	MODERATE	c.1148T>G	p.Val383Gly	1	1	29.9	0.855411	0.896	0	0.969	1	-0.553	NA	NA	NA	NA	383	gnomAD
chr1-241665831-A-T	chr1	241665831	NA	A	T	FH	NM_000143.3	missense_variant	MODERATE	c.1148T>A	p.Val383Asp	NA	NA	32	0.887254	0.885	0	0.971	1	0.449	NA	NA	NA	NA	383	simulated
chr1-241665831-A-G	chr1	241665831	NA	A	G	FH	NM_000143.3	missense_variant	MODERATE	c.1148T>C	p.Val383Ala	NA	NA	28.1	0.500208	0.835	0.009	0.771	1	0.319	NA	NA	NA	NA	383	simulated
chr1-241665832-C-A	chr1	241665832	NA	C	A	FH	NM_000143.3	missense_variant	MODERATE	c.1147G>T	p.Val383Phe	NA	NA	31	0.86483	0.901	0	0.925	1	-0.198	NA	NA	NA	NA	383	simulated
chr1-241665832-C-T	chr1	241665832	NA	C	T	FH	NM_000143.3	missense_variant	MODERATE	c.1147G>A	p.Val383Ile	NA	NA	23.4	0.217021	0.453	0.109	0.038	1	0.266	NA	NA	NA	NA	383	simulated
chr1-241665832-C-G	chr1	241665832	NA	C	G	FH	NM_000143.3	missense_variant	MODERATE	c.1147G>C	p.Val383Leu	NA	NA	24.7	0.291527	0.561	0.051	0.022	1	-0.226	NA	NA	NA	NA	383	simulated
chr1-241665833-C-A	chr1	241665833	NA	C	A	FH	NM_000143.3	missense_variant	MODERATE	c.1146G>T	p.Met382Ile	NA	NA	29.8	0.849913	0.954	0.001	0.999	1	-0.065	NA	NA	NA	NA	382	simulated
chr1-241665833-C-T	chr1	241665833	214421	C	T	FH	NM_000143.3	missense_variant	MODERATE	c.1146G>A	p.Met382Ile	NA	NA	31	0.849913	0.954	0.001	0.999	1	-0.484	NA	NA	NA	Likely_pathogenic	382	ClinVar
chr1-241665833-C-G	chr1	241665833	NA	C	G	FH	NM_000143.3	missense_variant	MODERATE	c.1146G>C	p.Met382Ile	NA	NA	29.7	0.840982	0.956	0.001	0.999	1	0.695	NA	NA	NA	NA	382	simulated
chr1-241665834-A-C	chr1	241665834	NA	A	C	FH	NM_000143.3	missense_variant	MODERATE	c.1145T>G	p.Met382Arg	NA	NA	29.9	0.853644	0.939	0.001	1	1	-0.916	NA	NA	NA	NA	382	simulated
chr1-241665834-A-T	chr1	241665834	NA	A	T	FH	NM_000143.3	missense_variant	MODERATE	c.1145T>A	p.Met382Lys	NA	NA	31	0.854406	0.931	0.001	0.999	1	-0.507	NA	NA	NA	NA	382	simulated
chr1-241665834-A-G	chr1	241665834	NA	A	G	FH	NM_000143.3	missense_variant	MODERATE	c.1145T>C	p.Met382Thr	NA	NA	27.9	0.874602	0.932	0.001	1	1	0.538	NA	NA	NA	NA	382	simulated
chr1-241665835-T-A	chr1	241665835	NA	T	A	FH	NM_000143.3	missense_variant	MODERATE	c.1144A>T	p.Met382Leu	NA	NA	28.1	0.698824	0.936	0.002	0.997	1	-0.242	NA	NA	NA	NA	382	simulated
chr1-241665835-T-C	chr1	241665835	265148	T	C	FH	NM_000143.3	missense_variant	MODERATE	c.1144A>G	p.Met382Val	NA	NA	26.6	0.834192	0.921	0.001	0.998	1	0.2	NA	NA	NA	Likely_pathogenic	382	ClinVar,LOVD
chr1-241665835-T-G	chr1	241665835	NA	T	G	FH	NM_000143.3	missense_variant	MODERATE	c.1144A>C	p.Met382Leu	NA	NA	28.1	0.680375	0.936	0.002	0.997	1	-0.471	NA	NA	NA	NA	382	simulated
chr1-241665837-G-A	chr1	241665837	NA	G	A	FH	NM_000143.3	missense_variant	MODERATE	c.1142C>T	p.Thr381Ile	NA	NA	29.6	0.735666	0.968	0	0.996	1	-0.677	NA	NA	NA	NA	381	LOVD
chr1-241665837-G-C	chr1	241665837	NA	G	C	FH	NM_000143.3	missense_variant	MODERATE	c.1142C>G	p.Thr381Ser	NA	NA	24.6	0.63448	0.821	0.016	0.491	1	-0.861	NA	NA	NA	NA	381	simulated
chr1-241665837-G-T	chr1	241665837	NA	G	T	FH	NM_000143.3	missense_variant	MODERATE	c.1142C>A	p.Thr381Asn	NA	NA	27.9	0.565344	0.725	0	0.988	1	-0.758	NA	NA	NA	NA	381	simulated
chr1-241665838-T-A	chr1	241665838	NA	T	A	FH	NM_000143.3	missense_variant	MODERATE	c.1141A>T	p.Thr381Ser	NA	NA	24.4	0.715678	0.825	0.016	0.491	1	-0.806	NA	NA	NA	NA	381	simulated
chr1-241665838-T-C	chr1	241665838	NA	T	C	FH	NM_000143.3	missense_variant	MODERATE	c.1141A>G	p.Thr381Ala	NA	NA	26.9	0.632746	0.84	0.001	0.858	1	-0.864	NA	NA	NA	NA	381	simulated
chr1-241665838-T-G	chr1	241665838	NA	T	G	FH	NM_000143.3	missense_variant	MODERATE	c.1141A>C	p.Thr381Pro	NA	NA	28.5	0.830371	0.933	0	0.994	1	-0.983	NA	NA	NA	NA	381	simulated
chr1-241665839-C-A	chr1	241665839	NA	C	A	FH	NM_000143.3	missense_variant	MODERATE	c.1140G>T	p.Met380Ile	NA	NA	18.02	0.148627	0.406	0.129	0.005	0.997242	-0.787	NA	NA	NA	NA	380	simulated
chr1-241665839-C-T	chr1	241665839	NA	C	T	FH	NM_000143.3	missense_variant	MODERATE	c.1140G>A	p.Met380Ile	NA	NA	18.43	0.148627	0.406	0.129	0.005	0.997242	-0.718	NA	NA	NA	NA	380	simulated
chr1-241665839-C-G	chr1	241665839	NA	C	G	FH	NM_000143.3	missense_variant	MODERATE	c.1140G>C	p.Met380Ile	NA	NA	17.95	0.130035	0.406	0.129	0.005	0.997242	-0.798	NA	NA	NA	NA	380	simulated
chr1-241665840-A-C	chr1	241665840	NA	A	C	FH	NM_000143.3	missense_variant	MODERATE	c.1139T>G	p.Met380Arg	NA	NA	28.8	0.735376	0.914	0	0.946	0.999983	0.363	NA	NA	NA	NA	380	simulated
chr1-241665840-A-T	chr1	241665840	NA	A	T	FH	NM_000143.3	missense_variant	MODERATE	c.1139T>A	p.Met380Lys	NA	NA	28.4	0.706946	0.912	0	0.846	0.999979	-0.061	NA	NA	NA	NA	380	simulated
chr1-241665840-A-G	chr1	241665840	NA	A	G	FH	NM_000143.3	missense_variant	MODERATE	c.1139T>C	p.Met380Thr	NA	NA	26.6	0.655563	0.798	0	0.806	0.999842	0.747	NA	NA	NA	NA	380	simulated
chr1-241665841-T-A	chr1	241665841	NA	T	A	FH	NM_000143.3	missense_variant	MODERATE	c.1138A>T	p.Met380Leu	NA	NA	11.52	0.0711218	0.432	1	0.002	0.602385	0.087	NA	NA	NA	NA	380	simulated
chr1-241665841-T-C	chr1	241665841	rs587778362;COSM6958155;134417	T	C	FH	NM_000143.3	missense_variant	MODERATE	c.1138A>G	p.Met380Val	2	1	13.52	0.0604256	0.361	0.13	0.005	0.558106	0.118	NA	NA	1	Uncertain_significance	380	ClinVar,COSMIC,gnomAD,BRAVO
chr1-241665841-T-G	chr1	241665841	NA	T	G	FH	NM_000143.3	missense_variant	MODERATE	c.1138A>C	p.Met380Leu	NA	NA	11.47	0.071322	0.432	1	0.002	0.602385	0.518	NA	NA	NA	NA	380	simulated
chr1-241665843-G-A	chr1	241665843	NA	G	A	FH	NM_000143.3	missense_variant	MODERATE	c.1136C>T	p.Ala379Val	NA	NA	31	0.699431	0.83	0	0.963	1	-0.69	NA	NA	NA	NA	379	simulated
chr1-241665843-G-C	chr1	241665843	NA	G	C	FH	NM_000143.3	missense_variant	MODERATE	c.1136C>G	p.Ala379Gly	NA	NA	28.7	0.821453	0.842	0.001	0.776	1	0.653	NA	NA	NA	NA	379	simulated
chr1-241665843-G-T	chr1	241665843	NA	G	T	FH	NM_000143.3	missense_variant	MODERATE	c.1136C>A	p.Ala379Glu	NA	NA	29.6	0.847744	0.929	0	0.98	1	0.59	NA	NA	NA	NA	379	simulated
chr1-241665844-C-A	chr1	241665844	NA	C	A	FH	NM_000143.3	missense_variant	MODERATE	c.1135G>T	p.Ala379Ser	NA	NA	23.5	0.536649	0.653	0.165	0.327	1	0.048	NA	NA	NA	NA	379	simulated
chr1-241665844-C-T	chr1	241665844	NA	C	T	FH	NM_000143.3	missense_variant	MODERATE	c.1135G>A	p.Ala379Thr	NA	NA	31	0.821879	0.867	0	0.942	1	-0.167	NA	NA	NA	NA	379	simulated
chr1-241665844-C-G	chr1	241665844	NA	C	G	FH	NM_000143.3	missense_variant	MODERATE	c.1135G>C	p.Ala379Pro	NA	NA	31	0.841787	0.934	0.001	0.989	1	0.151	NA	NA	NA	NA	379	simulated
chr1-241665845-T-A	chr1	241665845	NA	T	A	FH	NM_000143.3	missense_variant	MODERATE	c.1134A>T	p.Glu378Asp	NA	NA	23.4	0.875418	0.887	0	0.999	1	-0.273	NA	NA	NA	NA	378	simulated
chr1-241665845-T-G	chr1	241665845	NA	T	G	FH	NM_000143.3	missense_variant	MODERATE	c.1134A>C	p.Glu378Asp	NA	NA	23.3	0.867944	0.887	0	0.999	1	0.506	NA	NA	NA	NA	378	simulated
chr1-241665846-T-A	chr1	241665846	NA	T	A	FH	NM_000143.3	missense_variant	MODERATE	c.1133A>T	p.Glu378Val	NA	NA	32	0.883622	0.966	0	1	1	-0.558	NA	NA	NA	NA	378	simulated
chr1-241665846-T-C	chr1	241665846	NA	T	C	FH	NM_000143.3	missense_variant	MODERATE	c.1133A>G	p.Glu378Gly	NA	NA	33	0.840071	0.967	0	1	1	0.245	NA	NA	NA	NA	378	simulated
chr1-241665846-T-G	chr1	241665846	NA	T	G	FH	NM_000143.3	missense_variant	MODERATE	c.1133A>C	p.Glu378Ala	NA	NA	31	0.840516	0.966	0	1	1	-0.248	NA	NA	NA	NA	378	simulated
chr1-241665847-C-T	chr1	241665847	COSM5993474	C	T	FH	NM_000143.3	missense_variant	MODERATE	c.1132G>A	p.Glu378Lys	NA	NA	33	0.823605	0.928	0	1	1	-0.406	NA	NA	1	NA	378	COSMIC
chr1-241665847-C-G	chr1	241665847	NA	C	G	FH	NM_000143.3	missense_variant	MODERATE	c.1132G>C	p.Glu378Gln	NA	NA	29.6	0.747181	0.9	0	1	1	-0.1	NA	NA	NA	NA	378	simulated
chr1-241665848-A-C	chr1	241665848	NA	A	C	FH	NM_000143.3	missense_variant	MODERATE	c.1131T>G	p.Cys377Trp	NA	NA	25.8	0.913002	0.827	0	0.999	1	-0.61	NA	NA	NA	NA	377	simulated
chr1-241665849-C-A	chr1	241665849	NA	C	A	FH	NM_000143.3	missense_variant	MODERATE	c.1130G>T	p.Cys377Phe	NA	NA	32	0.733127	0.891	0	0.996	1	-0.306	NA	NA	NA	NA	377	LOVD
chr1-241665849-C-T	chr1	241665849	529802	C	T	FH	NM_000143.3	missense_variant	MODERATE	c.1130G>A	p.Cys377Tyr	NA	NA	32	0.815388	0.838	0	0.997	1	0.55	NA	NA	NA	Uncertain_significance	377	ClinVar
chr1-241665849-C-G	chr1	241665849	NA	C	G	FH	NM_000143.3	missense_variant	MODERATE	c.1130G>C	p.Cys377Ser	NA	NA	25.6	0.373396	0.832	0.062	0.913	1	0.144	NA	NA	NA	NA	377	simulated
chr1-241665850-A-C	chr1	241665850	NA	A	C	FH	NM_000143.3	missense_variant	MODERATE	c.1129T>G	p.Cys377Gly	NA	NA	28.9	0.848147	0.892	0.002	0.975	1	-0.685	NA	NA	NA	NA	377	simulated
chr1-241665850-A-T	chr1	241665850	NA	A	T	FH	NM_000143.3	missense_variant	MODERATE	c.1129T>A	p.Cys377Ser	NA	NA	25.3	0.421372	0.83	0.062	0.913	1	-0.184	NA	NA	NA	NA	377	simulated
chr1-241665850-A-G	chr1	241665850	92449	A	G	FH	NM_000143.3	missense_variant	MODERATE	c.1129T>C	p.Cys377Arg	NA	NA	31	0.792026	0.932	0.001	0.996	1	0.706	NA	NA	NA	Uncertain_significance	377	ClinVar
chr1-241665851-C-A	chr1	241665851	COSM3369635	C	A	FH	NM_000143.3	missense_variant	MODERATE	c.1128G>T	p.Gln376His	1	NA	25.5	0.848229	0.931	0	1	1	-0.47	NA	NA	1	NA	376	COSMIC,gnomAD,BRAVO
chr1-241665851-C-G	chr1	241665851	NA	C	G	FH	NM_000143.3	missense_variant	MODERATE	c.1128G>C	p.Gln376His	NA	NA	25.4	0.841081	0.931	0	1	1	-0.497	NA	NA	NA	NA	376	simulated
chr1-241665852-T-A	chr1	241665852	NA	T	A	FH	NM_000143.3	missense_variant	MODERATE	c.1127A>T	p.Gln376Leu	NA	NA	32	0.791271	0.85	0	1	1	0.473	NA	NA	NA	NA	376	simulated
chr1-241665852-T-C	chr1	241665852	NA	T	C	FH	NM_000143.3	missense_variant	MODERATE	c.1127A>G	p.Gln376Arg	NA	NA	31	0.741278	0.889	0	1	1	0.838	NA	NA	NA	NA	376	simulated
chr1-241665852-T-G	chr1	241665852	rs200796606;42094	T	G	FH	NM_000143.3	missense_variant	MODERATE	c.1127A>C	p.Gln376Pro	15	11	32	0.783004	0.97	0	1	1	0.764	NA	NA	NA	Conflicting_interpretations_of_pathogenicity	376	ClinVar,LOVD,gnomAD,BRAVO
chr1-241665853-G-C	chr1	241665853	COSM6966851	G	C	FH	NM_000143.3	missense_variant	MODERATE	c.1126C>G	p.Gln376Glu	NA	NA	28.5	0.789614	0.897	0	1	1	0.62	NA	NA	1	NA	376	COSMIC
chr1-241665853-G-T	chr1	241665853	NA	G	T	FH	NM_000143.3	missense_variant	MODERATE	c.1126C>A	p.Gln376Lys	NA	NA	32	0.778953	0.951	0	1	1	0.536	NA	NA	NA	NA	376	simulated
chr1-241665855-G-A	chr1	241665855	NA	G	A	FH	NM_000143.3	missense_variant	MODERATE	c.1124C>T	p.Thr375Ile	NA	NA	32	0.777923	0.888	0	1	1	0.537	NA	NA	NA	NA	375	simulated
chr1-241665855-G-C	chr1	241665855	COSM6911444	G	C	FH	NM_000143.3	missense_variant	MODERATE	c.1124C>G	p.Thr375Ser	NA	NA	28.7	0.72137	0.893	0	1	1	-0.46	NA	NA	1	NA	375	COSMIC
chr1-241665855-G-T	chr1	241665855	NA	G	T	FH	NM_000143.3	missense_variant	MODERATE	c.1124C>A	p.Thr375Asn	NA	NA	29	0.875759	0.85	0	1	1	0.201	NA	NA	NA	NA	375	simulated
chr1-241665856-T-A	chr1	241665856	NA	T	A	FH	NM_000143.3	missense_variant	MODERATE	c.1123A>T	p.Thr375Ser	NA	NA	28	0.752774	0.859	0	1	1	-0.346	NA	NA	NA	NA	375	simulated
chr1-241665856-T-C	chr1	241665856	NA	T	C	FH	NM_000143.3	missense_variant	MODERATE	c.1123A>G	p.Thr375Ala	NA	NA	28.4	0.80539	0.869	0	0.999	1	0.402	NA	NA	NA	NA	375	simulated
chr1-241665856-T-G	chr1	241665856	NA	T	G	FH	NM_000143.3	missense_variant	MODERATE	c.1123A>C	p.Thr375Pro	NA	NA	29.7	0.849344	0.927	0	1	1	-0.579	NA	NA	NA	NA	375	simulated
chr1-241665858-G-A	chr1	241665858	NA	G	A	FH	NM_000143.3	missense_variant	MODERATE	c.1121C>T	p.Pro374Leu	NA	NA	33	0.799448	0.958	0	1	1	-0.346	NA	NA	NA	NA	374	simulated
chr1-241665858-G-C	chr1	241665858	NA	G	C	FH	NM_000143.3	missense_variant	MODERATE	c.1121C>G	p.Pro374Arg	NA	NA	32	0.755573	0.949	0	1	1	0.375	NA	NA	NA	NA	374	simulated
chr1-241665858-G-T	chr1	241665858	NA	G	T	FH	NM_000143.3	missense_variant	MODERATE	c.1121C>A	p.Pro374His	NA	NA	32	0.750977	0.953	0	1	1	-0.701	NA	NA	NA	NA	374	simulated
chr1-241665859-G-A	chr1	241665859	NA	G	A	FH	NM_000143.3	missense_variant	MODERATE	c.1120C>T	p.Pro374Ser	1	NA	31	0.865697	0.965	0	1	1	0.189	NA	NA	NA	NA	374	LOVD,gnomAD
chr1-241665859-G-C	chr1	241665859	NA	G	C	FH	NM_000143.3	missense_variant	MODERATE	c.1120C>G	p.Pro374Ala	NA	NA	27.9	0.796144	0.944	0	1	1	0.216	NA	NA	NA	NA	374	simulated
chr1-241665859-G-T	chr1	241665859	233497	G	T	FH	NM_000143.3	missense_variant	MODERATE	c.1120C>A	p.Pro374Thr	NA	NA	28.9	0.862225	0.97	0	1	1	-0.087	NA	NA	NA	Likely_pathogenic	374	ClinVar
chr1-241665860-G-C	chr1	241665860	NA	G	C	FH	NM_000143.3	missense_variant	MODERATE	c.1119C>G	p.Asn373Lys	NA	NA	26.1	0.888905	0.865	0	1	1	-0.068	NA	NA	NA	NA	373	simulated
chr1-241665860-G-T	chr1	241665860	NA	G	T	FH	NM_000143.3	missense_variant	MODERATE	c.1119C>A	p.Asn373Lys	NA	NA	26.1	0.889034	0.865	0	1	1	0.05	NA	NA	NA	NA	373	simulated
chr1-241665861-T-A	chr1	241665861	NA	T	A	FH	NM_000143.3	missense_variant	MODERATE	c.1118A>T	p.Asn373Ile	NA	NA	32	0.900808	0.893	0	1	1	-0.602	NA	NA	NA	NA	373	ClinVar
chr1-241665861-T-C	chr1	241665861	393578	T	C	FH	NM_000143.3	missense_variant	MODERATE	c.1118A>G	p.Asn373Ser	NA	NA	27.2	0.739716	0.886	0	0.999	1	-0.553	NA	NA	NA	Pathogenic	373	ClinVar,LOVD
chr1-241665861-T-G	chr1	241665861	NA	T	G	FH	NM_000143.3	missense_variant	MODERATE	c.1118A>C	p.Asn373Thr	NA	NA	28.8	0.816661	0.899	0	1	1	-0.027	NA	NA	NA	NA	373	simulated
chr1-241665862-T-A	chr1	241665862	NA	T	A	FH	NM_000143.3	missense_variant	MODERATE	c.1117A>T	p.Asn373Tyr	NA	NA	31	0.719715	0.935	0	1	1	-0.416	NA	NA	NA	NA	373	simulated
chr1-241665862-T-C	chr1	241665862	NA	T	C	FH	NM_000143.3	missense_variant	MODERATE	c.1117A>G	p.Asn373Asp	NA	NA	29.7	0.620158	0.89	0	1	1	0.522	NA	NA	NA	NA	373	LOVD
chr1-241665862-T-G	chr1	241665862	NA	T	G	FH	NM_000143.3	missense_variant	MODERATE	c.1117A>C	p.Asn373His	1	NA	28.6	0.696093	0.9	0	1	1	-0.618	NA	NA	NA	NA	373	gnomAD
chr1-241665864-A-C	chr1	241665864	NA	A	C	FH	NM_000143.3	missense_variant	MODERATE	c.1115T>G	p.Val372Gly	NA	NA	31	0.86462	0.964	0	0.998	1	-0.906	NA	NA	NA	NA	372	gnomAD
chr1-241665864-A-T	chr1	241665864	NA	A	T	FH	NM_000143.3	missense_variant	MODERATE	c.1115T>A	p.Val372Glu	NA	NA	32	0.857534	0.945	0	0.996	1	0.624	NA	NA	NA	NA	372	simulated
chr1-241665864-A-G	chr1	241665864	NA	A	G	FH	NM_000143.3	missense_variant	MODERATE	c.1115T>C	p.Val372Ala	NA	NA	29.4	0.831921	0.94	0.003	0.991	1	0.543	NA	NA	NA	NA	372	simulated
chr1-241665865-C-A	chr1	241665865	NA	C	A	FH	NM_000143.3	missense_variant	MODERATE	c.1114G>T	p.Val372Leu	NA	NA	27.9	0.838186	0.913	0.001	0.705	1	-0.049	NA	NA	NA	NA	372	simulated
chr1-241665865-C-T	chr1	241665865	NA	C	T	FH	NM_000143.3	missense_variant	MODERATE	c.1114G>A	p.Val372Met	NA	NA	31	0.791684	0.929	0	0.996	1	0.516	NA	NA	NA	NA	372	simulated
chr1-241665865-C-G	chr1	241665865	NA	C	G	FH	NM_000143.3	missense_variant	MODERATE	c.1114G>C	p.Val372Leu	NA	NA	27.8	0.843982	0.913	0.001	0.705	1	0.626	NA	NA	NA	NA	372	simulated
chr1-241665866-C-A	chr1	241665866	COSM5607398	C	A	FH	NM_000143.3	missense_variant	MODERATE	c.1113G>T	p.Lys371Asn	NA	NA	25.8	0.838405	0.817	0	1	1	0.336	NA	NA	2	NA	371	COSMIC
chr1-241665866-C-G	chr1	241665866	NA	C	G	FH	NM_000143.3	missense_variant	MODERATE	c.1113G>C	p.Lys371Asn	NA	NA	25.8	0.802117	0.817	0	1	1	0.665	NA	NA	NA	NA	371	simulated
chr1-241665867-T-A	chr1	241665867	NA	T	A	FH	NM_000143.3	missense_variant	MODERATE	c.1112A>T	p.Lys371Met	NA	NA	32	0.756594	0.888	0	1	1	0.337	NA	NA	NA	NA	371	simulated
chr1-241665867-T-C	chr1	241665867	COSM6922705	T	C	FH	NM_000143.3	missense_variant	MODERATE	c.1112A>G	p.Lys371Arg	NA	NA	29.5	0.732626	0.891	0	1	1	-0.832	NA	NA	1	NA	371	COSMIC
chr1-241665867-T-G	chr1	241665867	NA	T	G	FH	NM_000143.3	missense_variant	MODERATE	c.1112A>C	p.Lys371Thr	NA	NA	29.7	0.751258	0.903	0	1	1	0.595	NA	NA	NA	NA	371	simulated
chr1-241665868-T-C	chr1	241665868	NA	T	C	FH	NM_000143.3	missense_variant&splice_region_variant	MODERATE	c.1111A>G	p.Lys371Glu	NA	NA	30	0.510293	0.903	0	1	1	0.609	NA	NA	NA	NA	371	simulated
chr1-241665868-T-G	chr1	241665868	NA	T	G	FH	NM_000143.3	missense_variant&splice_region_variant	MODERATE	c.1111A>C	p.Lys371Gln	NA	NA	29.1	0.491503	0.888	0	0.999	1	-0.527	NA	NA	NA	NA	371	simulated
chr1-241665870-C-A	chr1	241665870	NA	C	A	FH	NM_000143.3	missense_variant&splice_region_variant	MODERATE	c.1109G>T	p.Gly370Val	NA	NA	34	NA	0.906	0	1	1	-0.827	0.999925	0.98	NA	NA	370	simulated
chr1-241665870-C-T	chr1	241665870	529806	C	T	FH	NM_000143.3	missense_variant&splice_region_variant	MODERATE	c.1109G>A	p.Gly370Asp	NA	NA	34	NA	0.932	0	1	1	-0.461	0.999094	0.866	NA	Uncertain_significance	370	ClinVar
chr1-241665870-C-G	chr1	241665870	NA	C	G	FH	NM_000143.3	missense_variant&splice_region_variant	MODERATE	c.1109G>C	p.Gly370Ala	NA	NA	34	NA	0.911	0	0.999	1	-0.749	0.999836	0.978	NA	NA	370	simulated
chr1-241667342-C-A	chr1	241667342	NA	C	A	FH	NM_000143.3	missense_variant&splice_region_variant	MODERATE	c.1108G>T	p.Gly370Cys	NA	NA	35	0.792222	0.922	0	1	1	-2.248	0.99999	1	NA	NA	370	simulated
chr1-241667342-C-T	chr1	241667342	NA	C	T	FH	NM_000143.3	missense_variant&splice_region_variant	MODERATE	c.1108G>A	p.Gly370Ser	NA	NA	35	0.866776	0.923	0	1	1	-2.215	0.999994	0.992	NA	NA	370	simulated
chr1-241667342-C-G	chr1	241667342	NA	C	G	FH	NM_000143.3	missense_variant&splice_region_variant	MODERATE	c.1108G>C	p.Gly370Arg	NA	NA	35	0.852754	0.939	0	1	1	-2.462	0.999998	1	NA	NA	370	simulated
chr1-241667344-G-A	chr1	241667344	NA	G	A	FH	NM_000143.3	missense_variant&splice_region_variant	MODERATE	c.1106C>T	p.Pro369Leu	NA	NA	35	0.828775	0.919	0	1	1	-1.726	0.999385	0.94	NA	NA	369	simulated
chr1-241667344-G-C	chr1	241667344	NA	G	C	FH	NM_000143.3	missense_variant&splice_region_variant	MODERATE	c.1106C>G	p.Pro369Arg	NA	NA	34	0.822696	0.944	0	1	1	1.309	0.893806	0.656	NA	NA	369	simulated
chr1-241667344-G-T	chr1	241667344	NA	G	T	FH	NM_000143.3	missense_variant&splice_region_variant	MODERATE	c.1106C>A	p.Pro369Gln	NA	NA	34	0.812174	0.923	0	1	1	1.187	0.947921	0.814	NA	NA	369	simulated
chr1-241667345-G-A	chr1	241667345	NA	G	A	FH	NM_000143.3	missense_variant	MODERATE	c.1105C>T	p.Pro369Ser	NA	NA	29.5	0.879277	0.95	0	0.999	1	1.156	NA	NA	NA	NA	369	LOVD
chr1-241667345-G-C	chr1	241667345	NA	G	C	FH	NM_000143.3	missense_variant	MODERATE	c.1105C>G	p.Pro369Ala	NA	NA	27.2	0.826661	0.927	0	0.997	1	1.251	NA	NA	NA	NA	369	simulated
chr1-241667345-G-T	chr1	241667345	NA	G	T	FH	NM_000143.3	missense_variant	MODERATE	c.1105C>A	p.Pro369Thr	NA	NA	28	0.893256	0.934	0	0.999	1	1.663	NA	NA	NA	NA	369	simulated
chr1-241667346-C-A	chr1	241667346	NA	C	A	FH	NM_000143.3	missense_variant	MODERATE	c.1104G>T	p.Met368Ile	NA	NA	29.5	0.762405	0.94	0	0.991	1	0.488	NA	NA	NA	NA	368	simulated
chr1-241667346-C-T	chr1	241667346	NA	C	T	FH	NM_000143.3	missense_variant	MODERATE	c.1104G>A	p.Met368Ile	NA	NA	31	0.762405	0.94	0	0.991	1	1.405	NA	NA	NA	NA	368	simulated
chr1-241667346-C-G	chr1	241667346	NA	C	G	FH	NM_000143.3	missense_variant	MODERATE	c.1104G>C	p.Met368Ile	NA	NA	29.4	0.718896	0.94	0	0.991	1	0.702	NA	NA	NA	NA	368	simulated
chr1-241667347-A-C	chr1	241667347	NA	A	C	FH	NM_000143.3	missense_variant	MODERATE	c.1103T>G	p.Met368Arg	NA	NA	29.8	0.854861	0.966	0	0.996	1	-1.611	NA	NA	NA	NA	368	simulated
chr1-241667347-A-T	chr1	241667347	NA	A	T	FH	NM_000143.3	missense_variant	MODERATE	c.1103T>A	p.Met368Lys	NA	NA	30	0.843654	0.969	0	0.995	1	0.831	NA	NA	NA	NA	368	simulated
chr1-241667347-A-G	chr1	241667347	NA	A	G	FH	NM_000143.3	missense_variant	MODERATE	c.1103T>C	p.Met368Thr	NA	NA	27.8	0.860149	0.959	0	0.998	1	1.044	NA	NA	NA	NA	368	LOVD
chr1-241667348-T-A	chr1	241667348	NA	T	A	FH	NM_000143.3	missense_variant	MODERATE	c.1102A>T	p.Met368Leu	NA	NA	28	0.709077	0.934	0	0.981	1	-1.712	NA	NA	NA	NA	368	simulated
chr1-241667348-T-C	chr1	241667348	NA	T	C	FH	NM_000143.3	missense_variant	MODERATE	c.1102A>G	p.Met368Val	NA	NA	26.6	0.800458	0.95	0	0.987	1	-0.78	NA	NA	NA	NA	368	simulated
chr1-241667348-T-G	chr1	241667348	NA	T	G	FH	NM_000143.3	missense_variant	MODERATE	c.1102A>C	p.Met368Leu	NA	NA	27.9	0.711192	0.934	0	0.981	1	-1.523	NA	NA	NA	NA	368	simulated
chr1-241667349-G-C	chr1	241667349	NA	G	C	FH	NM_000143.3	missense_variant	MODERATE	c.1101C>G	p.Ile367Met	NA	NA	24	0.825391	0.756	0	1	1	0.731	NA	NA	NA	NA	367	simulated
chr1-241667350-A-C	chr1	241667350	NA	A	C	FH	NM_000143.3	missense_variant	MODERATE	c.1100T>G	p.Ile367Ser	NA	NA	32	0.923656	0.917	0	1	1	-1.963	NA	NA	NA	NA	367	simulated
chr1-241667350-A-T	chr1	241667350	NA	A	T	FH	NM_000143.3	missense_variant	MODERATE	c.1100T>A	p.Ile367Asn	NA	NA	32	0.92512	0.909	0	1	1	-1.675	NA	NA	NA	NA	367	simulated
chr1-241667350-A-G	chr1	241667350	NA	A	G	FH	NM_000143.3	missense_variant	MODERATE	c.1100T>C	p.Ile367Thr	NA	NA	29.4	0.912541	0.928	0	1	1	-1.123	NA	NA	NA	NA	367	simulated
chr1-241667351-T-A	chr1	241667351	COSM6961306	T	A	FH	NM_000143.3	missense_variant	MODERATE	c.1099A>T	p.Ile367Phe	NA	NA	31	0.88951	0.886	0	1	1	-1.563	NA	NA	1	NA	367	COSMIC
chr1-241667351-T-C	chr1	241667351	NA	T	C	FH	NM_000143.3	missense_variant	MODERATE	c.1099A>G	p.Ile367Val	NA	NA	26.9	0.85697	0.875	0	0.994	1	-1.488	NA	NA	NA	NA	367	simulated
chr1-241667351-T-G	chr1	241667351	NA	T	G	FH	NM_000143.3	missense_variant	MODERATE	c.1099A>C	p.Ile367Leu	NA	NA	29.4	0.862467	0.887	0	0.998	1	-1.997	NA	NA	NA	NA	367	simulated
chr1-241667352-A-C	chr1	241667352	NA	A	C	FH	NM_000143.3	missense_variant	MODERATE	c.1098T>G	p.Ser366Arg	NA	NA	24.7	0.886253	0.859	0	1	1	-1.101	NA	NA	NA	NA	366	simulated
chr1-241667352-A-T	chr1	241667352	NA	A	T	FH	NM_000143.3	missense_variant	MODERATE	c.1098T>A	p.Ser366Arg	NA	NA	24.8	0.886584	0.859	0	1	1	0.433	NA	NA	NA	NA	366	simulated
chr1-241667353-C-A	chr1	241667353	NA	C	A	FH	NM_000143.3	missense_variant	MODERATE	c.1097G>T	p.Ser366Ile	NA	NA	33	0.911754	0.917	0	1	1	-0.609	NA	NA	NA	NA	366	simulated
chr1-241667353-C-T	chr1	241667353	214419	C	T	FH	NM_000143.3	missense_variant	MODERATE	c.1097G>A	p.Ser366Asn	NA	NA	31	0.833668	0.877	0	0.998	1	0.967	NA	NA	NA	Pathogenic	366	ClinVar,LOVD
chr1-241667353-C-G	chr1	241667353	NA	C	G	FH	NM_000143.3	missense_variant	MODERATE	c.1097G>C	p.Ser366Thr	NA	NA	29.3	0.703681	0.916	0	0.997	1	1.083	NA	NA	NA	NA	366	simulated
chr1-241667354-T-A	chr1	241667354	NA	T	A	FH	NM_000143.3	missense_variant	MODERATE	c.1096A>T	p.Ser366Cys	NA	NA	32	0.848252	0.902	0	1	1	1.441	NA	NA	NA	NA	366	simulated
chr1-241667354-T-C	chr1	241667354	NA	T	C	FH	NM_000143.3	missense_variant	MODERATE	c.1096A>G	p.Ser366Gly	NA	NA	29.3	0.820875	0.93	0	0.999	1	1.532	NA	NA	NA	NA	366	simulated
chr1-241667354-T-G	chr1	241667354	NA	T	G	FH	NM_000143.3	missense_variant	MODERATE	c.1096A>C	p.Ser366Arg	NA	NA	32	0.860148	0.91	0	1	1	1.426	NA	NA	NA	NA	366	simulated
chr1-241667355-G-C	chr1	241667355	NA	G	C	FH	NM_000143.3	missense_variant	MODERATE	c.1095C>G	p.Ser365Arg	NA	NA	26.4	0.661402	0.839	0	1	1	2.053	NA	NA	NA	NA	365	simulated
chr1-241667355-G-T	chr1	241667355	NA	G	T	FH	NM_000143.3	missense_variant	MODERATE	c.1095C>A	p.Ser365Arg	NA	NA	26.5	0.661253	0.839	0	1	1	1.872	NA	NA	NA	NA	365	simulated
chr1-241667356-C-A	chr1	241667356	NA	C	A	FH	NM_000143.3	missense_variant	MODERATE	c.1094G>T	p.Ser365Ile	NA	NA	32	0.834036	0.866	0	1	1	0.709	NA	NA	NA	NA	365	simulated
chr1-241667356-C-T	chr1	241667356	429174	C	T	FH	NM_000143.3	missense_variant	MODERATE	c.1094G>A	p.Ser365Asn	NA	NA	28.8	0.740149	0.847	0	0.999	1	0.451	NA	NA	NA	Likely_pathogenic	365	ClinVar
chr1-241667356-C-G	chr1	241667356	NA	C	G	FH	NM_000143.3	missense_variant	MODERATE	c.1094G>C	p.Ser365Thr	NA	NA	28	0.709965	0.868	0	0.998	1	0.788	NA	NA	NA	NA	365	simulated
chr1-241667357-T-A	chr1	241667357	NA	T	A	FH	NM_000143.3	missense_variant	MODERATE	c.1093A>T	p.Ser365Cys	NA	NA	29.8	0.674345	0.877	0	1	1	-0.93	NA	NA	NA	NA	365	simulated
chr1-241667357-T-C	chr1	241667357	214374	T	C	FH	NM_000143.3	missense_variant	MODERATE	c.1093A>G	p.Ser365Gly	NA	NA	28.1	0.752403	0.855	0	0.999	1	-1.296	NA	NA	NA	Pathogenic/Likely_pathogenic	365	ClinVar,LOVD,BRAVO
chr1-241667357-T-G	chr1	241667357	NA	T	G	FH	NM_000143.3	missense_variant	MODERATE	c.1093A>C	p.Ser365Arg	NA	NA	29.6	0.802337	0.866	0	1	1	1.242	NA	NA	NA	NA	365	simulated
chr1-241667359-C-A	chr1	241667359	NA	C	A	FH	NM_000143.3	missense_variant	MODERATE	c.1091G>T	p.Gly364Val	NA	NA	33	0.929101	0.962	0	1	1	-1.16	NA	NA	NA	NA	364	simulated
chr1-241667359-C-T	chr1	241667359	NA	C	T	FH	NM_000143.3	missense_variant	MODERATE	c.1091G>A	p.Gly364Glu	NA	NA	33	0.918588	0.956	0	1	1	1.34	NA	NA	NA	NA	364	simulated
chr1-241667359-C-G	chr1	241667359	NA	C	G	FH	NM_000143.3	missense_variant	MODERATE	c.1091G>C	p.Gly364Ala	NA	NA	30	0.890954	0.962	0	0.999	1	1.146	NA	NA	NA	NA	364	simulated
chr1-241667360-C-T	chr1	241667360	NA	C	T	FH	NM_000143.3	missense_variant	MODERATE	c.1090G>A	p.Gly364Arg	NA	NA	34	0.882328	0.971	0	1	1	1.785	NA	NA	NA	NA	364	simulated
chr1-241667360-C-G	chr1	241667360	NA	C	G	FH	NM_000143.3	missense_variant	MODERATE	c.1090G>C	p.Gly364Arg	NA	NA	33	0.881532	0.971	0	1	1	1.927	NA	NA	NA	NA	364	simulated
chr1-241667362-G-A	chr1	241667362	NA	G	A	FH	NM_000143.3	missense_variant	MODERATE	c.1088C>T	p.Pro363Leu	NA	NA	32	0.796387	0.854	0	1	1	-1.383	NA	NA	NA	NA	363	simulated
chr1-241667362-G-C	chr1	241667362	NA	G	C	FH	NM_000143.3	missense_variant	MODERATE	c.1088C>G	p.Pro363Arg	NA	NA	29.5	0.860744	0.881	0	1	1	1.69	NA	NA	NA	NA	363	gnomAD
chr1-241667362-G-T	chr1	241667362	NA	G	T	FH	NM_000143.3	missense_variant	MODERATE	c.1088C>A	p.Pro363Gln	NA	NA	29.8	0.862986	0.862	0	1	1	1.442	NA	NA	NA	NA	363	simulated
chr1-241667363-G-A	chr1	241667363	NA	G	A	FH	NM_000143.3	missense_variant	MODERATE	c.1087C>T	p.Pro363Ser	NA	NA	29.1	0.913786	0.849	0.001	1	1	-0.818	NA	NA	NA	NA	363	simulated
chr1-241667363-G-C	chr1	241667363	NA	G	C	FH	NM_000143.3	missense_variant	MODERATE	c.1087C>G	p.Pro363Ala	NA	NA	26.9	0.748992	0.794	0.006	0.999	1	0.559	NA	NA	NA	NA	363	simulated
chr1-241667363-G-T	chr1	241667363	NA	G	T	FH	NM_000143.3	missense_variant	MODERATE	c.1087C>A	p.Pro363Thr	NA	NA	27.7	0.901361	0.854	0	1	1	-0.875	NA	NA	NA	NA	363	simulated
chr1-241667364-T-A	chr1	241667364	COSM6929606	T	A	FH	NM_000143.3	missense_variant	MODERATE	c.1086A>T	p.Glu362Asp	NA	NA	24.1	0.878332	0.839	0	0.997	1	-1.55	NA	NA	1	NA	362	COSMIC
chr1-241667364-T-G	chr1	241667364	NA	T	G	FH	NM_000143.3	missense_variant	MODERATE	c.1086A>C	p.Glu362Asp	NA	NA	24.1	0.884172	0.839	0	0.997	1	1.021	NA	NA	NA	NA	362	simulated
chr1-241667365-T-A	chr1	241667365	NA	T	A	FH	NM_000143.3	missense_variant	MODERATE	c.1085A>T	p.Glu362Val	NA	NA	32	0.910474	0.89	0	1	1	-1.399	NA	NA	NA	NA	362	simulated
chr1-241667365-T-C	chr1	241667365	NA	T	C	FH	NM_000143.3	missense_variant	MODERATE	c.1085A>G	p.Glu362Gly	NA	NA	32	0.856992	0.88	0	1	1	1.229	NA	NA	NA	NA	362	simulated
chr1-241667365-T-G	chr1	241667365	NA	T	G	FH	NM_000143.3	missense_variant	MODERATE	c.1085A>C	p.Glu362Ala	NA	NA	31	0.865035	0.9	0	1	1	-1.803	NA	NA	NA	NA	362	simulated
chr1-241667366-C-T	chr1	241667366	NA	C	T	FH	NM_000143.3	missense_variant	MODERATE	c.1084G>A	p.Glu362Lys	NA	NA	33	0.915807	0.899	0	1	1	-1.224	NA	NA	NA	NA	362	simulated
chr1-241667366-C-G	chr1	241667366	16231	C	G	FH	NM_000143.3	missense_variant	MODERATE	c.1084G>C	p.Glu362Gln	NA	NA	29.3	0.806218	0.812	0	0.999	1	-0.748	NA	NA	NA	Pathogenic	362	ClinVar,LOVD
chr1-241667367-A-C	chr1	241667367	NA	A	C	FH	NM_000143.3	missense_variant	MODERATE	c.1083T>G	p.Asn361Lys	NA	NA	24.8	0.953399	0.849	0	1	1	-1.175	NA	NA	NA	NA	361	simulated
chr1-241667367-A-T	chr1	241667367	NA	A	T	FH	NM_000143.3	missense_variant	MODERATE	c.1083T>A	p.Asn361Lys	NA	NA	24.8	0.954107	0.849	0	1	1	0.745	NA	NA	NA	NA	361	LOVD
chr1-241667368-T-A	chr1	241667368	NA	T	A	FH	NM_000143.3	missense_variant	MODERATE	c.1082A>T	p.Asn361Ile	NA	NA	29.9	0.920098	0.879	0	1	1	-1.085	NA	NA	NA	NA	361	simulated
chr1-241667368-T-C	chr1	241667368	NA	T	C	FH	NM_000143.3	missense_variant	MODERATE	c.1082A>G	p.Asn361Ser	NA	NA	26.5	0.891725	0.858	0	0.997	1	-1.099	NA	NA	NA	NA	361	simulated
chr1-241667368-T-G	chr1	241667368	NA	T	G	FH	NM_000143.3	missense_variant	MODERATE	c.1082A>C	p.Asn361Thr	NA	NA	27.8	0.880384	0.891	0	0.999	1	0.497	NA	NA	NA	NA	361	simulated
chr1-241667369-T-A	chr1	241667369	NA	T	A	FH	NM_000143.3	missense_variant	MODERATE	c.1081A>T	p.Asn361Tyr	NA	NA	29.6	0.927337	0.883	0	1	1	1.438	NA	NA	NA	NA	361	simulated
chr1-241667369-T-C	chr1	241667369	NA	T	C	FH	NM_000143.3	missense_variant	MODERATE	c.1081A>G	p.Asn361Asp	NA	NA	28.8	0.82704	0.9	0	0.999	1	1.33	NA	NA	NA	NA	361	simulated
chr1-241667369-T-G	chr1	241667369	NA	T	G	FH	NM_000143.3	missense_variant	MODERATE	c.1081A>C	p.Asn361His	NA	NA	27.8	0.904591	0.893	0	1	1	0.905	NA	NA	NA	NA	361	simulated
chr1-241667370-T-A	chr1	241667370	NA	T	A	FH	NM_000143.3	missense_variant	MODERATE	c.1080A>T	p.Glu360Asp	NA	NA	24.4	0.792145	0.698	0.007	0.48	1	-0.463	NA	NA	NA	NA	360	simulated
chr1-241667370-T-G	chr1	241667370	NA	T	G	FH	NM_000143.3	missense_variant	MODERATE	c.1080A>C	p.Glu360Asp	NA	NA	24.4	0.788772	0.698	0.007	0.48	1	1.316	NA	NA	NA	NA	360	simulated
chr1-241667371-T-A	chr1	241667371	NA	T	A	FH	NM_000143.3	missense_variant	MODERATE	c.1079A>T	p.Glu360Val	NA	NA	32	0.880324	0.935	0	0.684	1	-1.471	NA	NA	NA	NA	360	simulated
chr1-241667371-T-C	chr1	241667371	NA	T	C	FH	NM_000143.3	missense_variant	MODERATE	c.1079A>G	p.Glu360Gly	NA	NA	32	0.891099	0.914	0.001	0.746	1	0.448	NA	NA	NA	NA	360	simulated
chr1-241667371-T-G	chr1	241667371	NA	T	G	FH	NM_000143.3	missense_variant	MODERATE	c.1079A>C	p.Glu360Ala	NA	NA	23.8	0.40869	0.674	0.067	0.153	1	-1.359	NA	NA	NA	NA	360	simulated
chr1-241667372-C-T	chr1	241667372	NA	C	T	FH	NM_000143.3	missense_variant	MODERATE	c.1078G>A	p.Glu360Lys	NA	NA	33	0.812119	0.922	0.001	0.742	1	-1.034	NA	NA	NA	NA	360	simulated
chr1-241667372-C-G	chr1	241667372	NA	C	G	FH	NM_000143.3	missense_variant	MODERATE	c.1078G>C	p.Glu360Gln	NA	NA	29.1	0.754509	0.854	0.001	0.853	1	-1.809	NA	NA	NA	NA	360	simulated
chr1-241667374-G-A	chr1	241667374	NA	G	A	FH	NM_000143.3	missense_variant	MODERATE	c.1076C>T	p.Pro359Leu	NA	NA	32	0.782363	0.874	0	1	1	0.855	NA	NA	NA	NA	359	simulated
chr1-241667374-G-C	chr1	241667374	NA	G	C	FH	NM_000143.3	missense_variant	MODERATE	c.1076C>G	p.Pro359Arg	NA	NA	29.4	0.806043	0.907	0	1	1	1.797	NA	NA	NA	NA	359	simulated
chr1-241667374-G-T	chr1	241667374	NA	G	T	FH	NM_000143.3	missense_variant	MODERATE	c.1076C>A	p.Pro359His	NA	NA	31	0.83211	0.898	0	1	1	1.5	NA	NA	NA	NA	359	simulated
chr1-241667375-G-A	chr1	241667375	NA	G	A	FH	NM_000143.3	missense_variant	MODERATE	c.1075C>T	p.Pro359Ser	NA	NA	29	0.901324	0.898	0.001	1	1	1.208	NA	NA	NA	NA	359	simulated
chr1-241667375-G-C	chr1	241667375	NA	G	C	FH	NM_000143.3	missense_variant	MODERATE	c.1075C>G	p.Pro359Ala	NA	NA	26.9	0.901254	0.898	0.007	0.999	1	1.58	NA	NA	NA	NA	359	simulated
chr1-241667375-G-T	chr1	241667375	NA	G	T	FH	NM_000143.3	missense_variant	MODERATE	c.1075C>A	p.Pro359Thr	NA	NA	27.6	0.895108	0.927	0	1	1	1.801	NA	NA	NA	NA	359	simulated
chr1-241667376-C-A	chr1	241667376	NA	C	A	FH	NM_000143.3	missense_variant	MODERATE	c.1074G>T	p.Leu358Phe	NA	NA	25.3	0.790456	0.873	0.001	0.995	1	0.949	NA	NA	NA	NA	358	simulated
chr1-241667376-C-G	chr1	241667376	NA	C	G	FH	NM_000143.3	missense_variant	MODERATE	c.1074G>C	p.Leu358Phe	NA	NA	25.2	0.806811	0.872	0.001	0.995	1	1.057	NA	NA	NA	NA	358	simulated
chr1-241667377-A-C	chr1	241667377	NA	A	C	FH	NM_000143.3	missense_variant	MODERATE	c.1073T>G	p.Leu358Trp	NA	NA	31	0.891899	0.908	0	1	1	1.488	NA	NA	NA	NA	358	simulated
chr1-241667377-A-G	chr1	241667377	NA	A	G	FH	NM_000143.3	missense_variant	MODERATE	c.1073T>C	p.Leu358Ser	NA	NA	29.9	0.880149	0.911	0	0.998	1	1.091	NA	NA	NA	NA	358	simulated
chr1-241667378-A-C	chr1	241667378	NA	A	C	FH	NM_000143.3	missense_variant	MODERATE	c.1072T>G	p.Leu358Val	NA	NA	23.8	0.895127	0.864	0.001	0.871	1	1.489	NA	NA	NA	NA	358	BRAVO
chr1-241667378-A-T	chr1	241667378	NA	A	T	FH	NM_000143.3	missense_variant	MODERATE	c.1072T>A	p.Leu358Met	NA	NA	24.3	0.886805	0.783	0.001	0.996	1	1.672	NA	NA	NA	NA	358	simulated
chr1-241667379-G-C	chr1	241667379	NA	G	C	FH	NM_000143.3	missense_variant	MODERATE	c.1071C>G	p.Ile357Met	NA	NA	17.36	0.178365	0.485	0.232	0.021	0.998739	1.35	NA	NA	NA	NA	357	simulated
chr1-241667380-A-C	chr1	241667380	NA	A	C	FH	NM_000143.3	missense_variant	MODERATE	c.1070T>G	p.Ile357Ser	NA	NA	22	0.280011	0.565	1	0.005	0.999987	1.055	NA	NA	NA	NA	357	simulated
chr1-241667380-A-T	chr1	241667380	NA	A	T	FH	NM_000143.3	missense_variant	MODERATE	c.1070T>A	p.Ile357Asn	NA	NA	23	0.505982	0.492	0.577	0.006	0.999983	1.297	NA	NA	NA	NA	357	simulated
chr1-241667380-A-G	chr1	241667380	NA	A	G	FH	NM_000143.3	missense_variant	MODERATE	c.1070T>C	p.Ile357Thr	1	NA	22.5	0.239859	0.571	0.677	0.01	0.999947	1.375	NA	NA	NA	NA	357	gnomAD
chr1-241667381-T-A	chr1	241667381	NA	T	A	FH	NM_000143.3	missense_variant	MODERATE	c.1069A>T	p.Ile357Phe	NA	NA	22.7	0.412884	0.554	0.382	0.004	0.999994	-0.471	NA	NA	NA	NA	357	simulated
chr1-241667381-T-C	chr1	241667381	NA	T	C	FH	NM_000143.3	missense_variant	MODERATE	c.1069A>G	p.Ile357Val	NA	NA	20.6	0.297952	0.435	0.493	0.002	0.998679	-1.089	NA	NA	NA	NA	357	simulated
chr1-241667381-T-G	chr1	241667381	NA	T	G	FH	NM_000143.3	missense_variant	MODERATE	c.1069A>C	p.Ile357Leu	NA	NA	22.2	0.345678	0.443	0.59	0.001	0.999425	-1.623	NA	NA	NA	NA	357	BRAVO
chr1-241667382-C-A	chr1	241667382	NA	C	A	FH	NM_000143.3	missense_variant	MODERATE	c.1068G>T	p.Leu356Phe	NA	NA	23.8	0.950227	0.817	0.001	1	1	1.218	NA	NA	NA	NA	356	simulated
chr1-241667382-C-G	chr1	241667382	NA	C	G	FH	NM_000143.3	missense_variant	MODERATE	c.1068G>C	p.Leu356Phe	NA	NA	23.8	0.947312	0.817	0.001	1	1	1.047	NA	NA	NA	NA	356	simulated
chr1-241667383-A-C	chr1	241667383	NA	A	C	FH	NM_000143.3	missense_variant	MODERATE	c.1067T>G	p.Leu356Trp	NA	NA	29.2	0.89194	0.919	0	1	1	1.662	NA	NA	NA	NA	356	simulated
chr1-241667383-A-G	chr1	241667383	NA	A	G	FH	NM_000143.3	missense_variant	MODERATE	c.1067T>C	p.Leu356Ser	NA	NA	28.7	0.898721	0.915	0	1	1	1.7	NA	NA	NA	NA	356	simulated
chr1-241667384-A-C	chr1	241667384	NA	A	C	FH	NM_000143.3	missense_variant	MODERATE	c.1066T>G	p.Leu356Val	NA	NA	23.4	0.868689	0.838	0.001	0.999	1	0.697	NA	NA	NA	NA	356	simulated
chr1-241667384-A-T	chr1	241667384	NA	A	T	FH	NM_000143.3	missense_variant	MODERATE	c.1066T>A	p.Leu356Met	NA	NA	23.7	0.874645	0.766	0.001	1	1	1.312	NA	NA	NA	NA	356	simulated
chr1-241667385-T-A	chr1	241667385	NA	T	A	FH	NM_000143.3	missense_variant	MODERATE	c.1065A>T	p.Glu355Asp	NA	NA	23.3	0.9487	0.921	0	0.999	1	-0.658	NA	NA	NA	NA	355	simulated
chr1-241667385-T-G	chr1	241667385	NA	T	G	FH	NM_000143.3	missense_variant	MODERATE	c.1065A>C	p.Glu355Asp	NA	NA	23.3	0.939415	0.921	0	0.999	1	1.121	NA	NA	NA	NA	355	simulated
chr1-241667386-T-A	chr1	241667386	NA	T	A	FH	NM_000143.3	missense_variant	MODERATE	c.1064A>T	p.Glu355Val	NA	NA	29.8	0.845247	0.969	0	1	1	1.035	NA	NA	NA	NA	355	simulated
chr1-241667386-T-C	chr1	241667386	NA	T	C	FH	NM_000143.3	missense_variant	MODERATE	c.1064A>G	p.Glu355Gly	NA	NA	31	0.810142	0.972	0	1	1	-0.977	NA	NA	NA	NA	355	simulated
chr1-241667386-T-G	chr1	241667386	NA	T	G	FH	NM_000143.3	missense_variant	MODERATE	c.1064A>C	p.Glu355Ala	NA	NA	28.4	0.838283	0.963	0	1	1	0.901	NA	NA	NA	NA	355	simulated
chr1-241667387-C-T	chr1	241667387	NA	C	T	FH	NM_000143.3	missense_variant	MODERATE	c.1063G>A	p.Glu355Lys	NA	NA	32	0.84462	0.945	0	1	1	-0.569	NA	NA	NA	NA	355	LOVD
chr1-241667387-C-G	chr1	241667387	NA	C	G	FH	NM_000143.3	missense_variant	MODERATE	c.1063G>C	p.Glu355Gln	NA	NA	27.6	0.806457	0.934	0	1	1	1.26	NA	NA	NA	NA	355	simulated
chr1-241667389-C-A	chr1	241667389	NA	C	A	FH	NM_000143.3	missense_variant	MODERATE	c.1061G>T	p.Gly354Val	NA	NA	28.2	0.89447	0.875	0	1	1	-0.982	NA	NA	NA	NA	354	simulated
chr1-241667389-C-T	chr1	241667389	388641	C	T	FH	NM_000143.3	missense_variant	MODERATE	c.1061G>A	p.Gly354Glu	NA	NA	28.4	0.85675	0.863	0	1	1	1.877	NA	NA	NA	Uncertain_significance	354	ClinVar
chr1-241667389-C-G	chr1	241667389	NA	C	G	FH	NM_000143.3	missense_variant	MODERATE	c.1061G>C	p.Gly354Ala	NA	NA	26.6	0.73139	0.776	0.012	1	1	0.857	NA	NA	NA	NA	354	simulated
chr1-241667390-C-T	chr1	241667390	NA	C	T	FH	NM_000143.3	missense_variant	MODERATE	c.1060G>A	p.Gly354Arg	NA	NA	26.8	0.858044	0.879	0	1	1	1.236	NA	NA	NA	NA	354	LOVD
chr1-241667390-C-G	chr1	241667390	NA	C	G	FH	NM_000143.3	missense_variant	MODERATE	c.1060G>C	p.Gly354Arg	NA	NA	26.4	0.864146	0.879	0	1	1	1.484	NA	NA	NA	NA	354	simulated
chr1-241667392-A-C	chr1	241667392	NA	A	C	FH	NM_000143.3	missense_variant	MODERATE	c.1058T>G	p.Leu353Arg	NA	NA	28.9	0.895224	0.958	0	1	1	1.233	NA	NA	NA	NA	353	simulated
chr1-241667392-A-T	chr1	241667392	NA	A	T	FH	NM_000143.3	missense_variant	MODERATE	c.1058T>A	p.Leu353Gln	NA	NA	28.3	0.902656	0.93	0	1	1	-1.011	NA	NA	NA	NA	353	simulated
chr1-241667392-A-G	chr1	241667392	NA	A	G	FH	NM_000143.3	missense_variant	MODERATE	c.1058T>C	p.Leu353Pro	NA	NA	29	0.902586	0.944	0	1	1	1.62	NA	NA	NA	NA	353	simulated
chr1-241667393-G-C	chr1	241667393	NA	G	C	FH	NM_000143.3	missense_variant	MODERATE	c.1057C>G	p.Leu353Val	NA	NA	24.1	0.790067	0.824	0.001	0.797	1	0.683	NA	NA	NA	NA	353	simulated
chr1-241667393-G-T	chr1	241667393	NA	G	T	FH	NM_000143.3	missense_variant	MODERATE	c.1057C>A	p.Leu353Met	NA	NA	24.8	0.814517	0.768	0.001	0.994	1	1.784	NA	NA	NA	NA	353	simulated
chr1-241667395-C-A	chr1	241667395	NA	C	A	FH	NM_000143.3	missense_variant	MODERATE	c.1055G>T	p.Gly352Val	NA	NA	28.3	0.84044	0.885	0	1	1	1.312	NA	NA	NA	NA	352	simulated
chr1-241667395-C-T	chr1	241667395	NA	C	T	FH	NM_000143.3	missense_variant	MODERATE	c.1055G>A	p.Gly352Asp	NA	NA	28.5	0.884702	0.923	0	1	1	1.675	NA	NA	NA	NA	352	simulated
chr1-241667395-C-G	chr1	241667395	NA	C	G	FH	NM_000143.3	missense_variant	MODERATE	c.1055G>C	p.Gly352Ala	NA	NA	26.7	0.84119	0.897	0	1	1	1.333	NA	NA	NA	NA	352	simulated
chr1-241667396-C-A	chr1	241667396	NA	C	A	FH	NM_000143.3	missense_variant	MODERATE	c.1054G>T	p.Gly352Cys	NA	NA	27.4	0.721253	0.894	0	1	1	1.807	NA	NA	NA	NA	352	simulated
chr1-241667396-C-T	chr1	241667396	NA	C	T	FH	NM_000143.3	missense_variant	MODERATE	c.1054G>A	p.Gly352Ser	NA	NA	26.3	0.735538	0.865	0	1	1	1.433	NA	NA	NA	NA	352	simulated
chr1-241667396-C-G	chr1	241667396	NA	C	G	FH	NM_000143.3	missense_variant	MODERATE	c.1054G>C	p.Gly352Arg	NA	NA	26.5	0.767395	0.918	0	1	1	2.014	NA	NA	NA	NA	352	simulated
chr1-241667398-G-A	chr1	241667398	NA	G	A	FH	NM_000143.3	missense_variant	MODERATE	c.1052C>T	p.Ser351Leu	1	NA	32	0.665374	0.76	0.001	0.964	1	-0.709	NA	NA	NA	NA	351	gnomAD
chr1-241667399-A-C	chr1	241667399	rs766918221	A	C	FH	NM_000143.3	missense_variant	MODERATE	c.1051T>G	p.Ser351Ala	1	1	26	0.467726	0.604	0.032	0.505	1	-0.712	NA	NA	NA	NA	351	gnomAD
chr1-241667399-A-T	chr1	241667399	COSM4684647	A	T	FH	NM_000143.3	missense_variant	MODERATE	c.1051T>A	p.Ser351Thr	NA	NA	26	0.497294	0.672	0.002	0.505	1	1.729	NA	NA	2	NA	351	COSMIC
chr1-241667399-A-G	chr1	241667399	NA	A	G	FH	NM_000143.3	missense_variant	MODERATE	c.1051T>C	p.Ser351Pro	NA	NA	28.9	0.801359	0.873	0.003	0.955	1	0.98	NA	NA	NA	NA	351	simulated
chr1-241667401-C-A	chr1	241667401	NA	C	A	FH	NM_000143.3	missense_variant	MODERATE	c.1049G>T	p.Arg350Leu	NA	NA	33	0.885557	0.964	0	1	1	-1.507	NA	NA	NA	NA	350	simulated
chr1-241667401-C-T	chr1	241667401	rs749316923;485562	C	T	FH	NM_000143.3	missense_variant	MODERATE	c.1049G>A	p.Arg350Gln	8	6	33	0.881314	0.925	0	1	1	-1.612	NA	NA	NA	Uncertain_significance	350	ClinVar,LOVD,gnomAD,BRAVO
chr1-241667401-C-G	chr1	241667401	NA	C	G	FH	NM_000143.3	missense_variant	MODERATE	c.1049G>C	p.Arg350Pro	NA	NA	33	0.900689	0.954	0	1	1	0.612	NA	NA	NA	NA	350	simulated
chr1-241667402-G-A	chr1	241667402	rs755436052;214418	G	A	FH	NM_000143.3	missense_variant	MODERATE	c.1048C>T	p.Arg350Trp	4	3	32	0.484683	0.861	0	1	1	-1.302	NA	NA	NA	Likely_pathogenic	350	ClinVar,gnomAD,BRAVO
chr1-241667402-G-C	chr1	241667402	NA	G	C	FH	NM_000143.3	missense_variant	MODERATE	c.1048C>G	p.Arg350Gly	NA	NA	27.2	0.844632	0.903	0	1	1	-1.333	NA	NA	NA	NA	350	simulated
chr1-241667404-G-A	chr1	241667404	NA	G	A	FH	NM_000143.3	missense_variant	MODERATE	c.1046C>T	p.Pro349Leu	NA	NA	32	0.850323	0.96	0	1	1	1.307	NA	NA	NA	NA	349	simulated
chr1-241667404-G-C	chr1	241667404	480777	G	C	FH	NM_000143.3	missense_variant	MODERATE	c.1046C>G	p.Pro349Arg	NA	NA	29.3	0.845763	0.932	0	1	1	1.76	NA	NA	NA	Uncertain_significance	349	ClinVar
chr1-241667404-G-T	chr1	241667404	NA	G	T	FH	NM_000143.3	missense_variant	MODERATE	c.1046C>A	p.Pro349His	NA	NA	31	0.831646	0.926	0	1	1	1.495	NA	NA	NA	NA	349	simulated
chr1-241667405-G-A	chr1	241667405	NA	G	A	FH	NM_000143.3	missense_variant	MODERATE	c.1045C>T	p.Pro349Ser	NA	NA	29	0.863791	0.927	0	1	1	-0.609	NA	NA	NA	NA	349	BRAVO
chr1-241667405-G-C	chr1	241667405	485574	G	C	FH	NM_000143.3	missense_variant	MODERATE	c.1045C>G	p.Pro349Ala	NA	NA	26.9	0.878295	0.931	0	0.999	1	0.792	NA	NA	NA	Uncertain_significance	349	ClinVar
chr1-241667405-G-T	chr1	241667405	NA	G	T	FH	NM_000143.3	missense_variant	MODERATE	c.1045C>A	p.Pro349Thr	NA	NA	27.7	0.884361	0.922	0	1	1	1.32	NA	NA	NA	NA	349	simulated
chr1-241667407-C-A	chr1	241667407	NA	C	A	FH	NM_000143.3	missense_variant	MODERATE	c.1043G>T	p.Gly348Val	NA	NA	31	0.900509	0.945	0	1	1	1.254	NA	NA	NA	NA	348	simulated
chr1-241667407-C-T	chr1	241667407	NA	C	T	FH	NM_000143.3	missense_variant	MODERATE	c.1043G>A	p.Gly348Asp	NA	NA	31	0.883158	0.962	0	1	1	1.351	NA	NA	NA	NA	348	simulated
chr1-241667407-C-G	chr1	241667407	NA	C	G	FH	NM_000143.3	missense_variant	MODERATE	c.1043G>C	p.Gly348Ala	NA	NA	28.1	0.875565	0.939	0	1	1	-1.174	NA	NA	NA	NA	348	simulated
chr1-241667408-C-A	chr1	241667408	NA	C	A	FH	NM_000143.3	missense_variant	MODERATE	c.1042G>T	p.Gly348Cys	NA	NA	33	0.80662	0.941	0	1	1	0.807	NA	NA	NA	NA	348	simulated
chr1-241667408-C-T	chr1	241667408	rs781411095	C	T	FH	NM_000143.3	missense_variant	MODERATE	c.1042G>A	p.Gly348Ser	1	1	32	0.877721	0.928	0	1	1	-0.718	NA	NA	NA	NA	348	gnomAD
chr1-241667408-C-G	chr1	241667408	NA	C	G	FH	NM_000143.3	missense_variant	MODERATE	c.1042G>C	p.Gly348Arg	NA	NA	32	0.824502	0.925	0	1	1	0.923	NA	NA	NA	NA	348	simulated
chr1-241667410-G-A	chr1	241667410	NA	G	A	FH	NM_000143.3	missense_variant	MODERATE	c.1040C>T	p.Ser347Phe	NA	NA	32	0.777002	0.915	0	1	1	0.571	NA	NA	NA	NA	347	simulated
chr1-241667410-G-C	chr1	241667410	NA	G	C	FH	NM_000143.3	missense_variant	MODERATE	c.1040C>G	p.Ser347Cys	NA	NA	31	0.755238	0.911	0	1	1	0.93	NA	NA	NA	NA	347	simulated
chr1-241667410-G-T	chr1	241667410	NA	G	T	FH	NM_000143.3	missense_variant	MODERATE	c.1040C>A	p.Ser347Tyr	NA	NA	30	0.748756	0.911	0	1	1	1.738	NA	NA	NA	NA	347	simulated
chr1-241667411-A-C	chr1	241667411	NA	A	C	FH	NM_000143.3	missense_variant	MODERATE	c.1039T>G	p.Ser347Ala	NA	NA	29.5	0.856575	0.872	0	1	1	-0.787	NA	NA	NA	NA	347	simulated
chr1-241667411-A-T	chr1	241667411	NA	A	T	FH	NM_000143.3	missense_variant	MODERATE	c.1039T>A	p.Ser347Thr	NA	NA	29.2	0.841149	0.868	0	0.999	1	1.1	NA	NA	NA	NA	347	simulated
chr1-241667411-A-G	chr1	241667411	NA	A	G	FH	NM_000143.3	missense_variant	MODERATE	c.1039T>C	p.Ser347Pro	NA	NA	33	0.86181	0.91	0	1	1	-0.659	NA	NA	NA	NA	347	simulated
chr1-241667413-C-A	chr1	241667413	NA	C	A	FH	NM_000143.3	missense_variant	MODERATE	c.1037G>T	p.Gly346Val	NA	NA	29.8	0.870693	0.936	0	0.996	1	0.756	NA	NA	NA	NA	346	simulated
chr1-241667413-C-T	chr1	241667413	NA	C	T	FH	NM_000143.3	missense_variant	MODERATE	c.1037G>A	p.Gly346Asp	NA	NA	30	0.862507	0.951	0	0.998	1	1.672	NA	NA	NA	NA	346	LOVD
chr1-241667413-C-G	chr1	241667413	NA	C	G	FH	NM_000143.3	missense_variant	MODERATE	c.1037G>C	p.Gly346Ala	NA	NA	23.3	0.328846	0.726	0.098	0.407	1	1.235	NA	NA	NA	NA	346	simulated
chr1-241667414-C-A	chr1	241667414	COSM6925318	C	A	FH	NM_000143.3	missense_variant	MODERATE	c.1036G>T	p.Gly346Cys	NA	NA	28.8	0.762187	0.935	0	0.998	1	0.788	NA	NA	1	NA	346	COSMIC
chr1-241667414-C-T	chr1	241667414	529813	C	T	FH	NM_000143.3	missense_variant	MODERATE	c.1036G>A	p.Gly346Ser	NA	NA	27.2	0.610165	0.753	0.007	0.991	1	1.332	NA	NA	NA	Uncertain_significance	346	ClinVar
chr1-241667414-C-G	chr1	241667414	NA	C	G	FH	NM_000143.3	missense_variant	MODERATE	c.1036G>C	p.Gly346Arg	NA	NA	27.5	0.867102	0.943	0	0.999	1	1.593	NA	NA	NA	NA	346	simulated
chr1-241667415-C-A	chr1	241667415	NA	C	A	FH	NM_000143.3	missense_variant	MODERATE	c.1035G>T	p.Leu345Phe	NA	NA	24.9	0.896111	0.925	0.001	1	1	1.205	NA	NA	NA	NA	345	simulated
chr1-241667415-C-G	chr1	241667415	NA	C	G	FH	NM_000143.3	missense_variant	MODERATE	c.1035G>C	p.Leu345Phe	NA	NA	24.8	0.901305	0.925	0.001	1	1	1.737	NA	NA	NA	NA	345	simulated
chr1-241667416-A-C	chr1	241667416	NA	A	C	FH	NM_000143.3	missense_variant	MODERATE	c.1034T>G	p.Leu345Trp	NA	NA	31	0.886289	0.956	0	1	1	-0.688	NA	NA	NA	NA	345	simulated
chr1-241667416-A-G	chr1	241667416	NA	A	G	FH	NM_000143.3	missense_variant	MODERATE	c.1034T>C	p.Leu345Ser	NA	NA	29.7	0.888217	0.95	0	1	1	1.578	NA	NA	NA	NA	345	simulated
chr1-241667417-A-C	chr1	241667417	NA	A	C	FH	NM_000143.3	missense_variant	MODERATE	c.1033T>G	p.Leu345Val	NA	NA	25.2	0.898588	0.908	0.001	0.999	1	0.771	NA	NA	NA	NA	345	simulated
chr1-241667417-A-T	chr1	241667417	NA	A	T	FH	NM_000143.3	missense_variant	MODERATE	c.1033T>A	p.Leu345Met	NA	NA	25.6	0.816965	0.843	0.012	1	1	1.718	NA	NA	NA	NA	345	simulated
chr1-241667418-A-C	chr1	241667418	NA	A	C	FH	NM_000143.3	missense_variant	MODERATE	c.1032T>G	p.Phe344Leu	NA	NA	20.8	0.27454	0.657	0.514	0.398	1	0.54	NA	NA	NA	NA	344	simulated
chr1-241667418-A-T	chr1	241667418	NA	A	T	FH	NM_000143.3	missense_variant	MODERATE	c.1032T>A	p.Phe344Leu	NA	NA	20.8	0.27235	0.657	0.514	0.398	1	1.332	NA	NA	NA	NA	344	simulated
chr1-241667419-A-C	chr1	241667419	NA	A	C	FH	NM_000143.3	missense_variant	MODERATE	c.1031T>G	p.Phe344Cys	NA	NA	32	0.879608	0.977	0	0.998	1	1.232	NA	NA	NA	NA	344	simulated
chr1-241667419-A-T	chr1	241667419	NA	A	T	FH	NM_000143.3	missense_variant	MODERATE	c.1031T>A	p.Phe344Tyr	NA	NA	25.1	0.545611	0.787	0.445	0.992	1	1.628	NA	NA	NA	NA	344	simulated
chr1-241667419-A-G	chr1	241667419	NA	A	G	FH	NM_000143.3	missense_variant	MODERATE	c.1031T>C	p.Phe344Ser	NA	NA	32	0.909496	0.969	0	1	1	-0.813	NA	NA	NA	NA	344	simulated
chr1-241667420-A-C	chr1	241667420	NA	A	C	FH	NM_000143.3	missense_variant	MODERATE	c.1030T>G	p.Phe344Val	NA	NA	29.5	0.874941	0.926	0.004	0.986	1	-0.607	NA	NA	NA	NA	344	simulated
chr1-241667420-A-T	chr1	241667420	NA	A	T	FH	NM_000143.3	missense_variant	MODERATE	c.1030T>A	p.Phe344Ile	NA	NA	29.8	0.803933	0.915	0.007	0.968	1	0.966	NA	NA	NA	NA	344	simulated
chr1-241667420-A-G	chr1	241667420	NA	A	G	FH	NM_000143.3	missense_variant	MODERATE	c.1030T>C	p.Phe344Leu	NA	NA	23.4	0.421508	0.74	0.514	0.398	1	1.298	NA	NA	NA	NA	344	simulated
chr1-241667422-C-A	chr1	241667422	NA	C	A	FH	NM_000143.3	missense_variant	MODERATE	c.1028G>T	p.Arg343Leu	NA	NA	33	0.881461	0.956	0	1	1	-1.943	NA	NA	NA	NA	343	simulated
chr1-241667422-C-T	chr1	241667422	rs756990249	C	T	FH	NM_000143.3	missense_variant	MODERATE	c.1028G>A	p.Arg343Gln	2	1	33	0.837013	0.944	0	1	1	-1.481	NA	NA	NA	NA	343	gnomAD
chr1-241667422-C-G	chr1	241667422	NA	C	G	FH	NM_000143.3	missense_variant	MODERATE	c.1028G>C	p.Arg343Pro	NA	NA	33	0.81751	0.964	0.001	1	1	-1.84	NA	NA	NA	NA	343	simulated
chr1-241667423-G-C	chr1	241667423	NA	G	C	FH	NM_000143.3	missense_variant	MODERATE	c.1027C>G	p.Arg343Gly	NA	NA	32	0.866889	0.966	0.015	1	1	-1.36	NA	NA	NA	NA	343	simulated
chr1-241667424-A-C	chr1	241667424	NA	A	C	FH	NM_000143.3	missense_variant	MODERATE	c.1026T>G	p.Ile342Met	NA	NA	22.7	0.714184	0.768	0.041	0.729	1	0.817	NA	NA	NA	NA	342	simulated
chr1-241667425-A-C	chr1	241667425	NA	A	C	FH	NM_000143.3	missense_variant	MODERATE	c.1025T>G	p.Ile342Ser	NA	NA	26.5	0.862632	0.908	0	0.993	1	-1.801	NA	NA	NA	NA	342	simulated
chr1-241667425-A-T	chr1	241667425	NA	A	T	FH	NM_000143.3	missense_variant	MODERATE	c.1025T>A	p.Ile342Asn	NA	NA	26.7	0.878729	0.889	0	0.997	1	-1.313	NA	NA	NA	NA	342	simulated
chr1-241667425-A-G	chr1	241667425	rs201383596;480845	A	G	FH	NM_000143.3	missense_variant	MODERATE	c.1025T>C	p.Ile342Thr	1	1	25.5	0.881101	0.897	0	0.981	1	-1.729	NA	NA	NA	Uncertain_significance	342	ClinVar,gnomAD
chr1-241667426-T-A	chr1	241667426	NA	T	A	FH	NM_000143.3	missense_variant	MODERATE	c.1024A>T	p.Ile342Phe	NA	NA	25.8	0.81385	0.912	0	0.979	1	-1.489	NA	NA	NA	NA	342	simulated
chr1-241667426-T-C	chr1	241667426	NA	T	C	FH	NM_000143.3	missense_variant	MODERATE	c.1024A>G	p.Ile342Val	NA	NA	21.2	0.390777	0.596	0.057	0.179	1	-1.292	NA	NA	NA	NA	342	simulated
chr1-241667426-T-G	chr1	241667426	NA	T	G	FH	NM_000143.3	missense_variant	MODERATE	c.1024A>C	p.Ile342Leu	NA	NA	25	0.68679	0.79	0.007	0.729	1	-1.503	NA	NA	NA	NA	342	simulated
chr1-241667427-A-C	chr1	241667427	214382	A	C	FH	NM_000143.3	missense_variant	MODERATE	c.1023T>G	p.Asp341Glu	NA	NA	19.9	0.927314	0.854	0	1	1	-1.321	NA	NA	NA	Likely_pathogenic	341	ClinVar
chr1-241667427-A-T	chr1	241667427	NA	A	T	FH	NM_000143.3	missense_variant	MODERATE	c.1023T>A	p.Asp341Glu	NA	NA	19.96	0.927314	0.854	0	1	1	-1.183	NA	NA	NA	NA	341	simulated
chr1-241667428-T-A	chr1	241667428	NA	T	A	FH	NM_000143.3	missense_variant	MODERATE	c.1022A>T	p.Asp341Val	NA	NA	29.7	0.843128	0.98	0	1	1	-1.863	NA	NA	NA	NA	341	simulated
chr1-241667428-T-C	chr1	241667428	393575	T	C	FH	NM_000143.3	missense_variant	MODERATE	c.1022A>G	p.Asp341Gly	NA	NA	31	0.83455	0.986	0	1	1	-1.413	NA	NA	NA	Uncertain_significance	341	ClinVar,LOVD
chr1-241667428-T-G	chr1	241667428	NA	T	G	FH	NM_000143.3	missense_variant	MODERATE	c.1022A>C	p.Asp341Ala	NA	NA	29.7	0.815579	0.969	0	1	1	-0.937	NA	NA	NA	NA	341	simulated
chr1-241667429-C-A	chr1	241667429	NA	C	A	FH	NM_000143.3	missense_variant	MODERATE	c.1021G>T	p.Asp341Tyr	NA	NA	32	0.78899	0.965	0	1	1	1.172	NA	NA	NA	NA	341	LOVD
chr1-241667429-C-T	chr1	241667429	405923	C	T	FH	NM_000143.3	missense_variant	MODERATE	c.1021G>A	p.Asp341Asn	NA	NA	32	0.837737	0.974	0	1	1	0.932	NA	NA	NA	Likely_pathogenic	341	ClinVar,LOVD
chr1-241667429-C-G	chr1	241667429	NA	C	G	FH	NM_000143.3	missense_variant	MODERATE	c.1021G>C	p.Asp341His	NA	NA	32	0.81202	0.972	0	1	1	-0.631	NA	NA	NA	NA	341	simulated
chr1-241667430-A-C	chr1	241667430	NA	A	C	FH	NM_000143.3	missense_variant	MODERATE	c.1020T>G	p.Asn340Lys	NA	NA	25.4	0.933481	0.885	0.001	1	1	-0.836	NA	NA	NA	NA	340	simulated
chr1-241667430-A-T	chr1	241667430	rs398123159;92447	A	T	FH	NM_000143.3	missense_variant	MODERATE	c.1020T>A	p.Asn340Lys	3	1	25.4	0.933702	0.885	0.001	1	1	0.964	NA	NA	NA	Conflicting_interpretations_of_pathogenicity	340	ClinVar,LOVD,gnomAD,BRAVO
chr1-241667431-T-A	chr1	241667431	NA	T	A	FH	NM_000143.3	missense_variant	MODERATE	c.1019A>T	p.Asn340Ile	NA	NA	29.8	0.906084	0.913	0	1	1	-0.762	NA	NA	NA	NA	340	simulated
chr1-241667431-T-C	chr1	241667431	NA	T	C	FH	NM_000143.3	missense_variant	MODERATE	c.1019A>G	p.Asn340Ser	NA	NA	26.5	0.839235	0.939	0.012	0.999	1	-0.723	NA	NA	NA	NA	340	simulated
chr1-241667431-T-G	chr1	241667431	NA	T	G	FH	NM_000143.3	missense_variant	MODERATE	c.1019A>C	p.Asn340Thr	NA	NA	27.8	0.875225	0.927	0.001	1	1	0.759	NA	NA	NA	NA	340	simulated
chr1-241667432-T-A	chr1	241667432	NA	T	A	FH	NM_000143.3	missense_variant	MODERATE	c.1018A>T	p.Asn340Tyr	NA	NA	29.6	0.88633	0.928	0	1	1	1.342	NA	NA	NA	NA	340	simulated
chr1-241667432-T-C	chr1	241667432	rs775639021;COSM6967256	T	C	FH	NM_000143.3	missense_variant	MODERATE	c.1018A>G	p.Asn340Asp	1	1	28.8	0.860117	0.935	0.003	1	1	0.704	NA	NA	1	NA	340	COSMIC,gnomAD,BRAVO
chr1-241667432-T-G	chr1	241667432	NA	T	G	FH	NM_000143.3	missense_variant	MODERATE	c.1018A>C	p.Asn340His	NA	NA	27.8	0.873934	0.933	0.001	1	1	-0.595	NA	NA	NA	NA	340	simulated
chr1-241667434-G-A	chr1	241667434	NA	G	A	FH	NM_000143.3	missense_variant	MODERATE	c.1016C>T	p.Ala339Val	NA	NA	31	0.783174	0.969	0	0.907	1	-0.828	NA	NA	NA	NA	339	simulated
chr1-241667434-G-C	chr1	241667434	NA	G	C	FH	NM_000143.3	missense_variant	MODERATE	c.1016C>G	p.Ala339Gly	NA	NA	24.9	0.542755	0.799	0.038	0.112	1	1.091	NA	NA	NA	NA	339	simulated
chr1-241667434-G-T	chr1	241667434	NA	G	T	FH	NM_000143.3	missense_variant	MODERATE	c.1016C>A	p.Ala339Glu	NA	NA	29.8	0.810536	0.973	0	0.986	1	0.951	NA	NA	NA	NA	339	simulated
chr1-241667435-C-A	chr1	241667435	NA	C	A	FH	NM_000143.3	missense_variant	MODERATE	c.1015G>T	p.Ala339Ser	NA	NA	25.9	0.776306	0.914	0.001	0.906	1	1.902	NA	NA	NA	NA	339	simulated
chr1-241667435-C-T	chr1	241667435	NA	C	T	FH	NM_000143.3	missense_variant	MODERATE	c.1015G>A	p.Ala339Thr	NA	NA	24.4	0.759935	0.91	0.018	0.4	1	1.604	NA	NA	NA	NA	339	simulated
chr1-241667435-C-G	chr1	241667435	NA	C	G	FH	NM_000143.3	missense_variant	MODERATE	c.1015G>C	p.Ala339Pro	NA	NA	27.1	0.830701	0.967	0.001	0.985	1	1.874	NA	NA	NA	NA	339	simulated
chr1-241667436-T-C	chr1	241667436	NA	T	C	FH	NM_000143.3	missense_variant	MODERATE	c.1014A>G	p.Ile338Met	NA	NA	22.3	0.827847	0.813	0	0.997	1	1.071	NA	NA	NA	NA	338	simulated
chr1-241667437-A-C	chr1	241667437	NA	A	C	FH	NM_000143.3	missense_variant	MODERATE	c.1013T>G	p.Ile338Arg	NA	NA	28	0.89707	0.974	0	1	1	1.459	NA	NA	NA	NA	338	simulated
chr1-241667437-A-T	chr1	241667437	NA	A	T	FH	NM_000143.3	missense_variant	MODERATE	c.1013T>A	p.Ile338Lys	NA	NA	29.1	0.88535	0.979	0	0.999	1	1.954	NA	NA	NA	NA	338	simulated
chr1-241667437-A-G	chr1	241667437	rs201975537;134416	A	G	FH	NM_000143.3	missense_variant	MODERATE	c.1013T>C	p.Ile338Thr	20	9	28.4	0.852224	0.97	0	0.999	1	1.675	NA	NA	NA	Uncertain_significance	338	ClinVar,gnomAD,BRAVO
chr1-241667438-T-A	chr1	241667438	NA	T	A	FH	NM_000143.3	missense_variant	MODERATE	c.1012A>T	p.Ile338Leu	NA	NA	28.1	0.786295	0.853	0.001	0.939	1	-1.579	NA	NA	NA	NA	338	simulated
chr1-241667438-T-C	chr1	241667438	NA	T	C	FH	NM_000143.3	missense_variant	MODERATE	c.1012A>G	p.Ile338Val	NA	NA	23.9	0.498349	0.723	0.022	0.304	1	-1.627	NA	NA	NA	NA	338	simulated
chr1-241667438-T-G	chr1	241667438	NA	T	G	FH	NM_000143.3	missense_variant	MODERATE	c.1012A>C	p.Ile338Leu	NA	NA	28	0.786295	0.853	0.001	0.939	1	-0.837	NA	NA	NA	NA	338	simulated
chr1-241667439-C-A	chr1	241667439	NA	C	A	FH	NM_000143.3	missense_variant	MODERATE	c.1011G>T	p.Lys337Asn	NA	NA	26.3	0.898255	0.931	0	1	1	1.05	NA	NA	NA	NA	337	simulated
chr1-241667439-C-G	chr1	241667439	NA	C	G	FH	NM_000143.3	missense_variant	MODERATE	c.1011G>C	p.Lys337Asn	NA	NA	26.2	0.890934	0.931	0	1	1	-1.178	NA	NA	NA	NA	337	simulated
chr1-241667440-T-A	chr1	241667440	NA	T	A	FH	NM_000143.3	missense_variant	MODERATE	c.1010A>T	p.Lys337Met	NA	NA	32	0.827082	0.978	0	1	1	-0.921	NA	NA	NA	NA	337	simulated
chr1-241667440-T-C	chr1	241667440	NA	T	C	FH	NM_000143.3	missense_variant	MODERATE	c.1010A>G	p.Lys337Arg	NA	NA	29.1	0.830641	0.955	0	1	1	-1.465	NA	NA	NA	NA	337	simulated
chr1-241667440-T-G	chr1	241667440	NA	T	G	FH	NM_000143.3	missense_variant	MODERATE	c.1010A>C	p.Lys337Thr	NA	NA	29.3	0.824831	0.982	0	1	1	1.382	NA	NA	NA	NA	337	LOVD
chr1-241667441-T-C	chr1	241667441	NA	T	C	FH	NM_000143.3	missense_variant	MODERATE	c.1009A>G	p.Lys337Glu	NA	NA	29.8	0.858153	0.963	0	1	1	-1.302	NA	NA	NA	NA	337	simulated
chr1-241667441-T-G	chr1	241667441	NA	T	G	FH	NM_000143.3	missense_variant	MODERATE	c.1009A>C	p.Lys337Gln	NA	NA	28.9	0.85618	0.969	0	1	1	-1.82	NA	NA	NA	NA	337	simulated
chr1-241667442-C-A	chr1	241667442	NA	C	A	FH	NM_000143.3	missense_variant	MODERATE	c.1008G>T	p.Met336Ile	NA	NA	28.3	0.750435	0.914	0.008	0.885	1	-1.931	NA	NA	NA	NA	336	simulated
chr1-241667442-C-T	chr1	241667442	COSM4935288	C	T	FH	NM_000143.3	missense_variant	MODERATE	c.1008G>A	p.Met336Ile	NA	NA	28.9	0.743435	0.913	0.008	0.885	1	-1.607	NA	NA	2	NA	336	COSMIC
chr1-241667442-C-G	chr1	241667442	NA	C	G	FH	NM_000143.3	missense_variant	MODERATE	c.1008G>C	p.Met336Ile	NA	NA	28.3	0.745308	0.914	0.008	0.885	1	-1.456	NA	NA	NA	NA	336	simulated
chr1-241667443-A-C	chr1	241667443	214381	A	C	FH	NM_000143.3	missense_variant	MODERATE	c.1007T>G	p.Met336Arg	NA	NA	29.2	0.865224	0.954	0.007	0.998	1	-1.222	NA	NA	NA	Likely_pathogenic	336	ClinVar
chr1-241667443-A-T	chr1	241667443	NA	A	T	FH	NM_000143.3	missense_variant	MODERATE	c.1007T>A	p.Met336Lys	NA	NA	29.3	0.837883	0.975	0.006	0.996	1	1.573	NA	NA	NA	NA	336	simulated
chr1-241667443-A-G	chr1	241667443	NA	A	G	FH	NM_000143.3	missense_variant	MODERATE	c.1007T>C	p.Met336Thr	NA	NA	27.1	0.773946	0.903	0.074	0.999	1	1.491	NA	NA	NA	NA	336	simulated
chr1-241667444-T-A	chr1	241667444	NA	T	A	FH	NM_000143.3	missense_variant	MODERATE	c.1006A>T	p.Met336Leu	NA	NA	24.2	0.641134	0.856	0.041	0.186	1	-1.314	NA	NA	NA	NA	336	simulated
chr1-241667444-T-C	chr1	241667444	NA	T	C	FH	NM_000143.3	missense_variant	MODERATE	c.1006A>G	p.Met336Val	NA	NA	25.8	0.868203	0.937	0.01	0.835	1	-0.692	NA	NA	NA	NA	336	simulated
chr1-241667444-T-G	chr1	241667444	COSM4935314	T	G	FH	NM_000143.3	missense_variant	MODERATE	c.1006A>C	p.Met336Leu	NA	NA	24.2	0.641134	0.856	0.041	0.186	1	-1.027	NA	NA	1	NA	336	COSMIC
chr1-241667446-A-C	chr1	241667446	NA	A	C	FH	NM_000143.3	missense_variant	MODERATE	c.1004T>G	p.Leu335Arg	NA	NA	32	0.856155	0.962	0	0.994	1	1.551	NA	NA	NA	NA	335	simulated
chr1-241667446-A-T	chr1	241667446	NA	A	T	FH	NM_000143.3	missense_variant	MODERATE	c.1004T>A	p.Leu335Gln	NA	NA	31	0.85004	0.96	0	0.995	1	-1.051	NA	NA	NA	NA	335	simulated
chr1-241667446-A-G	chr1	241667446	NA	A	G	FH	NM_000143.3	missense_variant	MODERATE	c.1004T>C	p.Leu335Pro	NA	NA	32	0.874107	0.97	0	0.999	1	1.556	NA	NA	NA	NA	335	LOVD
chr1-241667447-G-C	chr1	241667447	NA	G	C	FH	NM_000143.3	missense_variant	MODERATE	c.1003C>G	p.Leu335Val	NA	NA	22.2	0.752344	0.78	0.007	0.086	0.999993	1.128	NA	NA	NA	NA	335	simulated
chr1-241667447-G-T	chr1	241667447	NA	G	T	FH	NM_000143.3	missense_variant	MODERATE	c.1003C>A	p.Leu335Met	NA	NA	24.9	0.735231	0.75	0.014	0.537	0.999991	1.805	NA	NA	NA	NA	335	simulated
chr1-241667448-A-C	chr1	241667448	NA	A	C	FH	NM_000143.3	missense_variant	MODERATE	c.1002T>G	p.Ser334Arg	NA	NA	25.7	0.928795	0.902	0	1	1	0.865	NA	NA	NA	NA	334	LOVD
chr1-241667448-A-T	chr1	241667448	NA	A	T	FH	NM_000143.3	missense_variant	MODERATE	c.1002T>A	p.Ser334Arg	NA	NA	25.7	0.928795	0.902	0	1	1	1.796	NA	NA	NA	NA	334	simulated
chr1-241667449-C-A	chr1	241667449	NA	C	A	FH	NM_000143.3	missense_variant	MODERATE	c.1001G>T	p.Ser334Ile	NA	NA	32	0.916012	0.955	0	1	1	1.025	NA	NA	NA	NA	334	simulated
chr1-241667449-C-T	chr1	241667449	NA	C	T	FH	NM_000143.3	missense_variant	MODERATE	c.1001G>A	p.Ser334Asn	NA	NA	28.8	0.802441	0.844	0	0.985	1	1.474	NA	NA	NA	NA	334	simulated
chr1-241667449-C-G	chr1	241667449	NA	C	G	FH	NM_000143.3	missense_variant	MODERATE	c.1001G>C	p.Ser334Thr	NA	NA	27.9	0.780008	0.902	0.001	0.955	1	-0.524	NA	NA	NA	NA	334	simulated
chr1-241667450-T-A	chr1	241667450	NA	T	A	FH	NM_000143.3	missense_variant	MODERATE	c.1000A>T	p.Ser334Cys	NA	NA	29.6	0.897241	0.961	0	1	1	1.64	NA	NA	NA	NA	334	simulated
chr1-241667450-T-C	chr1	241667450	rs587782216;COSM6220845	T	C	FH	NM_000143.3	missense_variant	MODERATE	c.1000A>G	p.Ser334Gly	1	NA	27.9	0.7849	0.954	0.033	0.971	1	1.463	NA	NA	1	NA	334	COSMIC,gnomAD
chr1-241667450-T-G	chr1	241667450	rs587782216;142077	T	G	FH	NM_000143.3	missense_variant	MODERATE	c.1000A>C	p.Ser334Arg	1	1	29.4	0.882686	0.965	0	1	1	1.619	NA	NA	NA	Conflicting_interpretations_of_pathogenicity	334	ClinVar,gnomAD
chr1-241667451-G-C	chr1	241667451	NA	G	C	FH	NM_000143.3	missense_variant	MODERATE	c.999C>G	p.Cys333Trp	NA	NA	25.8	0.847424	0.825	0.005	0.987	1	1.498	NA	NA	NA	NA	333	simulated
chr1-241667452-C-A	chr1	241667452	NA	C	A	FH	NM_000143.3	missense_variant	MODERATE	c.998G>T	p.Cys333Phe	NA	NA	29.1	0.750749	0.869	0.013	0.926	0.999996	1.217	NA	NA	NA	NA	333	simulated
chr1-241667452-C-T	chr1	241667452	529826	C	T	FH	NM_000143.3	missense_variant	MODERATE	c.998G>A	p.Cys333Tyr	NA	NA	28.6	0.712613	0.886	0.01	0.945	0.999991	1.299	NA	NA	NA	Uncertain_significance	333	ClinVar,LOVD
chr1-241667452-C-G	chr1	241667452	NA	C	G	FH	NM_000143.3	missense_variant	MODERATE	c.998G>C	p.Cys333Ser	NA	NA	24.3	0.292086	0.745	0.232	0.424	0.999978	-0.857	NA	NA	NA	NA	333	simulated
chr1-241667453-A-C	chr1	241667453	NA	A	C	FH	NM_000143.3	missense_variant	MODERATE	c.997T>G	p.Cys333Gly	NA	NA	24.4	0.46434	0.829	0.342	0.622	0.999985	1.848	NA	NA	NA	NA	333	simulated
chr1-241667453-A-T	chr1	241667453	NA	A	T	FH	NM_000143.3	missense_variant	MODERATE	c.997T>A	p.Cys333Ser	NA	NA	24.3	0.448248	0.781	0.232	0.424	0.999972	1.617	NA	NA	NA	NA	333	simulated
chr1-241667453-A-G	chr1	241667453	NA	A	G	FH	NM_000143.3	missense_variant	MODERATE	c.997T>C	p.Cys333Arg	NA	NA	28.5	0.835768	0.933	0.024	0.945	1	1.623	NA	NA	NA	NA	333	simulated
chr1-241667455-G-A	chr1	241667455	NA	G	A	FH	NM_000143.3	missense_variant	MODERATE	c.995C>T	p.Ala332Val	NA	NA	29.3	0.904115	0.947	0.003	0.978	1	1.41	NA	NA	NA	NA	332	simulated
chr1-241667455-G-C	chr1	241667455	NA	G	C	FH	NM_000143.3	missense_variant	MODERATE	c.995C>G	p.Ala332Gly	NA	NA	27.9	0.837974	0.896	0.001	0.892	1	1.672	NA	NA	NA	NA	332	simulated
chr1-241667455-G-T	chr1	241667455	NA	G	T	FH	NM_000143.3	missense_variant	MODERATE	c.995C>A	p.Ala332Asp	NA	NA	29.4	0.870685	0.963	0	0.988	1	1.878	NA	NA	NA	NA	332	simulated
chr1-241667456-C-A	chr1	241667456	NA	C	A	FH	NM_000143.3	missense_variant	MODERATE	c.994G>T	p.Ala332Ser	NA	NA	26.4	0.735403	0.82	0.037	0.677	1	1.266	NA	NA	NA	NA	332	simulated
chr1-241667456-C-T	chr1	241667456	529820	C	T	FH	NM_000143.3	missense_variant	MODERATE	c.994G>A	p.Ala332Thr	3	NA	29	0.88237	0.928	0	0.965	1	1.759	NA	NA	NA	Uncertain_significance	332	ClinVar,gnomAD,BRAVO
chr1-241667456-C-G	chr1	241667456	NA	C	G	FH	NM_000143.3	missense_variant	MODERATE	c.994G>C	p.Ala332Pro	NA	NA	28.8	0.857068	0.964	0.001	0.993	1	-0.797	NA	NA	NA	NA	332	simulated
chr1-241667458-G-A	chr1	241667458	NA	G	A	FH	NM_000143.3	missense_variant	MODERATE	c.992C>T	p.Thr331Ile	NA	NA	17	0.0593024	0.441	0.609	0.006	1	1.228	NA	NA	NA	NA	331	simulated
chr1-241667458-G-C	chr1	241667458	NA	G	C	FH	NM_000143.3	missense_variant	MODERATE	c.992C>G	p.Thr331Ser	NA	NA	21.9	0.077714	0.439	0.01	0.078	1	-1.29	NA	NA	NA	NA	331	simulated
chr1-241667458-G-T	chr1	241667458	NA	G	T	FH	NM_000143.3	missense_variant	MODERATE	c.992C>A	p.Thr331Asn	NA	NA	22.4	0.19603	0.5	0.001	0.503	1	1.053	NA	NA	NA	NA	331	simulated
chr1-241667459-T-A	chr1	241667459	NA	T	A	FH	NM_000143.3	missense_variant	MODERATE	c.991A>T	p.Thr331Ser	NA	NA	16.53	0.205171	0.393	0.01	0.078	1	-1.289	NA	NA	NA	NA	331	simulated
chr1-241667459-T-C	chr1	241667459	NA	T	C	FH	NM_000143.3	missense_variant	MODERATE	c.991A>G	p.Thr331Ala	1	NA	14.42	0.134971	0.329	0.086	0.018	1	0.746	NA	NA	NA	NA	331	gnomAD
chr1-241667459-T-G	chr1	241667459	NA	T	G	FH	NM_000143.3	missense_variant	MODERATE	c.991A>C	p.Thr331Pro	NA	NA	18.57	0.442427	0.633	0.001	0.503	1	-1.541	NA	NA	NA	NA	331	simulated
chr1-241667461-G-A	chr1	241667461	NA	G	A	FH	NM_000143.3	missense_variant	MODERATE	c.989C>T	p.Thr330Ile	NA	NA	28.5	0.815129	0.915	0	0.979	1	-0.644	NA	NA	NA	NA	330	simulated
chr1-241667461-G-C	chr1	241667461	460384	G	C	FH	NM_000143.3	missense_variant	MODERATE	c.989C>G	p.Thr330Ser	NA	NA	24.1	0.474307	0.781	0.038	0.323	1	-0.983	NA	NA	NA	Uncertain_significance	330	ClinVar
chr1-241667461-G-T	chr1	241667461	NA	G	T	FH	NM_000143.3	missense_variant	MODERATE	c.989C>A	p.Thr330Asn	NA	NA	27	0.693063	0.828	0.001	0.974	1	1.208	NA	NA	NA	NA	330	simulated
chr1-241667462-T-A	chr1	241667462	rs776313200	T	A	FH	NM_000143.3	missense_variant	MODERATE	c.988A>T	p.Thr330Ser	1	NA	24	0.660658	0.828	0.038	0.323	1	-1.098	NA	NA	NA	NA	330	gnomAD
chr1-241667462-T-C	chr1	241667462	rs776313200	T	C	FH	NM_000143.3	missense_variant	MODERATE	c.988A>G	p.Thr330Ala	3	2	24	0.542388	0.741	0.054	0.148	1	1.096	NA	NA	NA	NA	330	gnomAD
chr1-241667462-T-G	chr1	241667462	NA	T	G	FH	NM_000143.3	missense_variant	MODERATE	c.988A>C	p.Thr330Pro	NA	NA	27.8	0.833422	0.949	0.001	0.981	1	-0.408	NA	NA	NA	NA	330	ClinVar,LOVD
chr1-241667463-G-C	chr1	241667463	NA	G	C	FH	NM_000143.3	missense_variant	MODERATE	c.987C>G	p.Asn329Lys	NA	NA	23.3	0.517554	0.634	0.094	1	1	1.443	NA	NA	NA	NA	329	simulated
chr1-241667463-G-T	chr1	241667463	NA	G	T	FH	NM_000143.3	missense_variant	MODERATE	c.987C>A	p.Asn329Lys	NA	NA	23.3	0.517554	0.634	0.094	1	1	0.831	NA	NA	NA	NA	329	simulated
chr1-241667464-T-A	chr1	241667464	NA	T	A	FH	NM_000143.3	missense_variant	MODERATE	c.986A>T	p.Asn329Ile	NA	NA	29.7	0.879988	0.882	0	1	1	-0.891	NA	NA	NA	NA	329	simulated
chr1-241667464-T-C	chr1	241667464	rs768483509;405919	T	C	FH	NM_000143.3	missense_variant	MODERATE	c.986A>G	p.Asn329Ser	4	2	26	0.828987	0.942	0.022	0.815	1	-0.759	NA	NA	NA	Uncertain_significance	329	ClinVar,LOVD,gnomAD
chr1-241667464-T-G	chr1	241667464	NA	T	G	FH	NM_000143.3	missense_variant	MODERATE	c.986A>C	p.Asn329Thr	NA	NA	27.5	0.755982	0.882	0.033	0.986	1	1.166	NA	NA	NA	NA	329	simulated
chr1-241667465-T-A	chr1	241667465	NA	T	A	FH	NM_000143.3	missense_variant	MODERATE	c.985A>T	p.Asn329Tyr	NA	NA	29.5	0.888289	0.925	0	1	1	-0.527	NA	NA	NA	NA	329	simulated
chr1-241667465-T-C	chr1	241667465	NA	T	C	FH	NM_000143.3	missense_variant	MODERATE	c.985A>G	p.Asn329Asp	NA	NA	28.6	0.814368	0.948	0.001	0.99	1	1.415	NA	NA	NA	NA	329	simulated
chr1-241667465-T-G	chr1	241667465	NA	T	G	FH	NM_000143.3	missense_variant	MODERATE	c.985A>C	p.Asn329His	NA	NA	27.6	0.840864	0.917	0	0.999	1	-1.829	NA	NA	NA	NA	329	simulated
chr1-241667466-C-A	chr1	241667466	NA	C	A	FH	NM_000143.3	missense_variant	MODERATE	c.984G>T	p.Met328Ile	NA	NA	22.9	0.274598	0.496	0.115	0.028	0.999915	-1.774	NA	NA	NA	NA	328	simulated
chr1-241667466-C-T	chr1	241667466	NA	C	T	FH	NM_000143.3	missense_variant	MODERATE	c.984G>A	p.Met328Ile	NA	NA	23	0.274598	0.496	0.115	0.028	0.999915	-1.152	NA	NA	NA	NA	328	simulated
chr1-241667466-C-G	chr1	241667466	NA	C	G	FH	NM_000143.3	missense_variant	MODERATE	c.984G>C	p.Met328Ile	NA	NA	22.9	0.270163	0.496	0.115	0.028	0.999915	-0.938	NA	NA	NA	NA	328	simulated
chr1-241667467-A-C	chr1	241667467	NA	A	C	FH	NM_000143.3	missense_variant	MODERATE	c.983T>G	p.Met328Arg	NA	NA	25	0.6656	0.913	0	0.447	0.999999	-1.245	NA	NA	NA	NA	328	simulated
chr1-241667467-A-T	chr1	241667467	NA	A	T	FH	NM_000143.3	missense_variant	MODERATE	c.983T>A	p.Met328Lys	NA	NA	24.9	0.591071	0.916	0	0.346	0.999999	0.398	NA	NA	NA	NA	328	simulated
chr1-241667467-A-G	chr1	241667467	COSM4030152	A	G	FH	NM_000143.3	missense_variant	MODERATE	c.983T>C	p.Met328Thr	NA	NA	24.4	0.564327	0.854	0	0.461	0.999991	1.209	NA	NA	1	NA	328	COSMIC
chr1-241667468-T-A	chr1	241667468	NA	T	A	FH	NM_000143.3	missense_variant	MODERATE	c.982A>T	p.Met328Leu	NA	NA	18.98	0.0552125	0.395	1	0	0.999592	-1.361	NA	NA	NA	NA	328	simulated
chr1-241667468-T-C	chr1	241667468	rs146816517	T	C	FH	NM_000143.3	missense_variant	MODERATE	c.982A>G	p.Met328Val	1	1	23.2	0.28522	0.596	0.025	0.046	0.999673	1.437	NA	NA	NA	NA	328	gnomAD
chr1-241667468-T-G	chr1	241667468	rs146816517	T	G	FH	NM_000143.3	missense_variant	MODERATE	c.982A>C	p.Met328Leu	1	1	18.92	0.0545457	0.409	1	0	0.999592	-0.484	NA	NA	NA	NA	328	gnomAD,BRAVO
chr1-241667470-G-A	chr1	241667470	NA	G	A	FH	NM_000143.3	missense_variant	MODERATE	c.980C>T	p.Ala327Val	NA	NA	23.7	0.521912	0.759	0.086	0.09	1	0.477	NA	NA	NA	NA	327	simulated
chr1-241667470-G-C	chr1	241667470	NA	G	C	FH	NM_000143.3	missense_variant	MODERATE	c.980C>G	p.Ala327Gly	NA	NA	27.8	0.823239	0.906	0	0.537	1	-0.575	NA	NA	NA	NA	327	simulated
chr1-241667470-G-T	chr1	241667470	NA	G	T	FH	NM_000143.3	missense_variant	MODERATE	c.980C>A	p.Ala327Asp	NA	NA	29.8	0.884584	0.957	0	0.816	1	1.609	NA	NA	NA	NA	327	simulated
chr1-241667471-C-A	chr1	241667471	NA	C	A	FH	NM_000143.3	missense_variant	MODERATE	c.979G>T	p.Ala327Ser	NA	NA	23.3	0.468489	0.661	0.141	0.14	1	1.182	NA	NA	NA	NA	327	simulated
chr1-241667471-C-T	chr1	241667471	NA	C	T	FH	NM_000143.3	missense_variant	MODERATE	c.979G>A	p.Ala327Thr	1	NA	25.2	0.574652	0.832	0.027	0.234	1	1.339	NA	NA	NA	NA	327	gnomAD,BRAVO
chr1-241667471-C-G	chr1	241667471	NA	C	G	FH	NM_000143.3	missense_variant	MODERATE	c.979G>C	p.Ala327Pro	NA	NA	31	0.903743	0.965	0.001	0.952	1	1.682	NA	NA	NA	NA	327	simulated
chr1-241667473-C-A	chr1	241667473	NA	C	A	FH	NM_000143.3	missense_variant	MODERATE	c.977G>T	p.Gly326Val	NA	NA	30	0.928906	0.973	0	1	1	-1.356	NA	NA	NA	NA	326	simulated
chr1-241667473-C-T	chr1	241667473	COSM4563505;529807	C	T	FH	NM_000143.3	missense_variant	MODERATE	c.977G>A	p.Gly326Glu	NA	NA	31	0.930666	0.966	0	1	1	0.956	NA	NA	2	Uncertain_significance	326	ClinVar,COSMIC
chr1-241667473-C-G	chr1	241667473	NA	C	G	FH	NM_000143.3	missense_variant	MODERATE	c.977G>C	p.Gly326Ala	NA	NA	28	0.790568	0.947	0	1	1	-1.059	NA	NA	NA	NA	326	simulated
chr1-241667474-C-T	chr1	241667474	NA	C	T	FH	NM_000143.3	missense_variant	MODERATE	c.976G>A	p.Gly326Arg	NA	NA	32	0.874642	0.965	0	1	1	-1.502	NA	NA	NA	NA	326	simulated
chr1-241667474-C-G	chr1	241667474	NA	C	G	FH	NM_000143.3	missense_variant	MODERATE	c.976G>C	p.Gly326Arg	NA	NA	32	0.857427	0.965	0	1	1	1.107	NA	NA	NA	NA	326	simulated
chr1-241667475-A-C	chr1	241667475	NA	A	C	FH	NM_000143.3	missense_variant	MODERATE	c.975T>G	p.Ser325Arg	NA	NA	24.3	0.882151	0.811	0.02	0.95	1	-2	NA	NA	NA	NA	325	simulated
chr1-241667475-A-T	chr1	241667475	NA	A	T	FH	NM_000143.3	missense_variant	MODERATE	c.975T>A	p.Ser325Arg	NA	NA	24.3	0.889775	0.812	0.02	0.95	1	-1.249	NA	NA	NA	NA	325	simulated
chr1-241667476-C-A	chr1	241667476	NA	C	A	FH	NM_000143.3	missense_variant	MODERATE	c.974G>T	p.Ser325Ile	NA	NA	31	0.903587	0.944	0.005	0.982	1	1.109	NA	NA	NA	NA	325	simulated
chr1-241667476-C-T	chr1	241667476	NA	C	T	FH	NM_000143.3	missense_variant	MODERATE	c.974G>A	p.Ser325Asn	NA	NA	23.5	0.853686	0.705	0.072	0.437	1	1.545	NA	NA	NA	NA	325	simulated
chr1-241667476-C-G	chr1	241667476	NA	C	G	FH	NM_000143.3	missense_variant	MODERATE	c.974G>C	p.Ser325Thr	NA	NA	26.5	0.872798	0.88	0.043	0.676	1	0.772	NA	NA	NA	NA	325	ClinVar,gnomAD,BRAVO
chr1-241667477-T-A	chr1	241667477	NA	T	A	FH	NM_000143.3	missense_variant	MODERATE	c.973A>T	p.Ser325Cys	NA	NA	29	0.85604	0.922	0.007	0.977	1	1.485	NA	NA	NA	NA	325	simulated
chr1-241667477-T-C	chr1	241667477	NA	T	C	FH	NM_000143.3	missense_variant	MODERATE	c.973A>G	p.Ser325Gly	NA	NA	26.8	0.801405	0.873	0.061	0.825	1	1.76	NA	NA	NA	NA	325	simulated
chr1-241667477-T-G	chr1	241667477	NA	T	G	FH	NM_000143.3	missense_variant	MODERATE	c.973A>C	p.Ser325Arg	NA	NA	28.6	0.86027	0.895	0.02	0.95	1	1.607	NA	NA	NA	NA	325	simulated
chr1-241667479-A-C	chr1	241667479	NA	A	C	FH	NM_000143.3	missense_variant	MODERATE	c.971T>G	p.Leu324Arg	NA	NA	25.3	0.789091	0.934	0.16	0.762	1	1.482	NA	NA	NA	NA	324	simulated
chr1-241667479-A-T	chr1	241667479	NA	A	T	FH	NM_000143.3	missense_variant	MODERATE	c.971T>A	p.Leu324His	NA	NA	25.2	0.762416	0.93	0.256	0.93	1	1.133	NA	NA	NA	NA	324	simulated
chr1-241667479-A-G	chr1	241667479	NA	A	G	FH	NM_000143.3	missense_variant	MODERATE	c.971T>C	p.Leu324Pro	NA	NA	25.8	0.816351	0.919	0.099	0.908	1	1.268	NA	NA	NA	NA	324	simulated
chr1-241667480-G-A	chr1	241667480	NA	G	A	FH	NM_000143.3	missense_variant	MODERATE	c.970C>T	p.Leu324Phe	NA	NA	22.6	0.301419	0.606	0.483	0.021	1	0.704	NA	NA	NA	NA	324	simulated
chr1-241667480-G-C	chr1	241667480	NA	G	C	FH	NM_000143.3	missense_variant	MODERATE	c.970C>G	p.Leu324Val	NA	NA	20.9	0.355215	0.507	0.763	0.006	1	-0.972	NA	NA	NA	NA	324	simulated
chr1-241667480-G-T	chr1	241667480	NA	G	T	FH	NM_000143.3	missense_variant	MODERATE	c.970C>A	p.Leu324Ile	NA	NA	22.9	0.325572	0.551	0.212	0.218	1	1.556	NA	NA	NA	NA	324	simulated
chr1-241667481-C-A	chr1	241667481	NA	C	A	FH	NM_000143.3	missense_variant	MODERATE	c.969G>T	p.Glu323Asp	NA	NA	22	0.44359	0.728	0.042	0.194	1	-0.923	NA	NA	NA	NA	323	simulated
chr1-241667481-C-G	chr1	241667481	NA	C	G	FH	NM_000143.3	missense_variant	MODERATE	c.969G>C	p.Glu323Asp	NA	NA	21.9	0.445023	0.728	0.042	0.194	1	1.151	NA	NA	NA	NA	323	simulated
chr1-241667482-T-A	chr1	241667482	NA	T	A	FH	NM_000143.3	missense_variant	MODERATE	c.968A>T	p.Glu323Val	NA	NA	32	0.898948	0.948	0.005	0.989	1	-1.212	NA	NA	NA	NA	323	simulated
chr1-241667482-T-C	chr1	241667482	NA	T	C	FH	NM_000143.3	missense_variant	MODERATE	c.968A>G	p.Glu323Gly	NA	NA	32	0.817173	0.939	0.005	0.993	1	-1.345	NA	NA	NA	NA	323	simulated
chr1-241667482-T-G	chr1	241667482	NA	T	G	FH	NM_000143.3	missense_variant	MODERATE	c.968A>C	p.Glu323Ala	NA	NA	29.3	0.675834	0.93	0.014	0.986	1	-0.792	NA	NA	NA	NA	323	simulated
chr1-241667483-C-T	chr1	241667483	NA	C	T	FH	NM_000143.3	missense_variant	MODERATE	c.967G>A	p.Glu323Lys	NA	NA	27.4	0.742044	0.918	0.009	0.979	1	-0.724	NA	NA	NA	NA	323	simulated
chr1-241667483-C-G	chr1	241667483	NA	C	G	FH	NM_000143.3	missense_variant	MODERATE	c.967G>C	p.Glu323Gln	NA	NA	25	0.521762	0.821	0.056	0.737	1	0.437	NA	NA	NA	NA	323	simulated
chr1-241667485-A-C	chr1	241667485	rs863224003;214417	A	C	FH	NM_000143.3	missense_variant	MODERATE	c.965T>G	p.Val322Gly	1	NA	28.6	0.916584	0.962	0	0.999	1	-1.191	NA	NA	NA	Conflicting_interpretations_of_pathogenicity	322	ClinVar,gnomAD
chr1-241667485-A-T	chr1	241667485	NA	A	T	FH	NM_000143.3	missense_variant	MODERATE	c.965T>A	p.Val322Asp	NA	NA	31	0.920401	0.978	0	0.999	1	1.699	NA	NA	NA	NA	322	LOVD
chr1-241667485-A-G	chr1	241667485	NA	A	G	FH	NM_000143.3	missense_variant	MODERATE	c.965T>C	p.Val322Ala	NA	NA	27.9	0.710998	0.952	0.005	0.997	1	1.415	NA	NA	NA	NA	322	simulated
chr1-241667486-C-A	chr1	241667486	NA	C	A	FH	NM_000143.3	missense_variant	MODERATE	c.964G>T	p.Val322Phe	NA	NA	29.5	0.930658	0.903	0	0.999	1	0.754	NA	NA	NA	NA	322	simulated
chr1-241667486-C-T	chr1	241667486	NA	C	T	FH	NM_000143.3	missense_variant	MODERATE	c.964G>A	p.Val322Ile	NA	NA	26.9	0.69232	0.757	0.003	0.81	1	1.332	NA	NA	NA	NA	322	simulated
chr1-241667486-C-G	chr1	241667486	NA	C	G	FH	NM_000143.3	missense_variant	MODERATE	c.964G>C	p.Val322Leu	NA	NA	28	0.674703	0.893	0.001	0.947	1	0.631	NA	NA	NA	NA	322	simulated
chr1-241667488-A-C	chr1	241667488	NA	A	C	FH	NM_000143.3	missense_variant	MODERATE	c.962T>G	p.Leu321Arg	NA	NA	31	0.909903	0.978	0.001	0.979	1	1.156	NA	NA	NA	NA	321	simulated
chr1-241667488-A-T	chr1	241667488	NA	A	T	FH	NM_000143.3	missense_variant	MODERATE	c.962T>A	p.Leu321Gln	NA	NA	29.5	0.892812	0.977	0.002	0.989	1	-1.383	NA	NA	NA	NA	321	simulated
chr1-241667488-A-G	chr1	241667488	NA	A	G	FH	NM_000143.3	missense_variant	MODERATE	c.962T>C	p.Leu321Pro	NA	NA	31	0.904747	0.98	0.002	0.997	1	1.451	NA	NA	NA	NA	321	simulated
chr1-241667489-G-C	chr1	241667489	rs763077972	G	C	FH	NM_000143.3	missense_variant	MODERATE	c.961C>G	p.Leu321Val	1	1	18.75	0.30711	0.703	0.2	0.495	1	1.432	NA	NA	NA	NA	321	gnomAD
chr1-241667489-G-T	chr1	241667489	NA	G	T	FH	NM_000143.3	missense_variant	MODERATE	c.961C>A	p.Leu321Met	NA	NA	21.1	0.300606	0.633	1	0.524	1	1.928	NA	NA	NA	NA	321	simulated
chr1-241667491-G-A	chr1	241667491	NA	G	A	FH	NM_000143.3	missense_variant	MODERATE	c.959C>T	p.Ala320Val	NA	NA	28	0.758992	0.929	0.004	0.514	1	1.251	NA	NA	NA	NA	320	simulated
chr1-241667491-G-C	chr1	241667491	NA	G	C	FH	NM_000143.3	missense_variant	MODERATE	c.959C>G	p.Ala320Gly	NA	NA	28.3	0.635541	0.863	0.001	0.808	1	1.207	NA	NA	NA	NA	320	simulated
chr1-241667491-G-T	chr1	241667491	NA	G	T	FH	NM_000143.3	missense_variant	MODERATE	c.959C>A	p.Ala320Asp	NA	NA	31	0.811538	0.978	0	0.998	1	1.832	NA	NA	NA	NA	320	simulated
chr1-241667492-C-A	chr1	241667492	NA	C	A	FH	NM_000143.3	missense_variant	MODERATE	c.958G>T	p.Ala320Ser	NA	NA	23.9	0.776993	0.838	0.088	0.71	1	-1.836	NA	NA	NA	NA	320	simulated
chr1-241667492-C-T	chr1	241667492	rs766441385;COSM906405	C	T	FH	NM_000143.3	missense_variant	MODERATE	c.958G>A	p.Ala320Thr	4	1	24.1	0.694098	0.881	0.024	0.362	1	-1.217	NA	NA	1	NA	320	COSMIC,gnomAD
chr1-241667492-C-G	chr1	241667492	NA	C	G	FH	NM_000143.3	missense_variant	MODERATE	c.958G>C	p.Ala320Pro	NA	NA	26.7	0.770842	0.933	0.009	0.999	1	-1.019	NA	NA	NA	NA	320	simulated
chr1-241667493-G-C	chr1	241667493	NA	G	C	FH	NM_000143.3	missense_variant	MODERATE	c.957C>G	p.Asp319Glu	NA	NA	22.6	0.928069	0.888	0	1	1	-1.554	NA	NA	NA	NA	319	simulated
chr1-241667493-G-T	chr1	241667493	NA	G	T	FH	NM_000143.3	missense_variant	MODERATE	c.957C>A	p.Asp319Glu	NA	NA	22.6	0.932899	0.888	0	1	1	-0.821	NA	NA	NA	NA	319	simulated
chr1-241667494-T-A	chr1	241667494	NA	T	A	FH	NM_000143.3	missense_variant	MODERATE	c.956A>T	p.Asp319Val	NA	NA	29.5	0.852731	0.968	0	1	1	-1.401	NA	NA	NA	NA	319	simulated
chr1-241667494-T-C	chr1	241667494	NA	T	C	FH	NM_000143.3	missense_variant	MODERATE	c.956A>G	p.Asp319Gly	NA	NA	31	0.8298	0.973	0	1	1	-1.321	NA	NA	NA	NA	319	simulated
chr1-241667494-T-G	chr1	241667494	NA	T	G	FH	NM_000143.3	missense_variant	MODERATE	c.956A>C	p.Asp319Ala	NA	NA	29.5	0.815689	0.976	0	1	1	-1.402	NA	NA	NA	NA	319	simulated
chr1-241667495-C-A	chr1	241667495	NA	C	A	FH	NM_000143.3	missense_variant	MODERATE	c.955G>T	p.Asp319Tyr	NA	NA	32	0.818521	0.974	0	1	1	-1.589	NA	NA	NA	NA	319	simulated
chr1-241667495-C-T	chr1	241667495	NA	C	T	FH	NM_000143.3	missense_variant	MODERATE	c.955G>A	p.Asp319Asn	NA	NA	32	0.868889	0.962	0	1	1	-1.432	NA	NA	NA	NA	319	simulated
chr1-241667495-C-G	chr1	241667495	NA	C	G	FH	NM_000143.3	missense_variant	MODERATE	c.955G>C	p.Asp319His	NA	NA	31	0.853445	0.972	0	1	1	-1.573	NA	NA	NA	NA	319	simulated
chr1-241667496-A-C	chr1	241667496	NA	A	C	FH	NM_000143.3	missense_variant	MODERATE	c.954T>G	p.His318Gln	NA	NA	23.1	0.879418	0.754	0.001	0.971	1	-1.611	NA	NA	NA	NA	318	simulated
chr1-241667496-A-T	chr1	241667496	NA	A	T	FH	NM_000143.3	missense_variant	MODERATE	c.954T>A	p.His318Gln	NA	NA	23.1	0.865189	0.754	0.001	0.971	0.999999	0.801	NA	NA	NA	NA	318	simulated
chr1-241667497-T-A	chr1	241667497	rs755449276	T	A	FH	NM_000143.3	missense_variant	MODERATE	c.953A>T	p.His318Leu	1	1	28.1	0.799413	0.958	0.001	0.952	1	-1.41	NA	NA	NA	NA	318	LOVD,gnomAD
chr1-241667497-T-C	chr1	241667497	rs755449276	T	C	FH	NM_000143.3	missense_variant	MODERATE	c.953A>G	p.His318Arg	1	1	22.8	0.425759	0.85	0.132	0.181	1	0.917	NA	NA	NA	NA	318	gnomAD
chr1-241667497-T-G	chr1	241667497	NA	T	G	FH	NM_000143.3	missense_variant	MODERATE	c.953A>C	p.His318Pro	NA	NA	27.1	0.82299	0.948	0.001	0.966	1	-1.51	NA	NA	NA	NA	318	simulated
chr1-241667498-G-A	chr1	241667498	92458	G	A	FH	NM_000143.3	missense_variant	MODERATE	c.952C>T	p.His318Tyr	NA	NA	27.9	0.783796	0.981	0	0.967	1	1.482	NA	NA	NA	Pathogenic	318	ClinVar,LOVD
chr1-241667498-G-C	chr1	241667498	NA	G	C	FH	NM_000143.3	missense_variant	MODERATE	c.952C>G	p.His318Asp	NA	NA	28.8	0.713754	0.951	0.001	0.974	1	1.468	NA	NA	NA	NA	318	simulated
chr1-241667498-G-T	chr1	241667498	NA	G	T	FH	NM_000143.3	missense_variant	MODERATE	c.952C>A	p.His318Asn	NA	NA	23.3	0.427437	0.708	0.076	0.121	1	1.265	NA	NA	NA	NA	318	simulated
chr1-241667500-G-A	chr1	241667500	NA	G	A	FH	NM_000143.3	missense_variant	MODERATE	c.950C>T	p.Ala317Val	NA	NA	29.3	0.869883	0.94	0.001	0.789	1	1.158	NA	NA	NA	NA	317	LOVD
chr1-241667500-G-C	chr1	241667500	NA	G	C	FH	NM_000143.3	missense_variant	MODERATE	c.950C>G	p.Ala317Gly	NA	NA	24.7	0.4949	0.719	0.011	0.106	1	1.027	NA	NA	NA	NA	317	simulated
chr1-241667500-G-T	chr1	241667500	NA	G	T	FH	NM_000143.3	missense_variant	MODERATE	c.950C>A	p.Ala317Asp	NA	NA	31	0.754325	0.921	0	0.988	1	1.737	NA	NA	NA	NA	317	simulated
chr1-241667501-C-A	chr1	241667501	NA	C	A	FH	NM_000143.3	missense_variant	MODERATE	c.949G>T	p.Ala317Ser	NA	NA	23.3	0.377739	0.566	0.106	0.184	1	-1.046	NA	NA	NA	NA	317	simulated
chr1-241667501-C-T	chr1	241667501	NA	C	T	FH	NM_000143.3	missense_variant	MODERATE	c.949G>A	p.Ala317Thr	NA	NA	23.7	0.209531	0.705	0.102	0.221	1	0.883	NA	NA	NA	NA	317	simulated
chr1-241667501-C-G	chr1	241667501	NA	C	G	FH	NM_000143.3	missense_variant	MODERATE	c.949G>C	p.Ala317Pro	NA	NA	30	0.816112	0.929	0.001	0.997	1	-1.571	NA	NA	NA	NA	317	simulated
chr1-241667503-G-A	chr1	241667503	NA	G	A	FH	NM_000143.3	missense_variant	MODERATE	c.947C>T	p.Ala316Val	NA	NA	31	0.894628	0.935	0	0.957	1	-1.411	NA	NA	NA	NA	316	simulated
chr1-241667503-G-C	chr1	241667503	NA	G	C	FH	NM_000143.3	missense_variant	MODERATE	c.947C>G	p.Ala316Gly	NA	NA	24.7	0.588914	0.724	0.025	0.082	1	-1.711	NA	NA	NA	NA	316	simulated
chr1-241667503-G-T	chr1	241667503	214416	G	T	FH	NM_000143.3	missense_variant	MODERATE	c.947C>A	p.Ala316Asp	NA	NA	31	0.916926	0.943	0	0.974	1	1.049	NA	NA	NA	Likely_pathogenic	316	ClinVar
chr1-241667504-C-A	chr1	241667504	NA	C	A	FH	NM_000143.3	missense_variant	MODERATE	c.946G>T	p.Ala316Ser	NA	NA	26.7	0.649091	0.774	0.016	0.568	1	-1.215	NA	NA	NA	NA	316	simulated
chr1-241667504-C-T	chr1	241667504	NA	C	T	FH	NM_000143.3	missense_variant	MODERATE	c.946G>A	p.Ala316Thr	NA	NA	30	0.818987	0.909	0	0.934	1	1.157	NA	NA	NA	NA	316	simulated
chr1-241667504-C-G	chr1	241667504	NA	C	G	FH	NM_000143.3	missense_variant	MODERATE	c.946G>C	p.Ala316Pro	NA	NA	29.9	0.829185	0.951	0.001	0.987	1	-1.607	NA	NA	NA	NA	316	simulated
chr1-241667506-A-C	chr1	241667506	NA	A	C	FH	NM_000143.3	missense_variant	MODERATE	c.944T>G	p.Leu315Arg	NA	NA	31	0.907142	0.935	0	0.995	1	-0.899	NA	NA	NA	NA	315	simulated
chr1-241667506-A-T	chr1	241667506	NA	A	T	FH	NM_000143.3	missense_variant	MODERATE	c.944T>A	p.Leu315Gln	NA	NA	29.7	0.896834	0.933	0	0.995	1	-1.606	NA	NA	NA	NA	315	simulated
chr1-241667506-A-G	chr1	241667506	NA	A	G	FH	NM_000143.3	missense_variant	MODERATE	c.944T>C	p.Leu315Pro	NA	NA	31	0.928229	0.936	0	0.999	1	1.366	NA	NA	NA	NA	315	LOVD
chr1-241667507-G-C	chr1	241667507	NA	G	C	FH	NM_000143.3	missense_variant	MODERATE	c.943C>G	p.Leu315Val	NA	NA	24	0.801415	0.866	0.001	0.778	1	1.306	NA	NA	NA	NA	315	simulated
chr1-241667507-G-T	chr1	241667507	NA	G	T	FH	NM_000143.3	missense_variant	MODERATE	c.943C>A	p.Leu315Met	NA	NA	24.4	0.521208	0.787	0.006	0.906	1	1.638	NA	NA	NA	NA	315	simulated
chr1-241667509-G-A	chr1	241667509	NA	G	A	FH	NM_000143.3	missense_variant	MODERATE	c.941C>T	p.Ala314Val	NA	NA	30	0.643683	0.911	0.056	0.966	1	-1.136	NA	NA	NA	NA	314	simulated
chr1-241667509-G-C	chr1	241667509	NA	G	C	FH	NM_000143.3	missense_variant	MODERATE	c.941C>G	p.Ala314Gly	NA	NA	24.9	0.530187	0.759	0.011	0.219	1	-1.513	NA	NA	NA	NA	314	simulated
chr1-241667509-G-T	chr1	241667509	NA	G	T	FH	NM_000143.3	missense_variant	MODERATE	c.941C>A	p.Ala314Asp	NA	NA	31	0.86996	0.965	0	0.981	1	1.429	NA	NA	NA	NA	314	simulated
chr1-241667510-C-A	chr1	241667510	NA	C	A	FH	NM_000143.3	missense_variant	MODERATE	c.940G>T	p.Ala314Ser	NA	NA	24.8	0.553693	0.701	0.025	0.572	1	-1.233	NA	NA	NA	NA	314	simulated
chr1-241667510-C-T	chr1	241667510	NA	C	T	FH	NM_000143.3	missense_variant	MODERATE	c.940G>A	p.Ala314Thr	NA	NA	26.2	0.834167	0.843	0	0.947	1	-0.756	NA	NA	NA	NA	314	simulated
chr1-241667510-C-G	chr1	241667510	NA	C	G	FH	NM_000143.3	missense_variant	MODERATE	c.940G>C	p.Ala314Pro	NA	NA	26.2	0.836248	0.92	0.001	0.99	1	-1.36	NA	NA	NA	NA	314	simulated
chr1-241667511-T-A	chr1	241667511	COSM7101140	T	A	FH	NM_000143.3	missense_variant	MODERATE	c.939A>T	p.Glu313Asp	NA	NA	24.6	0.860035	0.798	0.001	0.999	1	-1.178	NA	NA	1	NA	313	COSMIC
chr1-241667511-T-G	chr1	241667511	NA	T	G	FH	NM_000143.3	missense_variant	MODERATE	c.939A>C	p.Glu313Asp	NA	NA	24.6	0.850408	0.798	0.001	0.999	1	0.938	NA	NA	NA	NA	313	simulated
chr1-241667512-T-A	chr1	241667512	NA	T	A	FH	NM_000143.3	missense_variant	MODERATE	c.938A>T	p.Glu313Val	NA	NA	32	0.887413	0.956	0	1	1	-1.776	NA	NA	NA	NA	313	simulated
chr1-241667512-T-C	chr1	241667512	NA	T	C	FH	NM_000143.3	missense_variant	MODERATE	c.938A>G	p.Glu313Gly	NA	NA	32	0.860768	0.946	0.001	1	1	-0.433	NA	NA	NA	NA	313	simulated
chr1-241667512-T-G	chr1	241667512	NA	T	G	FH	NM_000143.3	missense_variant	MODERATE	c.938A>C	p.Glu313Ala	NA	NA	29.5	0.783157	0.911	0.008	1	1	-1.213	NA	NA	NA	NA	313	simulated
chr1-241667513-C-T	chr1	241667513	214414	C	T	FH	NM_000143.3	missense_variant	MODERATE	c.937G>A	p.Glu313Lys	NA	NA	33	0.929936	0.948	0	1	1	-1.576	NA	NA	NA	Conflicting_interpretations_of_pathogenicity	313	ClinVar
chr1-241667513-C-G	chr1	241667513	NA	C	G	FH	NM_000143.3	missense_variant	MODERATE	c.937G>C	p.Glu313Gln	NA	NA	28.8	0.842422	0.898	0	1	1	-1.054	NA	NA	NA	NA	313	simulated
chr1-241667514-A-C	chr1	241667514	NA	A	C	FH	NM_000143.3	missense_variant	MODERATE	c.936T>G	p.Phe312Leu	NA	NA	25.8	0.88001	0.919	0	0.992	1	0.828	NA	NA	NA	NA	312	simulated
chr1-241667514-A-T	chr1	241667514	NA	A	T	FH	NM_000143.3	missense_variant	MODERATE	c.936T>A	p.Phe312Leu	NA	NA	25.8	0.877409	0.919	0	0.992	1	-1.245	NA	NA	NA	NA	312	simulated
chr1-241667515-A-C	chr1	241667515	529812	A	C	FH	NM_000143.3	missense_variant	MODERATE	c.935T>G	p.Phe312Cys	NA	NA	32	0.92674	0.946	0	1	1	1.495	NA	NA	NA	Likely_pathogenic	312	ClinVar,LOVD
chr1-241667515-A-T	chr1	241667515	NA	A	T	FH	NM_000143.3	missense_variant	MODERATE	c.935T>A	p.Phe312Tyr	NA	NA	29.4	0.905586	0.92	0	0.989	1	1.735	NA	NA	NA	NA	312	simulated
chr1-241667515-A-G	chr1	241667515	NA	A	G	FH	NM_000143.3	missense_variant	MODERATE	c.935T>C	p.Phe312Ser	NA	NA	32	0.924715	0.972	0	0.999	1	1.104	NA	NA	NA	NA	312	LOVD
chr1-241667516-A-C	chr1	241667516	NA	A	C	FH	NM_000143.3	missense_variant	MODERATE	c.934T>G	p.Phe312Val	NA	NA	29.6	0.922073	0.955	0	0.999	1	-0.937	NA	NA	NA	NA	312	simulated
chr1-241667516-A-T	chr1	241667516	NA	A	T	FH	NM_000143.3	missense_variant	MODERATE	c.934T>A	p.Phe312Ile	NA	NA	30	0.878898	0.939	0	0.998	1	0.645	NA	NA	NA	NA	312	simulated
chr1-241667516-A-G	chr1	241667516	214413	A	G	FH	NM_000143.3	missense_variant	MODERATE	c.934T>C	p.Phe312Leu	NA	NA	31	0.885574	0.944	0	0.992	1	1.042	NA	NA	NA	Likely_pathogenic	312	ClinVar
chr1-241667517-T-A	chr1	241667517	NA	T	A	FH	NM_000143.3	missense_variant	MODERATE	c.933A>T	p.Lys311Asn	NA	NA	24.8	0.881596	0.835	0.004	0.99	1	-0.831	NA	NA	NA	NA	311	simulated
chr1-241667517-T-G	chr1	241667517	NA	T	G	FH	NM_000143.3	missense_variant	MODERATE	c.933A>C	p.Lys311Asn	NA	NA	24.8	0.898042	0.835	0.004	0.99	1	-1.251	NA	NA	NA	NA	311	simulated
chr1-241667518-T-A	chr1	241667518	NA	T	A	FH	NM_000143.3	missense_variant	MODERATE	c.932A>T	p.Lys311Ile	NA	NA	31	0.88562	0.912	0	0.878	1	1.4	NA	NA	NA	NA	311	simulated
chr1-241667518-T-C	chr1	241667518	NA	T	C	FH	NM_000143.3	missense_variant	MODERATE	c.932A>G	p.Lys311Arg	NA	NA	28.4	0.796863	0.87	0.01	0.951	1	-1.374	NA	NA	NA	NA	311	simulated
chr1-241667518-T-G	chr1	241667518	NA	T	G	FH	NM_000143.3	missense_variant	MODERATE	c.932A>C	p.Lys311Thr	NA	NA	28.7	0.873363	0.921	0.001	0.977	1	-0.272	NA	NA	NA	NA	311	simulated
chr1-241667519-T-C	chr1	241667519	NA	T	C	FH	NM_000143.3	missense_variant	MODERATE	c.931A>G	p.Lys311Glu	NA	NA	29.1	0.888472	0.923	0.001	0.968	1	-0.588	NA	NA	NA	NA	311	simulated
chr1-241667519-T-G	chr1	241667519	NA	T	G	FH	NM_000143.3	missense_variant	MODERATE	c.931A>C	p.Lys311Gln	NA	NA	28.2	0.874484	0.91	0.002	0.94	1	-0.964	NA	NA	NA	NA	311	simulated
chr1-241667520-A-C	chr1	241667520	NA	A	C	FH	NM_000143.3	missense_variant	MODERATE	c.930T>G	p.Asn310Lys	NA	NA	24.8	0.917842	0.875	0	1	1	1.315	NA	NA	NA	NA	310	simulated
chr1-241667520-A-T	chr1	241667520	NA	A	T	FH	NM_000143.3	missense_variant	MODERATE	c.930T>A	p.Asn310Lys	NA	NA	24.8	0.916859	0.875	0	1	1	-1.198	NA	NA	NA	NA	310	simulated
chr1-241667521-T-A	chr1	241667521	NA	T	A	FH	NM_000143.3	missense_variant	MODERATE	c.929A>T	p.Asn310Ile	NA	NA	26.5	0.894629	0.924	0	1	1	-1.593	NA	NA	NA	NA	310	simulated
chr1-241667521-T-C	chr1	241667521	NA	T	C	FH	NM_000143.3	missense_variant	MODERATE	c.929A>G	p.Asn310Ser	NA	NA	24.9	0.820873	0.898	0	0.999	1	-1.384	NA	NA	NA	NA	310	simulated
chr1-241667521-T-G	chr1	241667521	NA	T	G	FH	NM_000143.3	missense_variant	MODERATE	c.929A>C	p.Asn310Thr	NA	NA	25.6	0.904047	0.899	0	1	1	-0.569	NA	NA	NA	NA	310	simulated
chr1-241667522-T-A	chr1	241667522	NA	T	A	FH	NM_000143.3	missense_variant	MODERATE	c.928A>T	p.Asn310Tyr	NA	NA	29	0.875872	0.963	0	1	1	-1.068	NA	NA	NA	NA	310	LOVD
chr1-241667522-T-C	chr1	241667522	NA	T	C	FH	NM_000143.3	missense_variant	MODERATE	c.928A>G	p.Asn310Asp	NA	NA	28.2	0.823451	0.915	0	1	1	-1.035	NA	NA	NA	NA	310	simulated
chr1-241667522-T-G	chr1	241667522	NA	T	G	FH	NM_000143.3	missense_variant	MODERATE	c.928A>C	p.Asn310His	NA	NA	27.3	0.84652	0.929	0	1	1	-1.922	NA	NA	NA	NA	310	simulated
chr1-241667524-G-A	chr1	241667524	rs756528378;237119	G	A	FH	NM_000143.3	missense_variant	MODERATE	c.926C>T	p.Pro309Leu	3	2	31	0.843003	0.915	0	0.956	1	-1.356	NA	NA	NA	Uncertain_significance	309	ClinVar,gnomAD,BRAVO
chr1-241667524-G-C	chr1	241667524	NA	G	C	FH	NM_000143.3	missense_variant	MODERATE	c.926C>G	p.Pro309Arg	NA	NA	28.6	0.791361	0.937	0.005	0.982	1	-0.928	NA	NA	NA	NA	309	simulated
chr1-241667524-G-T	chr1	241667524	NA	G	T	FH	NM_000143.3	missense_variant	MODERATE	c.926C>A	p.Pro309Gln	NA	NA	28.8	0.818365	0.917	0.001	0.959	1	-1.804	NA	NA	NA	NA	309	simulated
chr1-241667525-G-A	chr1	241667525	rs368849989;COSM6942028;405930	G	A	FH	NM_000143.3	missense_variant	MODERATE	c.925C>T	p.Pro309Ser	4	1	25.2	0.706155	0.827	0.006	0.843	1	1.069	NA	NA	1	Uncertain_significance	309	ClinVar,LOVD,COSMIC,gnomAD
chr1-241667525-G-C	chr1	241667525	NA	G	C	FH	NM_000143.3	missense_variant	MODERATE	c.925C>G	p.Pro309Ala	NA	NA	22.9	0.449943	0.584	0.041	0.059	0.999999	1.143	NA	NA	NA	NA	309	simulated
chr1-241667525-G-T	chr1	241667525	NA	G	T	FH	NM_000143.3	missense_variant	MODERATE	c.925C>A	p.Pro309Thr	NA	NA	23.2	0.628142	0.784	0.019	0.329	1	1.358	NA	NA	NA	NA	309	simulated
chr1-241667527-G-A	chr1	241667527	NA	G	A	FH	NM_000143.3	missense_variant	MODERATE	c.923C>T	p.Ala308Val	NA	NA	32	0.805962	0.946	0.006	0.759	1	1.402	NA	NA	NA	NA	308	simulated
chr1-241667527-G-C	chr1	241667527	392178	G	C	FH	NM_000143.3	missense_variant	MODERATE	c.923C>G	p.Ala308Gly	NA	NA	31	0.774554	0.946	0.001	0.872	1	1.381	NA	NA	NA	Likely_pathogenic	308	ClinVar,gnomAD,BRAVO
chr1-241667527-G-T	chr1	241667527	NA	G	T	FH	NM_000143.3	missense_variant	MODERATE	c.923C>A	p.Ala308Asp	NA	NA	33	0.809784	0.977	0	0.997	1	1.6	NA	NA	NA	NA	308	simulated
chr1-241667528-C-A	chr1	241667528	NA	C	A	FH	NM_000143.3	missense_variant	MODERATE	c.922G>T	p.Ala308Ser	NA	NA	28.1	0.691584	0.838	0.028	0.632	1	0.889	NA	NA	NA	NA	308	simulated
chr1-241667528-C-T	chr1	241667528	NA	C	T	FH	NM_000143.3	missense_variant	MODERATE	c.922G>A	p.Ala308Thr	NA	NA	32	0.83885	0.946	0	0.958	1	1.256	NA	NA	NA	NA	308	LOVD
chr1-241667528-C-G	chr1	241667528	NA	C	G	FH	NM_000143.3	missense_variant	MODERATE	c.922G>C	p.Ala308Pro	NA	NA	32	0.843147	0.962	0.001	0.999	1	-1.438	NA	NA	NA	NA	308	simulated
chr1-241667530-G-A	chr1	241667530	NA	G	A	FH	NM_000143.3	missense_variant	MODERATE	c.920C>T	p.Thr307Ile	NA	NA	28.5	0.701521	0.899	0	0.714	1	-0.33	NA	NA	NA	NA	307	simulated
chr1-241667530-G-C	chr1	241667530	NA	G	C	FH	NM_000143.3	missense_variant	MODERATE	c.920C>G	p.Thr307Ser	NA	NA	23	0.194966	0.527	0.219	0.022	1	1.832	NA	NA	NA	NA	307	simulated
chr1-241667530-G-T	chr1	241667530	NA	G	T	FH	NM_000143.3	missense_variant	MODERATE	c.920C>A	p.Thr307Asn	NA	NA	26.8	0.705139	0.851	0.001	0.624	1	2.098	NA	NA	NA	NA	307	simulated
chr1-241667531-T-A	chr1	241667531	NA	T	A	FH	NM_000143.3	missense_variant	MODERATE	c.919A>T	p.Thr307Ser	NA	NA	22.9	0.35483	0.584	0.219	0.022	1	1.715	NA	NA	NA	NA	307	simulated
chr1-241667531-T-C	chr1	241667531	NA	T	C	FH	NM_000143.3	missense_variant	MODERATE	c.919A>G	p.Thr307Ala	NA	NA	24.3	0.677396	0.778	0.001	0.221	1	2.083	NA	NA	NA	NA	307	simulated
chr1-241667531-T-G	chr1	241667531	NA	T	G	FH	NM_000143.3	missense_variant	MODERATE	c.919A>C	p.Thr307Pro	NA	NA	24.5	0.378748	0.709	0.021	0.034	1	1.884	NA	NA	NA	NA	307	simulated
chr1-241667533-A-C	chr1	241667533	NA	A	C	FH	NM_000143.3	missense_variant	MODERATE	c.917T>G	p.Val306Gly	NA	NA	28.9	0.897036	0.923	0.03	0.919	1	1.912	NA	NA	NA	NA	306	simulated
chr1-241667533-A-T	chr1	241667533	NA	A	T	FH	NM_000143.3	missense_variant	MODERATE	c.917T>A	p.Val306Asp	NA	NA	29.6	0.88684	0.941	0.027	0.736	1	2.122	NA	NA	NA	NA	306	simulated
chr1-241667533-A-G	chr1	241667533	rs147991516;460382	A	G	FH	NM_000143.3	missense_variant	MODERATE	c.917T>C	p.Val306Ala	7	2	25	0.594026	0.814	0.057	0.626	1	-1.132	NA	NA	NA	Uncertain_significance	306	ClinVar,gnomAD,BRAVO
chr1-241667534-C-A	chr1	241667534	NA	C	A	FH	NM_000143.3	missense_variant	MODERATE	c.916G>T	p.Val306Phe	NA	NA	25.3	0.794726	0.87	0.048	0.896	1	-1.088	NA	NA	NA	NA	306	simulated
chr1-241667534-C-T	chr1	241667534	NA	C	T	FH	NM_000143.3	missense_variant	MODERATE	c.916G>A	p.Val306Ile	NA	NA	22.9	0.165981	0.456	0.128	0.019	1	1.381	NA	NA	NA	NA	306	simulated
chr1-241667534-C-G	chr1	241667534	NA	C	G	FH	NM_000143.3	missense_variant	MODERATE	c.916G>C	p.Val306Leu	NA	NA	23.2	0.580353	0.654	0.071	0.13	1	-1.452	NA	NA	NA	NA	306	simulated
chr1-241667535-A-C	chr1	241667535	NA	A	C	FH	NM_000143.3	missense_variant	MODERATE	c.915T>G	p.Phe305Leu	NA	NA	25.5	0.911369	0.831	0.001	1	1	-0.871	NA	NA	NA	NA	305	simulated
chr1-241667535-A-T	chr1	241667535	NA	A	T	FH	NM_000143.3	missense_variant	MODERATE	c.915T>A	p.Phe305Leu	NA	NA	25.5	0.910737	0.831	0.001	1	1	-1.328	NA	NA	NA	NA	305	simulated
chr1-241667536-A-C	chr1	241667536	NA	A	C	FH	NM_000143.3	missense_variant	MODERATE	c.914T>G	p.Phe305Cys	NA	NA	33	0.894572	0.966	0	1	1	1.19	NA	NA	NA	NA	305	simulated
chr1-241667536-A-T	chr1	241667536	NA	A	T	FH	NM_000143.3	missense_variant	MODERATE	c.914T>A	p.Phe305Tyr	NA	NA	31	0.88569	0.894	0.005	1	1	1.696	NA	NA	NA	NA	305	simulated
chr1-241667536-A-G	chr1	241667536	NA	A	G	FH	NM_000143.3	missense_variant	MODERATE	c.914T>C	p.Phe305Ser	NA	NA	33	0.918258	0.956	0	1	1	-0.591	NA	NA	NA	NA	305	gnomAD
chr1-241667537-A-C	chr1	241667537	NA	A	C	FH	NM_000143.3	missense_variant	MODERATE	c.913T>G	p.Phe305Val	NA	NA	31	0.89227	0.949	0	1	1	1.004	NA	NA	NA	NA	305	simulated
chr1-241667537-A-T	chr1	241667537	NA	A	T	FH	NM_000143.3	missense_variant	MODERATE	c.913T>A	p.Phe305Ile	NA	NA	31	0.871691	0.915	0	1	1	1.631	NA	NA	NA	NA	305	simulated
chr1-241667537-A-G	chr1	241667537	NA	A	G	FH	NM_000143.3	missense_variant	MODERATE	c.913T>C	p.Phe305Leu	NA	NA	32	0.814902	0.927	0.001	1	1	-1.307	NA	NA	NA	NA	305	BRAVO
chr1-241667539-G-A	chr1	241667539	NA	G	A	FH	NM_000143.3	missense_variant	MODERATE	c.911C>T	p.Pro304Leu	NA	NA	32	0.843368	0.949	0.001	0.993	1	1.237	NA	NA	NA	NA	304	simulated
chr1-241667539-G-C	chr1	241667539	rs200491078;460381	G	C	FH	NM_000143.3	missense_variant	MODERATE	c.911C>G	p.Pro304Arg	45	24	29.1	0.811591	0.967	0.002	0.986	1	1.81	NA	NA	NA	Uncertain_significance	304	ClinVar,gnomAD
chr1-241667539-G-T	chr1	241667539	NA	G	T	FH	NM_000143.3	missense_variant	MODERATE	c.911C>A	p.Pro304His	NA	NA	29.8	0.818247	0.942	0.007	0.994	1	1.429	NA	NA	NA	NA	304	simulated
chr1-241667540-G-A	chr1	241667540	NA	G	A	FH	NM_000143.3	missense_variant	MODERATE	c.910C>T	p.Pro304Ser	NA	NA	28.5	0.788595	0.945	0.007	0.964	1	0.573	NA	NA	NA	NA	304	simulated
chr1-241667540-G-C	chr1	241667540	NA	G	C	FH	NM_000143.3	missense_variant	MODERATE	c.910C>G	p.Pro304Ala	NA	NA	24.6	0.544784	0.895	0.066	0.908	1	1.545	NA	NA	NA	NA	304	simulated
chr1-241667540-G-T	chr1	241667540	NA	G	T	FH	NM_000143.3	missense_variant	MODERATE	c.910C>A	p.Pro304Thr	NA	NA	27.3	0.698596	0.954	0.015	0.982	1	1.826	NA	NA	NA	NA	304	simulated
chr1-241667541-C-A	chr1	241667541	NA	C	A	FH	NM_000143.3	missense_variant	MODERATE	c.909G>T	p.Leu303Phe	NA	NA	23.3	0.478419	0.784	0.065	0.309	1	-1.309	NA	NA	NA	NA	303	simulated
chr1-241667541-C-G	chr1	241667541	NA	C	G	FH	NM_000143.3	missense_variant	MODERATE	c.909G>C	p.Leu303Phe	NA	NA	23.3	0.470594	0.784	0.065	0.309	1	0.576	NA	NA	NA	NA	303	simulated
chr1-241667542-A-C	chr1	241667542	NA	A	C	FH	NM_000143.3	missense_variant	MODERATE	c.908T>G	p.Leu303Trp	NA	NA	31	0.862966	0.967	0.001	0.991	1	1.287	NA	NA	NA	NA	303	simulated
chr1-241667542-A-G	chr1	241667542	rs201502246;41584	A	G	FH	NM_000143.3	missense_variant	MODERATE	c.908T>C	p.Leu303Ser	2	NA	29.5	0.846144	0.946	0.011	0.987	1	1.024	NA	NA	NA	Uncertain_significance	303	ClinVar,LOVD,gnomAD
chr1-241667543-A-C	chr1	241667543	390255	A	C	FH	NM_000143.3	missense_variant&splice_region_variant	MODERATE	c.907T>G	p.Leu303Val	NA	NA	24.3	0.658356	0.793	0.012	0.443	1	1.529	NA	NA	NA	Uncertain_significance	303	ClinVar
chr1-241667543-A-T	chr1	241667543	NA	A	T	FH	NM_000143.3	missense_variant&splice_region_variant	MODERATE	c.907T>A	p.Leu303Met	NA	NA	25.2	0.84329	0.814	0.006	0.971	1	1.287	NA	NA	NA	NA	303	simulated
chr1-241667545-C-A	chr1	241667545	NA	C	A	FH	NM_000143.3	missense_variant&splice_region_variant	MODERATE	c.905G>T	p.Gly302Val	NA	NA	31	NA	0.955	0	0.82	1	-2.148	0.933425	0.764	NA	NA	302	simulated
chr1-241667545-C-T	chr1	241667545	NA	C	T	FH	NM_000143.3	missense_variant&splice_region_variant	MODERATE	c.905G>A	p.Gly302Asp	NA	NA	27.4	NA	0.912	0.032	0.664	1	-1.524	0.669844	0.352	NA	NA	302	simulated
chr1-241667545-C-G	chr1	241667545	NA	C	G	FH	NM_000143.3	missense_variant&splice_region_variant	MODERATE	c.905G>C	p.Gly302Ala	1	NA	25	NA	0.813	0.001	0.293	1	-2.13	0.927095	0.754	NA	NA	302	gnomAD
chr1-241669303-C-A	chr1	241669303	NA	C	A	FH	NM_000143.3	missense_variant&splice_region_variant	MODERATE	c.904G>T	p.Gly302Cys	NA	NA	28.9	0.845642	0.871	0.015	0.137	1	-0.555	0.999979	0.976	NA	NA	302	simulated
chr1-241669303-C-T	chr1	241669303	rs200412958	C	T	FH	NM_000143.3	missense_variant&splice_region_variant	MODERATE	c.904G>A	p.Gly302Ser	1	NA	24.9	0.530957	0.725	0.108	0.042	1	-0.488	0.999955	1	NA	NA	302	gnomAD
chr1-241669303-C-G	chr1	241669303	NA	C	G	FH	NM_000143.3	missense_variant&splice_region_variant	MODERATE	c.904G>C	p.Gly302Arg	NA	NA	34	0.816929	0.93	0.006	0.829	1	-0.654	0.999997	1	NA	NA	302	simulated
chr1-241669305-G-A	chr1	241669305	NA	G	A	FH	NM_000143.3	missense_variant&splice_region_variant	MODERATE	c.902C>T	p.Thr301Ile	NA	NA	33	0.82697	0.958	0	0.998	1	-0.248	0.997989	0.844	NA	NA	301	BRAVO
chr1-241669305-G-C	chr1	241669305	NA	G	C	FH	NM_000143.3	missense_variant&splice_region_variant	MODERATE	c.902C>G	p.Thr301Arg	NA	NA	32	0.849306	0.948	0	0.998	1	-0.36	0.918155	0.634	NA	NA	301	simulated
chr1-241669305-G-T	chr1	241669305	NA	G	T	FH	NM_000143.3	missense_variant&splice_region_variant	MODERATE	c.902C>A	p.Thr301Lys	NA	NA	33	0.843573	0.963	0	0.989	1	-0.069	0.947921	0.822	NA	NA	301	simulated
chr1-241669306-T-A	chr1	241669306	NA	T	A	FH	NM_000143.3	missense_variant	MODERATE	c.901A>T	p.Thr301Ser	NA	NA	25.1	0.697132	0.873	0.012	0.815	1	0.108	NA	NA	NA	NA	301	simulated
chr1-241669306-T-C	chr1	241669306	NA	T	C	FH	NM_000143.3	missense_variant	MODERATE	c.901A>G	p.Thr301Ala	NA	NA	25.4	0.741137	0.944	0.01	0.919	1	0.172	NA	NA	NA	NA	301	simulated
chr1-241669306-T-G	chr1	241669306	NA	T	G	FH	NM_000143.3	missense_variant	MODERATE	c.901A>C	p.Thr301Pro	NA	NA	26.1	0.770206	0.97	0	0.997	1	0.114	NA	NA	NA	NA	301	simulated
chr1-241669308-A-C	chr1	241669308	NA	A	C	FH	NM_000143.3	missense_variant	MODERATE	c.899T>G	p.Leu300Arg	NA	NA	27.5	0.792405	0.943	0.033	0.798	1	0.326	NA	NA	NA	NA	300	simulated
chr1-241669308-A-T	chr1	241669308	COSM3671688	A	T	FH	NM_000143.3	missense_variant	MODERATE	c.899T>A	p.Leu300His	NA	NA	25.1	0.767264	0.933	0.074	0.883	1	0.158	NA	NA	1	NA	300	COSMIC
chr1-241669308-A-G	chr1	241669308	NA	A	G	FH	NM_000143.3	missense_variant	MODERATE	c.899T>C	p.Leu300Pro	NA	NA	28.4	0.84263	0.965	0.02	0.959	1	0.24	NA	NA	NA	NA	300	simulated
chr1-241669309-G-A	chr1	241669309	NA	G	A	FH	NM_000143.3	missense_variant	MODERATE	c.898C>T	p.Leu300Phe	NA	NA	22.5	0.294237	0.719	0.157	0.078	1	-0.126	NA	NA	NA	NA	300	simulated
chr1-241669309-G-C	chr1	241669309	NA	G	C	FH	NM_000143.3	missense_variant	MODERATE	c.898C>G	p.Leu300Val	NA	NA	22	0.445583	0.692	0.103	0.139	1	-0.186	NA	NA	NA	NA	300	simulated
chr1-241669309-G-T	chr1	241669309	NA	G	T	FH	NM_000143.3	missense_variant	MODERATE	c.898C>A	p.Leu300Ile	NA	NA	20.6	0.192828	0.612	0.691	0.055	1	0.037	NA	NA	NA	NA	300	simulated
chr1-241669311-G-A	chr1	241669311	NA	G	A	FH	NM_000143.3	missense_variant	MODERATE	c.896C>T	p.Ala299Val	NA	NA	23	0.132092	0.455	0.028	0.005	0.999725	0.194	NA	NA	NA	NA	299	simulated
chr1-241669311-G-C	chr1	241669311	NA	G	C	FH	NM_000143.3	missense_variant	MODERATE	c.896C>G	p.Ala299Gly	NA	NA	21.1	0.132516	0.451	0.108	0.013	0.999779	0.373	NA	NA	NA	NA	299	simulated
chr1-241669311-G-T	chr1	241669311	NA	G	T	FH	NM_000143.3	missense_variant	MODERATE	c.896C>A	p.Ala299Glu	NA	NA	16.29	0.0246368	0.382	1	0.002	0.9995	0.207	NA	NA	NA	NA	299	simulated
chr1-241669312-C-A	chr1	241669312	NA	C	A	FH	NM_000143.3	missense_variant	MODERATE	c.895G>T	p.Ala299Ser	NA	NA	12.46	0.0987025	0.223	0.183	0.002	0.999936	0.106	NA	NA	NA	NA	299	simulated
chr1-241669312-C-T	chr1	241669312	NA	C	T	FH	NM_000143.3	missense_variant	MODERATE	c.895G>A	p.Ala299Thr	NA	NA	13.99	0.146752	0.261	0.12	0.003	0.999858	0.17	NA	NA	NA	NA	299	simulated
chr1-241669312-C-G	chr1	241669312	NA	C	G	FH	NM_000143.3	missense_variant	MODERATE	c.895G>C	p.Ala299Pro	NA	NA	16.36	0.501188	0.604	0.021	0.103	0.999482	-0.112	NA	NA	NA	NA	299	simulated
chr1-241669314-G-A	chr1	241669314	NA	G	A	FH	NM_000143.3	missense_variant	MODERATE	c.893C>T	p.Ala298Val	NA	NA	29.6	0.762762	0.861	0.001	0.863	1	-0.024	NA	NA	NA	NA	298	simulated
chr1-241669314-G-C	chr1	241669314	NA	G	C	FH	NM_000143.3	missense_variant	MODERATE	c.893C>G	p.Ala298Gly	NA	NA	24.7	0.495724	0.625	0.016	0.054	1	-0.323	NA	NA	NA	NA	298	simulated
chr1-241669314-G-T	chr1	241669314	NA	G	T	FH	NM_000143.3	missense_variant	MODERATE	c.893C>A	p.Ala298Asp	NA	NA	29.8	0.76365	0.92	0	0.88	1	0.244	NA	NA	NA	NA	298	simulated
chr1-241669315-C-A	chr1	241669315	rs201395553;COSM6062513	C	A	FH	NM_000143.3	missense_variant	MODERATE	c.892G>T	p.Ala298Ser	1	NA	19.16	0.174887	0.405	0.465	0.14	0.999996	-0.074	NA	NA	1	NA	298	COSMIC,gnomAD
chr1-241669315-C-T	chr1	241669315	NA	C	T	FH	NM_000143.3	missense_variant	MODERATE	c.892G>A	p.Ala298Thr	NA	NA	23.7	0.572815	0.727	0.096	0.768	0.999998	0.223	NA	NA	NA	NA	298	simulated
chr1-241669315-C-G	chr1	241669315	198045	C	G	FH	NM_000143.3	missense_variant	MODERATE	c.892G>C	p.Ala298Pro	NA	NA	25.2	0.755014	0.87	0.001	0.955	0.999999	-0.253	NA	NA	NA	Conflicting_interpretations_of_pathogenicity	298	ClinVar,LOVD
chr1-241669317-A-C	chr1	241669317	NA	A	C	FH	NM_000143.3	missense_variant	MODERATE	c.890T>G	p.Val297Gly	NA	NA	29.6	0.770357	0.974	0	0.986	1	-0.419	NA	NA	NA	NA	297	simulated
chr1-241669317-A-T	chr1	241669317	NA	A	T	FH	NM_000143.3	missense_variant	MODERATE	c.890T>A	p.Val297Glu	NA	NA	32	0.765441	0.976	0	0.969	1	-0.207	NA	NA	NA	NA	297	simulated
chr1-241669317-A-G	chr1	241669317	COSM5949782	A	G	FH	NM_000143.3	missense_variant	MODERATE	c.890T>C	p.Val297Ala	NA	NA	28.2	0.591192	0.911	0.006	0.879	1	0.301	NA	NA	1	NA	297	COSMIC
chr1-241669318-C-A	chr1	241669318	NA	C	A	FH	NM_000143.3	missense_variant	MODERATE	c.889G>T	p.Val297Leu	NA	NA	24.7	0.130719	0.548	0.032	0.022	1	0.209	NA	NA	NA	NA	297	simulated
chr1-241669318-C-T	chr1	241669318	NA	C	T	FH	NM_000143.3	missense_variant	MODERATE	c.889G>A	p.Val297Met	NA	NA	26.2	0.538203	0.79	0.132	0.919	1	-0.14	NA	NA	NA	NA	297	gnomAD,BRAVO
chr1-241669318-C-G	chr1	241669318	NA	C	G	FH	NM_000143.3	missense_variant	MODERATE	c.889G>C	p.Val297Leu	NA	NA	24.7	0.129614	0.548	0.032	0.022	1	0.213	NA	NA	NA	NA	297	simulated
chr1-241669319-T-A	chr1	241669319	NA	T	A	FH	NM_000143.3	missense_variant	MODERATE	c.888A>T	p.Lys296Asn	NA	NA	20.3	0.227769	0.464	0.217	0.057	0.999999	0.271	NA	NA	NA	NA	296	simulated
chr1-241669319-T-G	chr1	241669319	NA	T	G	FH	NM_000143.3	missense_variant	MODERATE	c.888A>C	p.Lys296Asn	NA	NA	20.2	0.22788	0.462	0.217	0.057	0.999999	0.213	NA	NA	NA	NA	296	simulated
chr1-241669320-T-A	chr1	241669320	NA	T	A	FH	NM_000143.3	missense_variant	MODERATE	c.887A>T	p.Lys296Ile	NA	NA	24.9	0.445694	0.736	0.027	0.332	0.999998	-0.068	NA	NA	NA	NA	296	simulated
chr1-241669320-T-C	chr1	241669320	NA	T	C	FH	NM_000143.3	missense_variant	MODERATE	c.887A>G	p.Lys296Arg	NA	NA	22.8	0.150221	0.432	0.325	0.011	0.999973	0.077	NA	NA	NA	NA	296	simulated
chr1-241669320-T-G	chr1	241669320	NA	T	G	FH	NM_000143.3	missense_variant	MODERATE	c.887A>C	p.Lys296Thr	NA	NA	23.1	0.264559	0.567	0.099	0.04	0.999996	-0.029	NA	NA	NA	NA	296	simulated
chr1-241669321-T-C	chr1	241669321	NA	T	C	FH	NM_000143.3	missense_variant	MODERATE	c.886A>G	p.Lys296Glu	NA	NA	22	0.156321	0.548	1	0.011	0.999994	0.194	NA	NA	NA	NA	296	simulated
chr1-241669321-T-G	chr1	241669321	NA	T	G	FH	NM_000143.3	missense_variant	MODERATE	c.886A>C	p.Lys296Gln	NA	NA	23	0.245668	0.471	0.318	0.021	0.99999	0.08	NA	NA	NA	NA	296	simulated
chr1-241669323-G-A	chr1	241669323	COSM308032	G	A	FH	NM_000143.3	missense_variant	MODERATE	c.884C>T	p.Ala295Val	NA	NA	24.3	0.311635	0.57	0.052	0.182	1	-0.14	NA	NA	1	NA	295	COSMIC
chr1-241669323-G-C	chr1	241669323	NA	G	C	FH	NM_000143.3	missense_variant	MODERATE	c.884C>G	p.Ala295Gly	NA	NA	23	0.194589	0.503	0.075	0.08	1	0.214	NA	NA	NA	NA	295	simulated
chr1-241669323-G-T	chr1	241669323	NA	G	T	FH	NM_000143.3	missense_variant	MODERATE	c.884C>A	p.Ala295Glu	NA	NA	22.3	0.0953413	0.553	0.587	0.016	1	0.2	NA	NA	NA	NA	295	simulated
chr1-241669324-C-A	chr1	241669324	NA	C	A	FH	NM_000143.3	missense_variant	MODERATE	c.883G>T	p.Ala295Ser	NA	NA	21.3	0.409882	0.382	0.178	0.018	0.999999	0.174	NA	NA	NA	NA	295	simulated
chr1-241669324-C-T	chr1	241669324	rs145843819;41583	C	T	FH	NM_000143.3	missense_variant	MODERATE	c.883G>A	p.Ala295Thr	7	4	22.5	0.241701	0.447	0.086	0.214	1	0.125	NA	NA	NA	Uncertain_significance	295	ClinVar,gnomAD,BRAVO
chr1-241669324-C-G	chr1	241669324	NA	C	G	FH	NM_000143.3	missense_variant	MODERATE	c.883G>C	p.Ala295Pro	NA	NA	24.8	0.44964	0.762	0.028	0.619	1	-0.091	NA	NA	NA	NA	295	simulated
chr1-241669326-G-A	chr1	241669326	COSM109577	G	A	FH	NM_000143.3	missense_variant	MODERATE	c.881C>T	p.Ala294Val	NA	NA	25	0.358397	0.738	0.03	0.121	1	0.086	NA	NA	1	NA	294	COSMIC
chr1-241669326-G-C	chr1	241669326	NA	G	C	FH	NM_000143.3	missense_variant	MODERATE	c.881C>G	p.Ala294Gly	NA	NA	27.9	0.793144	0.887	0	0.692	1	0.068	NA	NA	NA	NA	294	simulated
chr1-241669326-G-T	chr1	241669326	NA	G	T	FH	NM_000143.3	missense_variant	MODERATE	c.881C>A	p.Ala294Asp	NA	NA	31	0.800986	0.968	0	0.994	1	0.084	NA	NA	NA	NA	294	simulated
chr1-241669327-C-A	chr1	241669327	NA	C	A	FH	NM_000143.3	missense_variant	MODERATE	c.880G>T	p.Ala294Ser	NA	NA	23.7	0.468236	0.748	0.036	0.276	1	-0.185	NA	NA	NA	NA	294	simulated
chr1-241669327-C-T	chr1	241669327	NA	C	T	FH	NM_000143.3	missense_variant	MODERATE	c.880G>A	p.Ala294Thr	NA	NA	24.1	0.561541	0.867	0.007	0.298	1	-0.21	NA	NA	NA	NA	294	simulated
chr1-241669327-C-G	chr1	241669327	NA	C	G	FH	NM_000143.3	missense_variant	MODERATE	c.880G>C	p.Ala294Pro	NA	NA	26.8	0.734093	0.933	0	0.997	1	-0.181	NA	NA	NA	NA	294	simulated
chr1-241669329-A-C	chr1	241669329	NA	A	C	FH	NM_000143.3	missense_variant	MODERATE	c.878T>G	p.Val293Gly	NA	NA	28.8	0.812892	0.958	0	0.974	1	-0.257	NA	NA	NA	NA	293	simulated
chr1-241669329-A-T	chr1	241669329	COSM6978079	A	T	FH	NM_000143.3	missense_variant	MODERATE	c.878T>A	p.Val293Asp	NA	NA	31	0.800118	0.982	0.001	0.983	1	0.221	NA	NA	1	NA	293	COSMIC
chr1-241669329-A-G	chr1	241669329	NA	A	G	FH	NM_000143.3	missense_variant	MODERATE	c.878T>C	p.Val293Ala	NA	NA	23.3	0.37253	0.787	0.084	0.121	1	-0.065	NA	NA	NA	NA	293	simulated
chr1-241669330-C-A	chr1	241669330	NA	C	A	FH	NM_000143.3	missense_variant	MODERATE	c.877G>T	p.Val293Phe	NA	NA	25.3	0.516867	0.905	0.251	0.913	1	0.023	NA	NA	NA	NA	293	simulated
chr1-241669330-C-T	chr1	241669330	rs749029092	C	T	FH	NM_000143.3	missense_variant	MODERATE	c.877G>A	p.Val293Ile	1	1	22.7	0.297271	0.515	0.777	0.035	1	0.324	NA	NA	NA	NA	293	gnomAD
chr1-241669330-C-G	chr1	241669330	NA	C	G	FH	NM_000143.3	missense_variant	MODERATE	c.877G>C	p.Val293Leu	NA	NA	24.6	0.680552	0.79	0.014	0.215	1	0.311	NA	NA	NA	NA	293	simulated
chr1-241669331-C-A	chr1	241669331	NA	C	A	FH	NM_000143.3	missense_variant	MODERATE	c.876G>T	p.Lys292Asn	NA	NA	23.9	0.737647	0.767	0.029	0.638	1	0.232	NA	NA	NA	NA	292	simulated
chr1-241669331-C-G	chr1	241669331	NA	C	G	FH	NM_000143.3	missense_variant	MODERATE	c.876G>C	p.Lys292Asn	NA	NA	23.8	0.707844	0.767	0.029	0.638	1	0.308	NA	NA	NA	NA	292	simulated
chr1-241669332-T-A	chr1	241669332	NA	T	A	FH	NM_000143.3	missense_variant	MODERATE	c.875A>T	p.Lys292Met	NA	NA	31	0.725384	0.925	0.029	0.986	1	0.107	NA	NA	NA	NA	292	simulated
chr1-241669332-T-C	chr1	241669332	NA	T	C	FH	NM_000143.3	missense_variant	MODERATE	c.875A>G	p.Lys292Arg	NA	NA	25.2	0.348933	0.807	0.125	0.839	1	-0.141	NA	NA	NA	NA	292	simulated
chr1-241669332-T-G	chr1	241669332	NA	T	G	FH	NM_000143.3	missense_variant	MODERATE	c.875A>C	p.Lys292Thr	NA	NA	25.6	0.659244	0.921	0.079	0.965	1	0.37	NA	NA	NA	NA	292	simulated
chr1-241669333-T-C	chr1	241669333	NA	T	C	FH	NM_000143.3	missense_variant	MODERATE	c.874A>G	p.Lys292Glu	NA	NA	25.4	0.363783	0.89	0.11	0.799	1	0.306	NA	NA	NA	NA	292	gnomAD,BRAVO
chr1-241669333-T-G	chr1	241669333	rs771087739	T	G	FH	NM_000143.3	missense_variant	MODERATE	c.874A>C	p.Lys292Gln	2	1	24.6	0.347293	0.806	0.041	0.244	1	-0.015	NA	NA	NA	NA	292	gnomAD,BRAVO
chr1-241669334-T-A	chr1	241669334	NA	T	A	FH	NM_000143.3	missense_variant	MODERATE	c.873A>T	p.Glu291Asp	NA	NA	23.7	0.262562	0.738	0.028	0.563	1	0.041	NA	NA	NA	NA	291	simulated
chr1-241669334-T-G	chr1	241669334	NA	T	G	FH	NM_000143.3	missense_variant	MODERATE	c.873A>C	p.Glu291Asp	NA	NA	23.7	0.255252	0.738	0.028	0.563	1	0.281	NA	NA	NA	NA	291	simulated
chr1-241669335-T-A	chr1	241669335	NA	T	A	FH	NM_000143.3	missense_variant	MODERATE	c.872A>T	p.Glu291Val	NA	NA	25.9	0.16385	0.857	0.207	0.856	1	-0.294	NA	NA	NA	NA	291	simulated
chr1-241669335-T-C	chr1	241669335	NA	T	C	FH	NM_000143.3	missense_variant	MODERATE	c.872A>G	p.Glu291Gly	NA	NA	32	0.452636	0.893	0.011	0.904	1	-0.144	NA	NA	NA	NA	291	simulated
chr1-241669335-T-G	chr1	241669335	NA	T	G	FH	NM_000143.3	missense_variant	MODERATE	c.872A>C	p.Glu291Ala	NA	NA	27.5	0.445156	0.792	0.067	0.345	1	0.224	NA	NA	NA	NA	291	simulated
chr1-241669336-C-T	chr1	241669336	NA	C	T	FH	NM_000143.3	missense_variant	MODERATE	c.871G>A	p.Glu291Lys	NA	NA	25.3	0.35612	0.767	0.107	0.798	1	-0.222	NA	NA	NA	NA	291	simulated
chr1-241669336-C-G	chr1	241669336	NA	C	G	FH	NM_000143.3	missense_variant	MODERATE	c.871G>C	p.Glu291Gln	NA	NA	25.4	0.316347	0.747	0.042	0.415	1	-0.068	NA	NA	NA	NA	291	simulated
chr1-241669338-G-A	chr1	241669338	NA	G	A	FH	NM_000143.3	missense_variant	MODERATE	c.869C>T	p.Ala290Val	NA	NA	28.6	0.635758	0.895	0.076	0.65	1	-0.071	NA	NA	NA	NA	290	simulated
chr1-241669338-G-C	chr1	241669338	NA	G	C	FH	NM_000143.3	missense_variant	MODERATE	c.869C>G	p.Ala290Gly	NA	NA	23.4	0.32533	0.678	0.287	0.135	1	0.275	NA	NA	NA	NA	290	simulated
chr1-241669338-G-T	chr1	241669338	NA	G	T	FH	NM_000143.3	missense_variant	MODERATE	c.869C>A	p.Ala290Glu	NA	NA	29.4	0.608448	0.93	0.041	0.99	1	0.45	NA	NA	NA	NA	290	simulated
chr1-241669339-C-A	chr1	241669339	NA	C	A	FH	NM_000143.3	missense_variant	MODERATE	c.868G>T	p.Ala290Ser	NA	NA	24.8	0.366804	0.731	0.242	0.697	1	-0.197	NA	NA	NA	NA	290	simulated
chr1-241669339-C-T	chr1	241669339	NA	C	T	FH	NM_000143.3	missense_variant	MODERATE	c.868G>A	p.Ala290Thr	NA	NA	30	0.629675	0.915	0.077	0.961	1	-0.215	NA	NA	NA	NA	290	simulated
chr1-241669339-C-G	chr1	241669339	NA	C	G	FH	NM_000143.3	missense_variant	MODERATE	c.868G>C	p.Ala290Pro	NA	NA	26	0.49202	0.938	0.11	0.993	1	-0.177	NA	NA	NA	NA	290	simulated
chr1-241669340-A-C	chr1	241669340	NA	A	C	FH	NM_000143.3	missense_variant	MODERATE	c.867T>G	p.Phe289Leu	NA	NA	24.1	0.874368	0.905	0.001	0.919	1	0.117	NA	NA	NA	NA	289	simulated
chr1-241669340-A-T	chr1	241669340	NA	A	T	FH	NM_000143.3	missense_variant	MODERATE	c.867T>A	p.Phe289Leu	NA	NA	24.2	0.875768	0.905	0.001	0.919	1	-0.35	NA	NA	NA	NA	289	simulated
chr1-241669341-A-C	chr1	241669341	NA	A	C	FH	NM_000143.3	missense_variant	MODERATE	c.866T>G	p.Phe289Cys	NA	NA	33	0.775855	0.982	0	0.998	1	0.114	NA	NA	NA	NA	289	simulated
chr1-241669341-A-T	chr1	241669341	NA	A	T	FH	NM_000143.3	missense_variant	MODERATE	c.866T>A	p.Phe289Tyr	NA	NA	28.2	0.35955	0.849	0.038	0.595	1	0.215	NA	NA	NA	NA	289	simulated
chr1-241669341-A-G	chr1	241669341	NA	A	G	FH	NM_000143.3	missense_variant	MODERATE	c.866T>C	p.Phe289Ser	NA	NA	33	0.824066	0.977	0	0.999	1	0.006	NA	NA	NA	NA	289	gnomAD,BRAVO
chr1-241669342-A-C	chr1	241669342	NA	A	C	FH	NM_000143.3	missense_variant	MODERATE	c.865T>G	p.Phe289Val	NA	NA	29.9	0.88079	0.984	0	0.983	1	0.169	NA	NA	NA	NA	289	simulated
chr1-241669342-A-T	chr1	241669342	NA	A	T	FH	NM_000143.3	missense_variant	MODERATE	c.865T>A	p.Phe289Ile	NA	NA	31	0.823699	0.96	0	0.981	1	-0.016	NA	NA	NA	NA	289	simulated
chr1-241669342-A-G	chr1	241669342	NA	A	G	FH	NM_000143.3	missense_variant	MODERATE	c.865T>C	p.Phe289Leu	NA	NA	31	0.819363	0.969	0.001	0.919	1	0.048	NA	NA	NA	NA	289	simulated
chr1-241669344-C-A	chr1	241669344	NA	C	A	FH	NM_000143.3	missense_variant	MODERATE	c.863G>T	p.Gly288Val	NA	NA	29.9	0.7381	0.943	0	0.991	1	-0.202	NA	NA	NA	NA	288	simulated
chr1-241669344-C-T	chr1	241669344	NA	C	T	FH	NM_000143.3	missense_variant	MODERATE	c.863G>A	p.Gly288Asp	NA	NA	28.8	0.541214	0.903	0.001	0.624	1	0.136	NA	NA	NA	NA	288	simulated
chr1-241669344-C-G	chr1	241669344	NA	C	G	FH	NM_000143.3	missense_variant	MODERATE	c.863G>C	p.Gly288Ala	NA	NA	27.8	0.712008	0.923	0.002	0.929	1	-0.217	NA	NA	NA	NA	288	simulated
chr1-241669345-C-A	chr1	241669345	NA	C	A	FH	NM_000143.3	missense_variant	MODERATE	c.862G>T	p.Gly288Cys	NA	NA	32	0.743248	0.922	0.009	0.717	1	-0.402	NA	NA	NA	NA	288	simulated
chr1-241669345-C-T	chr1	241669345	NA	C	T	FH	NM_000143.3	missense_variant	MODERATE	c.862G>A	p.Gly288Ser	NA	NA	32	0.729719	0.928	0.001	0.984	1	-0.447	NA	NA	NA	NA	288	simulated
chr1-241669345-C-G	chr1	241669345	NA	C	G	FH	NM_000143.3	missense_variant	MODERATE	c.862G>C	p.Gly288Arg	NA	NA	32	0.695008	0.944	0.018	0.995	1	-0.149	NA	NA	NA	NA	288	simulated
chr1-241669346-A-C	chr1	241669346	NA	A	C	FH	NM_000143.3	missense_variant	MODERATE	c.861T>G	p.Ile287Met	NA	NA	16.97	0.137882	0.592	0.066	0.329	0.99999	-0.062	NA	NA	NA	NA	287	simulated
chr1-241669347-A-C	chr1	241669347	NA	A	C	FH	NM_000143.3	missense_variant	MODERATE	c.860T>G	p.Ile287Ser	NA	NA	23	0.291997	0.604	0.428	0.097	1	-0.111	NA	NA	NA	NA	287	simulated
chr1-241669347-A-T	chr1	241669347	NA	A	T	FH	NM_000143.3	missense_variant	MODERATE	c.860T>A	p.Ile287Asn	NA	NA	23.4	0.39762	0.636	0.292	0.188	1	-0.335	NA	NA	NA	NA	287	simulated
chr1-241669347-A-G	chr1	241669347	NA	A	G	FH	NM_000143.3	missense_variant	MODERATE	c.860T>C	p.Ile287Thr	NA	NA	22.7	0.149929	0.589	0.34	0.008	1	-0.016	NA	NA	NA	NA	287	simulated
chr1-241669348-T-A	chr1	241669348	NA	T	A	FH	NM_000143.3	missense_variant	MODERATE	c.859A>T	p.Ile287Phe	NA	NA	23.2	0.543615	0.72	0.029	0.246	1	-0.021	NA	NA	NA	NA	287	simulated
chr1-241669348-T-C	chr1	241669348	NA	T	C	FH	NM_000143.3	missense_variant	MODERATE	c.859A>G	p.Ile287Val	NA	NA	17.25	0.0712926	0.446	0.275	0.001	0.999986	-0.072	NA	NA	NA	NA	287	simulated
chr1-241669348-T-G	chr1	241669348	NA	T	G	FH	NM_000143.3	missense_variant	MODERATE	c.859A>C	p.Ile287Leu	NA	NA	19.78	0.162958	0.555	0.181	0.017	0.999994	0.16	NA	NA	NA	NA	287	simulated
chr1-241669349-T-A	chr1	241669349	NA	T	A	FH	NM_000143.3	missense_variant	MODERATE	c.858A>T	p.Arg286Ser	NA	NA	22.8	0.306924	0.718	0.22	0.371	1	0.083	NA	NA	NA	NA	286	simulated
chr1-241669349-T-G	chr1	241669349	NA	T	G	FH	NM_000143.3	missense_variant	MODERATE	c.858A>C	p.Arg286Ser	NA	NA	22.8	0.299349	0.718	0.22	0.371	1	-0.001	NA	NA	NA	NA	286	simulated
chr1-241669350-C-A	chr1	241669350	NA	C	A	FH	NM_000143.3	missense_variant	MODERATE	c.857G>T	p.Arg286Ile	NA	NA	25.8	0.310952	0.867	0.173	0.54	1	0.242	NA	NA	NA	NA	286	simulated
chr1-241669350-C-T	chr1	241669350	COSM5846005	C	T	FH	NM_000143.3	missense_variant	MODERATE	c.857G>A	p.Arg286Lys	NA	NA	22.9	0.311748	0.594	0.782	0.04	1	0.038	NA	NA	1	NA	286	COSMIC
chr1-241669350-C-G	chr1	241669350	NA	C	G	FH	NM_000143.3	missense_variant	MODERATE	c.857G>C	p.Arg286Thr	NA	NA	24.9	0.179086	0.861	0.206	0.533	1	0.275	NA	NA	NA	NA	286	simulated
chr1-241669351-T-C	chr1	241669351	NA	T	C	FH	NM_000143.3	missense_variant	MODERATE	c.856A>G	p.Arg286Gly	NA	NA	24.8	0.412309	0.791	0.134	0.455	1	0.307	NA	NA	NA	NA	286	simulated
chr1-241669353-G-A	chr1	241669353	NA	G	A	FH	NM_000143.3	missense_variant	MODERATE	c.854C>T	p.Thr285Ile	NA	NA	29.1	0.710038	0.941	0	0.977	1	-0.386	NA	NA	NA	NA	285	simulated
chr1-241669353-G-C	chr1	241669353	NA	G	C	FH	NM_000143.3	missense_variant	MODERATE	c.854C>G	p.Thr285Ser	NA	NA	24.6	0.420743	0.814	0.059	0.595	1	-0.33	NA	NA	NA	NA	285	simulated
chr1-241669353-G-T	chr1	241669353	NA	G	T	FH	NM_000143.3	missense_variant	MODERATE	c.854C>A	p.Thr285Asn	NA	NA	27.5	0.809719	0.919	0.001	0.974	1	-0.136	NA	NA	NA	NA	285	simulated
chr1-241669354-T-A	chr1	241669354	COSM6508920	T	A	FH	NM_000143.3	missense_variant	MODERATE	c.853A>T	p.Thr285Ser	NA	NA	24.4	0.574498	0.828	0.059	0.595	1	-0.135	NA	NA	1	NA	285	COSMIC
chr1-241669354-T-C	chr1	241669354	rs200791185	T	C	FH	NM_000143.3	missense_variant	MODERATE	c.853A>G	p.Thr285Ala	1	NA	22.9	0.263984	0.693	0.165	0.042	1	-0.122	NA	NA	NA	NA	285	gnomAD,BRAVO
chr1-241669354-T-G	chr1	241669354	NA	T	G	FH	NM_000143.3	missense_variant	MODERATE	c.853A>C	p.Thr285Pro	NA	NA	28.1	0.827072	0.966	0.001	0.974	1	-0.033	NA	NA	NA	NA	285	simulated
chr1-241669355-A-C	chr1	241669355	NA	A	C	FH	NM_000143.3	missense_variant	MODERATE	c.852T>G	p.Asn284Lys	NA	NA	24.7	0.845935	0.876	0	0.984	1	-0.032	NA	NA	NA	NA	284	simulated
chr1-241669355-A-T	chr1	241669355	NA	A	T	FH	NM_000143.3	missense_variant	MODERATE	c.852T>A	p.Asn284Lys	NA	NA	24.7	0.841106	0.876	0	0.984	1	-0.207	NA	NA	NA	NA	284	simulated
chr1-241669356-T-A	chr1	241669356	NA	T	A	FH	NM_000143.3	missense_variant	MODERATE	c.851A>T	p.Asn284Ile	NA	NA	29.5	0.809166	0.907	0	0.98	1	-0.239	NA	NA	NA	NA	284	simulated
chr1-241669356-T-C	chr1	241669356	NA	T	C	FH	NM_000143.3	missense_variant	MODERATE	c.851A>G	p.Asn284Ser	NA	NA	26.1	0.777643	0.919	0	0.844	1	-0.07	NA	NA	NA	NA	284	simulated
chr1-241669356-T-G	chr1	241669356	NA	T	G	FH	NM_000143.3	missense_variant	MODERATE	c.851A>C	p.Asn284Thr	NA	NA	27.5	0.702271	0.926	0	0.971	1	0.005	NA	NA	NA	NA	284	simulated
chr1-241669357-T-A	chr1	241669357	NA	T	A	FH	NM_000143.3	missense_variant	MODERATE	c.850A>T	p.Asn284Tyr	NA	NA	29.6	0.775489	0.927	0	0.996	1	0.249	NA	NA	NA	NA	284	simulated
chr1-241669357-T-C	chr1	241669357	NA	T	C	FH	NM_000143.3	missense_variant	MODERATE	c.850A>G	p.Asn284Asp	1	NA	24.9	0.795656	0.899	0	0.289	1	0.112	NA	NA	NA	NA	284	gnomAD
chr1-241669357-T-G	chr1	241669357	NA	T	G	FH	NM_000143.3	missense_variant	MODERATE	c.850A>C	p.Asn284His	NA	NA	27.7	0.718628	0.926	0	0.994	1	0.209	NA	NA	NA	NA	284	simulated
chr1-241669358-T-A	chr1	241669358	NA	T	A	FH	NM_000143.3	missense_variant	MODERATE	c.849A>T	p.Leu283Phe	NA	NA	24	0.81693	0.842	0.001	0.989	1	-0.285	NA	NA	NA	NA	283	simulated
chr1-241669358-T-G	chr1	241669358	NA	T	G	FH	NM_000143.3	missense_variant	MODERATE	c.849A>C	p.Leu283Phe	NA	NA	24	0.819282	0.842	0.001	0.989	1	0.342	NA	NA	NA	NA	283	simulated
chr1-241669359-A-G	chr1	241669359	COSM3804561	A	G	FH	NM_000143.3	missense_variant	MODERATE	c.848T>C	p.Leu283Ser	NA	NA	29.4	0.765858	0.962	0	0.996	1	0.44	NA	NA	1	NA	283	COSMIC
chr1-241669360-A-C	chr1	241669360	NA	A	C	FH	NM_000143.3	missense_variant	MODERATE	c.847T>G	p.Leu283Val	NA	NA	22.7	0.539619	0.827	0.001	0.534	0.999998	0.385	NA	NA	NA	NA	283	simulated
chr1-241669360-A-T	chr1	241669360	NA	A	T	FH	NM_000143.3	missense_variant	MODERATE	c.847T>A	p.Leu283Ile	NA	NA	21.9	0.449649	0.749	0.092	0.736	0.999996	0.311	NA	NA	NA	NA	283	simulated
chr1-241669362-C-A	chr1	241669362	NA	C	A	FH	NM_000143.3	missense_variant	MODERATE	c.845G>T	p.Gly282Val	NA	NA	26.9	0.797516	0.932	0	1	1	-0.097	NA	NA	NA	NA	282	LOVD
chr1-241669362-C-T	chr1	241669362	NA	C	T	FH	NM_000143.3	missense_variant	MODERATE	c.845G>A	p.Gly282Asp	NA	NA	27	0.775395	0.935	0	1	1	0.242	NA	NA	NA	NA	282	simulated
chr1-241669362-C-G	chr1	241669362	NA	C	G	FH	NM_000143.3	missense_variant	MODERATE	c.845G>C	p.Gly282Ala	NA	NA	25.8	0.813476	0.916	0	0.993	1	0.324	NA	NA	NA	NA	282	simulated
chr1-241669363-C-A	chr1	241669363	NA	C	A	FH	NM_000143.3	missense_variant	MODERATE	c.844G>T	p.Gly282Cys	NA	NA	29.1	0.821966	0.94	0	1	1	0.127	NA	NA	NA	NA	282	simulated
chr1-241669363-C-T	chr1	241669363	COSM1690051	C	T	FH	NM_000143.3	missense_variant	MODERATE	c.844G>A	p.Gly282Ser	NA	NA	27.5	0.76463	0.924	0	0.997	1	0.074	NA	NA	2	NA	282	COSMIC
chr1-241669363-C-G	chr1	241669363	NA	C	G	FH	NM_000143.3	missense_variant	MODERATE	c.844G>C	p.Gly282Arg	NA	NA	27.8	0.855006	0.936	0	1	1	0.321	NA	NA	NA	NA	282	simulated
chr1-241669365-G-A	chr1	241669365	NA	G	A	FH	NM_000143.3	missense_variant	MODERATE	c.842C>T	p.Thr281Ile	NA	NA	26	0.796414	0.922	0	1	1	-0.151	NA	NA	NA	NA	281	simulated
chr1-241669365-G-C	chr1	241669365	NA	G	C	FH	NM_000143.3	missense_variant	MODERATE	c.842C>G	p.Thr281Arg	NA	NA	25.7	0.830205	0.922	0	0.999	1	-0.293	NA	NA	NA	NA	281	simulated
chr1-241669365-G-T	chr1	241669365	NA	G	T	FH	NM_000143.3	missense_variant	MODERATE	c.842C>A	p.Thr281Lys	NA	NA	26.4	0.749492	0.902	0	0.997	1	-0.091	NA	NA	NA	NA	281	simulated
chr1-241669366-T-A	chr1	241669366	NA	T	A	FH	NM_000143.3	missense_variant	MODERATE	c.841A>T	p.Thr281Ser	NA	NA	24	0.623692	0.882	0	0.99	1	-0.128	NA	NA	NA	NA	281	simulated
chr1-241669366-T-C	chr1	241669366	NA	T	C	FH	NM_000143.3	missense_variant	MODERATE	c.841A>G	p.Thr281Ala	NA	NA	24.1	0.623056	0.905	0	0.99	1	-0.15	NA	NA	NA	NA	281	simulated
chr1-241669366-T-G	chr1	241669366	NA	T	G	FH	NM_000143.3	missense_variant	MODERATE	c.841A>C	p.Thr281Pro	NA	NA	24.4	0.688972	0.907	0	0.999	1	-0.025	NA	NA	NA	NA	281	simulated
chr1-241669368-C-A	chr1	241669368	NA	C	A	FH	NM_000143.3	missense_variant	MODERATE	c.839G>T	p.Gly280Val	NA	NA	26.6	0.822734	0.925	0	1	1	-0.006	NA	NA	NA	NA	280	simulated
chr1-241669368-C-T	chr1	241669368	214378	C	T	FH	NM_000143.3	missense_variant	MODERATE	c.839G>A	p.Gly280Asp	NA	NA	26.7	0.806616	0.923	0	1	1	0.206	NA	NA	NA	Uncertain_significance	280	ClinVar
chr1-241669368-C-G	chr1	241669368	NA	C	G	FH	NM_000143.3	missense_variant	MODERATE	c.839G>C	p.Gly280Ala	NA	NA	25.7	0.787082	0.915	0	0.998	1	0.179	NA	NA	NA	NA	280	simulated
chr1-241669369-C-A	chr1	241669369	NA	C	A	FH	NM_000143.3	missense_variant	MODERATE	c.838G>T	p.Gly280Cys	NA	NA	28.6	0.862407	0.923	0	0.986	1	-0.157	NA	NA	NA	NA	280	simulated
chr1-241669369-C-T	chr1	241669369	NA	C	T	FH	NM_000143.3	missense_variant	MODERATE	c.838G>A	p.Gly280Ser	NA	NA	27.2	0.850043	0.917	0	1	1	-0.523	NA	NA	NA	NA	280	simulated
chr1-241669369-C-G	chr1	241669369	NA	C	G	FH	NM_000143.3	missense_variant	MODERATE	c.838G>C	p.Gly280Arg	NA	NA	27.4	0.855845	0.927	0	1	1	-0.02	NA	NA	NA	NA	280	simulated
chr1-241669371-A-C	chr1	241669371	NA	A	C	FH	NM_000143.3	missense_variant	MODERATE	c.836T>G	p.Val279Gly	NA	NA	27.8	0.781453	0.963	0	0.999	1	-0.541	NA	NA	NA	NA	279	simulated
chr1-241669371-A-T	chr1	241669371	NA	A	T	FH	NM_000143.3	missense_variant	MODERATE	c.836T>A	p.Val279Asp	NA	NA	29.1	0.739883	0.967	0	0.999	1	-0.43	NA	NA	NA	NA	279	simulated
chr1-241669371-A-G	chr1	241669371	NA	A	G	FH	NM_000143.3	missense_variant	MODERATE	c.836T>C	p.Val279Ala	NA	NA	27.2	0.693142	0.936	0	0.998	1	-0.404	NA	NA	NA	NA	279	simulated
chr1-241669372-C-A	chr1	241669372	NA	C	A	FH	NM_000143.3	missense_variant	MODERATE	c.835G>T	p.Val279Phe	NA	NA	28.8	0.738835	0.941	0	0.999	1	-0.584	NA	NA	NA	NA	279	simulated
chr1-241669372-C-T	chr1	241669372	NA	C	T	FH	NM_000143.3	missense_variant	MODERATE	c.835G>A	p.Val279Ile	NA	NA	27.1	0.582171	0.758	0	0.947	1	-0.452	NA	NA	NA	NA	279	simulated
chr1-241669372-C-G	chr1	241669372	NA	C	G	FH	NM_000143.3	missense_variant	MODERATE	c.835G>C	p.Val279Leu	NA	NA	26.6	0.746804	0.89	0	0.699	1	-0.538	NA	NA	NA	NA	279	simulated
chr1-241669374-G-A	chr1	241669374	NA	G	A	FH	NM_000143.3	missense_variant	MODERATE	c.833C>T	p.Ala278Val	NA	NA	29.1	0.605692	0.935	0	0.878	1	-0.473	NA	NA	NA	NA	278	simulated
chr1-241669374-G-C	chr1	241669374	NA	G	C	FH	NM_000143.3	missense_variant	MODERATE	c.833C>G	p.Ala278Gly	NA	NA	27.8	0.562388	0.921	0.001	0.787	1	-0.472	NA	NA	NA	NA	278	simulated
chr1-241669374-G-T	chr1	241669374	NA	G	T	FH	NM_000143.3	missense_variant	MODERATE	c.833C>A	p.Ala278Asp	NA	NA	29.8	0.656098	0.948	0	0.972	1	-0.391	NA	NA	NA	NA	278	simulated
chr1-241669375-C-A	chr1	241669375	NA	C	A	FH	NM_000143.3	missense_variant	MODERATE	c.832G>T	p.Ala278Ser	NA	NA	26.5	0.678824	0.838	0.001	0.549	1	-0.528	NA	NA	NA	NA	278	simulated
chr1-241669375-C-T	chr1	241669375	NA	C	T	FH	NM_000143.3	missense_variant	MODERATE	c.832G>A	p.Ala278Thr	NA	NA	27.9	0.673519	0.881	0	0.597	1	-0.468	NA	NA	NA	NA	278	simulated
chr1-241669375-C-G	chr1	241669375	NA	C	G	FH	NM_000143.3	missense_variant	MODERATE	c.832G>C	p.Ala278Pro	NA	NA	25	0.714953	0.873	0.003	0.383	1	-0.56	NA	NA	NA	NA	278	simulated
chr1-241669377-G-A	chr1	241669377	NA	G	A	FH	NM_000143.3	missense_variant	MODERATE	c.830C>T	p.Thr277Ile	NA	NA	28	0.715434	0.916	0	0.999	1	-0.051	NA	NA	NA	NA	277	LOVD
chr1-241669377-G-C	chr1	241669377	460379	G	C	FH	NM_000143.3	missense_variant	MODERATE	c.830C>G	p.Thr277Ser	NA	NA	26.5	0.637145	0.95	0.001	0.981	1	-0.244	NA	NA	NA	Uncertain_significance	277	ClinVar
chr1-241669377-G-T	chr1	241669377	NA	G	T	FH	NM_000143.3	missense_variant	MODERATE	c.830C>A	p.Thr277Asn	NA	NA	26.7	0.714769	0.908	0	0.999	1	0.047	NA	NA	NA	NA	277	simulated
chr1-241669378-T-A	chr1	241669378	NA	T	A	FH	NM_000143.3	missense_variant	MODERATE	c.829A>T	p.Thr277Ser	NA	NA	26.2	0.699768	0.957	0.001	0.981	1	0.179	NA	NA	NA	NA	277	simulated
chr1-241669378-T-C	chr1	241669378	NA	T	C	FH	NM_000143.3	missense_variant	MODERATE	c.829A>G	p.Thr277Ala	NA	NA	26	0.790736	0.931	0.001	0.827	1	0.052	NA	NA	NA	NA	277	simulated
chr1-241669378-T-G	chr1	241669378	NA	T	G	FH	NM_000143.3	missense_variant	MODERATE	c.829A>C	p.Thr277Pro	NA	NA	27.3	0.724401	0.956	0	0.999	1	-0.059	NA	NA	NA	NA	277	simulated
chr1-241669380-C-A	chr1	241669380	NA	C	A	FH	NM_000143.3	missense_variant	MODERATE	c.827G>T	p.Gly276Val	NA	NA	29	0.663411	0.962	0	0.997	1	0.21	NA	NA	NA	NA	276	simulated
chr1-241669380-C-T	chr1	241669380	NA	C	T	FH	NM_000143.3	missense_variant	MODERATE	c.827G>A	p.Gly276Asp	NA	NA	29.2	0.652708	0.969	0	0.997	1	0.424	NA	NA	NA	NA	276	simulated
chr1-241669380-C-G	chr1	241669380	NA	C	G	FH	NM_000143.3	missense_variant	MODERATE	c.827G>C	p.Gly276Ala	NA	NA	26.8	0.532263	0.93	0.001	0.892	1	0.171	NA	NA	NA	NA	276	simulated
chr1-241669381-C-A	chr1	241669381	NA	C	A	FH	NM_000143.3	missense_variant	MODERATE	c.826G>T	p.Gly276Cys	NA	NA	31	0.771919	0.926	0	1	1	0.231	NA	NA	NA	NA	276	simulated
chr1-241669381-C-T	chr1	241669381	NA	C	T	FH	NM_000143.3	missense_variant	MODERATE	c.826G>A	p.Gly276Ser	NA	NA	28.2	0.747083	0.916	0.003	0.945	1	0.342	NA	NA	NA	NA	276	simulated
chr1-241669381-C-G	chr1	241669381	NA	C	G	FH	NM_000143.3	missense_variant	MODERATE	c.826G>C	p.Gly276Arg	NA	NA	28.7	0.703918	0.947	0	0.998	1	0.298	NA	NA	NA	NA	276	simulated
chr1-241669383-C-A	chr1	241669383	NA	C	A	FH	NM_000143.3	missense_variant	MODERATE	c.824G>T	p.Gly275Val	NA	NA	26.2	0.752706	0.967	0	1	1	-0.385	NA	NA	NA	NA	275	simulated
chr1-241669383-C-T	chr1	241669383	NA	C	T	FH	NM_000143.3	missense_variant	MODERATE	c.824G>A	p.Gly275Glu	NA	NA	26.4	0.743492	0.958	0	1	1	-0.021	NA	NA	NA	NA	275	LOVD
chr1-241669383-C-G	chr1	241669383	NA	C	G	FH	NM_000143.3	missense_variant	MODERATE	c.824G>C	p.Gly275Ala	NA	NA	25.4	0.753453	0.956	0	1	1	-0.426	NA	NA	NA	NA	275	simulated
chr1-241669384-C-T	chr1	241669384	405925	C	T	FH	NM_000143.3	missense_variant	MODERATE	c.823G>A	p.Gly275Arg	NA	NA	32	0.764446	0.966	0	1	1	-0.376	NA	NA	NA	Uncertain_significance	275	ClinVar
chr1-241669384-C-G	chr1	241669384	393574	C	G	FH	NM_000143.3	missense_variant	MODERATE	c.823G>C	p.Gly275Arg	NA	NA	31	0.742101	0.966	0	1	1	-0.027	NA	NA	NA	Conflicting_interpretations_of_pathogenicity	275	ClinVar
chr1-241669386-G-A	chr1	241669386	NA	G	A	FH	NM_000143.3	missense_variant	MODERATE	c.821C>T	p.Ala274Val	NA	NA	23.3	0.281956	0.596	0.117	0.166	1	-0.27	NA	NA	NA	NA	274	LOVD
chr1-241669386-G-C	chr1	241669386	NA	G	C	FH	NM_000143.3	missense_variant	MODERATE	c.821C>G	p.Ala274Gly	NA	NA	24.8	0.625163	0.77	0.012	0.494	1	-0.365	NA	NA	NA	NA	274	simulated
chr1-241669386-G-T	chr1	241669386	NA	G	T	FH	NM_000143.3	missense_variant	MODERATE	c.821C>A	p.Ala274Asp	NA	NA	28.5	0.559305	0.871	0.005	0.86	1	-0.079	NA	NA	NA	NA	274	simulated
chr1-241669387-C-A	chr1	241669387	NA	C	A	FH	NM_000143.3	missense_variant	MODERATE	c.820G>T	p.Ala274Ser	NA	NA	24.9	0.501511	0.725	0.016	0.563	1	0.188	NA	NA	NA	NA	274	simulated
chr1-241669387-C-T	chr1	241669387	NA	C	T	FH	NM_000143.3	missense_variant	MODERATE	c.820G>A	p.Ala274Thr	NA	NA	25.4	0.517031	0.776	0.03	0.567	1	0.06	NA	NA	NA	NA	274	LOVD
chr1-241669387-C-G	chr1	241669387	393573	C	G	FH	NM_000143.3	missense_variant	MODERATE	c.820G>C	p.Ala274Pro	NA	NA	25.9	0.589696	0.869	0.019	0.895	1	-0.021	NA	NA	NA	Likely_pathogenic	274	ClinVar
chr1-241669389-G-A	chr1	241669389	NA	G	A	FH	NM_000143.3	missense_variant	MODERATE	c.818C>T	p.Ala273Val	NA	NA	28.8	0.794641	0.911	0	0.98	1	-0.229	NA	NA	NA	NA	273	simulated
chr1-241669389-G-C	chr1	241669389	NA	G	C	FH	NM_000143.3	missense_variant	MODERATE	c.818C>G	p.Ala273Gly	NA	NA	24.5	0.525986	0.852	0.004	0.265	1	0.233	NA	NA	NA	NA	273	simulated
chr1-241669389-G-T	chr1	241669389	NA	G	T	FH	NM_000143.3	missense_variant	MODERATE	c.818C>A	p.Ala273Glu	NA	NA	28	0.843849	0.955	0	0.999	1	0.438	NA	NA	NA	NA	273	simulated
chr1-241669390-C-A	chr1	241669390	NA	C	A	FH	NM_000143.3	missense_variant	MODERATE	c.817G>T	p.Ala273Ser	NA	NA	26.5	0.666875	0.861	0.001	0.855	1	-0.29	NA	NA	NA	NA	273	simulated
chr1-241669390-C-T	chr1	241669390	COSM2049916;214377	C	T	FH	NM_000143.3	missense_variant	MODERATE	c.817G>A	p.Ala273Thr	NA	1	28.3	0.764169	0.867	0	0.961	1	-0.097	NA	NA	1	Conflicting_interpretations_of_pathogenicity	273	ClinVar,COSMIC,gnomAD,BRAVO
chr1-241669390-C-G	chr1	241669390	NA	C	G	FH	NM_000143.3	missense_variant	MODERATE	c.817G>C	p.Ala273Pro	NA	NA	28.1	0.573291	0.928	0.001	0.96	1	-0.332	NA	NA	NA	NA	273	simulated
chr1-241669392-A-C	chr1	241669392	NA	A	C	FH	NM_000143.3	missense_variant	MODERATE	c.815T>G	p.Leu272Arg	NA	NA	29.1	0.837217	0.957	0	1	1	-0.071	NA	NA	NA	NA	272	simulated
chr1-241669392-A-T	chr1	241669392	NA	A	T	FH	NM_000143.3	missense_variant	MODERATE	c.815T>A	p.Leu272His	NA	NA	28.6	0.838532	0.874	0	1	1	-0.088	NA	NA	NA	NA	272	simulated
chr1-241669392-A-G	chr1	241669392	NA	A	G	FH	NM_000143.3	missense_variant	MODERATE	c.815T>C	p.Leu272Pro	NA	NA	29.2	0.84345	0.96	0	1	1	-0.205	NA	NA	NA	NA	272	simulated
chr1-241669393-G-A	chr1	241669393	NA	G	A	FH	NM_000143.3	missense_variant	MODERATE	c.814C>T	p.Leu272Phe	NA	NA	26	0.772519	0.84	0.001	0.998	1	-0.032	NA	NA	NA	NA	272	simulated
chr1-241669393-G-C	chr1	241669393	NA	G	C	FH	NM_000143.3	missense_variant	MODERATE	c.814C>G	p.Leu272Val	NA	NA	24.8	0.53486	0.818	0.007	0.808	1	-0.099	NA	NA	NA	NA	272	simulated
chr1-241669393-G-T	chr1	241669393	405929	G	T	FH	NM_000143.3	missense_variant	MODERATE	c.814C>A	p.Leu272Ile	NA	NA	25.5	0.50432	0.805	0.006	0.978	1	0.182	NA	NA	NA	Uncertain_significance	272	ClinVar,BRAVO
chr1-241669394-C-A	chr1	241669394	NA	C	A	FH	NM_000143.3	missense_variant	MODERATE	c.813G>T	p.Glu271Asp	NA	NA	23	0.407563	0.656	0.107	0.025	1	0.073	NA	NA	NA	NA	271	simulated
chr1-241669394-C-G	chr1	241669394	NA	C	G	FH	NM_000143.3	missense_variant	MODERATE	c.813G>C	p.Glu271Asp	NA	NA	22.9	0.398913	0.656	0.107	0.025	1	0.209	NA	NA	NA	NA	271	simulated
chr1-241669395-T-A	chr1	241669395	NA	T	A	FH	NM_000143.3	missense_variant	MODERATE	c.812A>T	p.Glu271Val	NA	NA	24.3	0.650792	0.871	0.165	0.586	1	-0.103	NA	NA	NA	NA	271	simulated
chr1-241669395-T-C	chr1	241669395	NA	T	C	FH	NM_000143.3	missense_variant	MODERATE	c.812A>G	p.Glu271Gly	NA	NA	24.7	0.702627	0.93	0.115	0.818	1	-0.134	NA	NA	NA	NA	271	simulated
chr1-241669395-T-G	chr1	241669395	NA	T	G	FH	NM_000143.3	missense_variant	MODERATE	c.812A>C	p.Glu271Ala	NA	NA	24	0.520634	0.84	0.225	0.675	1	-0.074	NA	NA	NA	NA	271	simulated
chr1-241669396-C-T	chr1	241669396	NA	C	T	FH	NM_000143.3	missense_variant	MODERATE	c.811G>A	p.Glu271Lys	NA	NA	24	0.398243	0.645	0.175	0.159	1	-0.156	NA	NA	NA	NA	271	simulated
chr1-241669396-C-G	chr1	241669396	NA	C	G	FH	NM_000143.3	missense_variant	MODERATE	c.811G>C	p.Glu271Gln	NA	NA	22.8	0.163875	0.561	0.668	0.031	1	-0.119	NA	NA	NA	NA	271	simulated
chr1-241669398-T-A	chr1	241669398	NA	T	A	FH	NM_000143.3	missense_variant	MODERATE	c.809A>T	p.Tyr270Phe	NA	NA	27.4	0.529048	0.825	0.024	0.987	1	-0.256	NA	NA	NA	NA	270	simulated
chr1-241669398-T-C	chr1	241669398	rs202060616;460378	T	C	FH	NM_000143.3	missense_variant	MODERATE	c.809A>G	p.Tyr270Cys	8	1	28.3	0.470763	0.894	0.056	0.69	1	-0.268	NA	NA	NA	Uncertain_significance	270	ClinVar,gnomAD,BRAVO
chr1-241669398-T-G	chr1	241669398	NA	T	G	FH	NM_000143.3	missense_variant	MODERATE	c.809A>C	p.Tyr270Ser	NA	NA	25.1	0.520666	0.913	0.176	0.814	1	-0.382	NA	NA	NA	NA	270	simulated
chr1-241669399-A-C	chr1	241669399	NA	A	C	FH	NM_000143.3	missense_variant	MODERATE	c.808T>G	p.Tyr270Asp	NA	NA	29.9	0.760381	0.958	0.008	0.992	1	0.288	NA	NA	NA	NA	270	simulated
chr1-241669399-A-T	chr1	241669399	NA	A	T	FH	NM_000143.3	missense_variant	MODERATE	c.808T>A	p.Tyr270Asn	NA	NA	29.8	0.677736	0.936	0.017	0.989	1	-0.129	NA	NA	NA	NA	270	simulated
chr1-241669399-A-G	chr1	241669399	NA	A	G	FH	NM_000143.3	missense_variant	MODERATE	c.808T>C	p.Tyr270His	NA	NA	25.8	0.304754	0.908	0.032	0.996	1	-0.202	NA	NA	NA	NA	270	gnomAD
chr1-241669400-G-C	chr1	241669400	NA	G	C	FH	NM_000143.3	missense_variant	MODERATE	c.807C>G	p.Ile269Met	NA	NA	22.7	0.28432	0.496	0.059	0.491	0.974569	-0.359	NA	NA	NA	NA	269	simulated
chr1-241669401-A-C	chr1	241669401	NA	A	C	FH	NM_000143.3	missense_variant	MODERATE	c.806T>G	p.Ile269Ser	NA	NA	28	0.722433	0.844	0	0.562	0.999992	0.223	NA	NA	NA	NA	269	simulated
chr1-241669401-A-T	chr1	241669401	NA	A	T	FH	NM_000143.3	missense_variant	MODERATE	c.806T>A	p.Ile269Asn	NA	NA	29.4	0.759544	0.89	0	0.858	0.99999	-0.011	NA	NA	NA	NA	269	simulated
chr1-241669401-A-G	chr1	241669401	NA	A	G	FH	NM_000143.3	missense_variant	MODERATE	c.806T>C	p.Ile269Thr	NA	NA	24.5	0.547519	0.829	0.001	0.303	0.999971	-0.077	NA	NA	NA	NA	269	simulated
chr1-241669402-T-A	chr1	241669402	NA	T	A	FH	NM_000143.3	missense_variant	MODERATE	c.805A>T	p.Ile269Phe	NA	NA	24.3	0.408674	0.628	0.002	0.228	0.999993	-0.216	NA	NA	NA	NA	269	simulated
chr1-241669402-T-C	chr1	241669402	480832	T	C	FH	NM_000143.3	missense_variant	MODERATE	c.805A>G	p.Ile269Val	NA	NA	21.4	0.104476	0.412	0.338	0.001	0.99842	-0.257	NA	NA	NA	Uncertain_significance	269	ClinVar,gnomAD,BRAVO
chr1-241669402-T-G	chr1	241669402	NA	T	G	FH	NM_000143.3	missense_variant	MODERATE	c.805A>C	p.Ile269Leu	NA	NA	20.2	0.0568775	0.434	1	0.002	0.999339	-0.149	NA	NA	NA	NA	269	simulated
chr1-241669403-T-A	chr1	241669403	NA	T	A	FH	NM_000143.3	missense_variant	MODERATE	c.804A>T	p.Arg268Ser	NA	NA	22.2	0.538774	0.758	0.124	0.951	1	-0.158	NA	NA	NA	NA	268	simulated
chr1-241669403-T-G	chr1	241669403	NA	T	G	FH	NM_000143.3	missense_variant	MODERATE	c.804A>C	p.Arg268Ser	NA	NA	22.1	0.563221	0.758	0.124	0.951	1	-0.123	NA	NA	NA	NA	268	simulated
chr1-241669404-C-A	chr1	241669404	NA	C	A	FH	NM_000143.3	missense_variant	MODERATE	c.803G>T	p.Arg268Ile	NA	NA	31	0.718382	0.888	0.014	0.976	1	-0.131	NA	NA	NA	NA	268	simulated
chr1-241669404-C-T	chr1	241669404	NA	C	T	FH	NM_000143.3	missense_variant	MODERATE	c.803G>A	p.Arg268Lys	NA	NA	27.8	0.62658	0.78	0.09	0.743	1	-0.235	NA	NA	NA	NA	268	simulated
chr1-241669404-C-G	chr1	241669404	NA	C	G	FH	NM_000143.3	missense_variant	MODERATE	c.803G>C	p.Arg268Thr	NA	NA	28.2	0.644777	0.882	0.073	0.978	1	-0.099	NA	NA	NA	NA	268	simulated
chr1-241669405-T-C	chr1	241669405	NA	T	C	FH	NM_000143.3	missense_variant	MODERATE	c.802A>G	p.Arg268Gly	NA	NA	23	0.649336	0.778	0.215	0.964	1	-0.261	NA	NA	NA	NA	268	LOVD
chr1-241669407-G-A	chr1	241669407	NA	G	A	FH	NM_000143.3	missense_variant	MODERATE	c.800C>T	p.Pro267Leu	NA	NA	32	0.776405	0.893	0.001	0.968	1	-0.084	NA	NA	NA	NA	267	gnomAD
chr1-241669407-G-C	chr1	241669407	NA	G	C	FH	NM_000143.3	missense_variant	MODERATE	c.800C>G	p.Pro267Arg	NA	NA	29	0.725907	0.91	0.002	0.97	1	0.399	NA	NA	NA	NA	267	simulated
chr1-241669407-G-T	chr1	241669407	NA	G	T	FH	NM_000143.3	missense_variant	MODERATE	c.800C>A	p.Pro267Gln	NA	NA	29.2	0.609764	0.904	0.01	0.966	1	0.02	NA	NA	NA	NA	267	simulated
chr1-241669408-G-A	chr1	241669408	COSM6938805	G	A	FH	NM_000143.3	missense_variant	MODERATE	c.799C>T	p.Pro267Ser	NA	NA	26	0.621884	0.859	0.04	0.943	1	0.214	NA	NA	1	NA	267	COSMIC
chr1-241669408-G-C	chr1	241669408	NA	G	C	FH	NM_000143.3	missense_variant	MODERATE	c.799C>G	p.Pro267Ala	NA	NA	24.7	0.488238	0.873	0.008	0.659	1	0.063	NA	NA	NA	NA	267	simulated
chr1-241669408-G-T	chr1	241669408	NA	G	T	FH	NM_000143.3	missense_variant	MODERATE	c.799C>A	p.Pro267Thr	NA	NA	25.5	0.666619	0.903	0.006	0.958	1	0.396	NA	NA	NA	NA	267	simulated
chr1-241669409-C-A	chr1	241669409	NA	C	A	FH	NM_000143.3	missense_variant	MODERATE	c.798G>T	p.Met266Ile	NA	NA	24	0.195171	0.463	0.052	0.046	0.999993	-0.095	NA	NA	NA	NA	266	simulated
chr1-241669409-C-T	chr1	241669409	NA	C	T	FH	NM_000143.3	missense_variant	MODERATE	c.798G>A	p.Met266Ile	NA	NA	24.2	0.195171	0.463	0.052	0.046	0.999993	0.214	NA	NA	NA	NA	266	simulated
chr1-241669409-C-G	chr1	241669409	NA	C	G	FH	NM_000143.3	missense_variant	MODERATE	c.798G>C	p.Met266Ile	NA	NA	24	0.192129	0.463	0.052	0.046	0.999993	-0.118	NA	NA	NA	NA	266	simulated
chr1-241669410-A-C	chr1	241669410	NA	A	C	FH	NM_000143.3	missense_variant	MODERATE	c.797T>G	p.Met266Arg	NA	NA	28.8	0.804426	0.836	0	0.979	1	-0.503	NA	NA	NA	NA	266	simulated
chr1-241669410-A-T	chr1	241669410	NA	A	T	FH	NM_000143.3	missense_variant	MODERATE	c.797T>A	p.Met266Lys	NA	NA	28.9	0.656094	0.882	0	0.953	1	-0.291	NA	NA	NA	NA	266	simulated
chr1-241669410-A-G	chr1	241669410	rs764648497	A	G	FH	NM_000143.3	missense_variant	MODERATE	c.797T>C	p.Met266Thr	5	3	27	0.666346	0.826	0.009	0.955	0.999998	0.002	NA	NA	NA	NA	266	gnomAD,BRAVO
chr1-241669411-T-A	chr1	241669411	rs754285771	T	A	FH	NM_000143.3	missense_variant	MODERATE	c.796A>T	p.Met266Leu	1	NA	15.82	0.118327	0.37	1	0.005	0.998555	-0.279	NA	NA	NA	NA	266	gnomAD
chr1-241669411-T-C	chr1	241669411	rs754285771	T	C	FH	NM_000143.3	missense_variant	MODERATE	c.796A>G	p.Met266Val	1	1	22.2	0.344333	0.548	0.024	0.13	0.998841	-0.303	NA	NA	NA	NA	266	gnomAD,BRAVO
chr1-241669411-T-G	chr1	241669411	NA	T	G	FH	NM_000143.3	missense_variant	MODERATE	c.796A>C	p.Met266Leu	NA	NA	15.79	0.110479	0.37	1	0.005	0.998555	-0.334	NA	NA	NA	NA	266	simulated
chr1-241669413-G-A	chr1	241669413	NA	G	A	FH	NM_000143.3	missense_variant	MODERATE	c.794C>T	p.Ala265Val	NA	NA	22.7	0.1432	0.584	0.275	0.028	0.999905	0.137	NA	NA	NA	NA	265	simulated
chr1-241669413-G-C	chr1	241669413	NA	G	C	FH	NM_000143.3	missense_variant	MODERATE	c.794C>G	p.Ala265Gly	NA	NA	23.8	0.256689	0.869	0.015	0.183	0.999881	-0.224	NA	NA	NA	NA	265	simulated
chr1-241669413-G-T	chr1	241669413	NA	G	T	FH	NM_000143.3	missense_variant	MODERATE	c.794C>A	p.Ala265Asp	NA	NA	26.7	0.574809	0.926	0.005	0.883	0.999978	0.221	NA	NA	NA	NA	265	simulated
chr1-241669414-C-A	chr1	241669414	NA	C	A	FH	NM_000143.3	missense_variant	MODERATE	c.793G>T	p.Ala265Ser	NA	NA	21.7	0.250699	0.494	0.449	0.046	0.999299	-0.024	NA	NA	NA	NA	265	simulated
chr1-241669414-C-T	chr1	241669414	16230	C	T	FH	NM_000143.3	missense_variant	MODERATE	c.793G>A	p.Ala265Thr	NA	NA	19.62	0.0487475	0.589	1	0.009	0.999728	0.218	NA	NA	NA	Pathogenic	265	ClinVar
chr1-241669414-C-G	chr1	241669414	NA	C	G	FH	NM_000143.3	missense_variant	MODERATE	c.793G>C	p.Ala265Pro	NA	NA	26.2	0.627768	0.885	0.007	0.953	0.999913	-0.213	NA	NA	NA	NA	265	simulated
chr1-241669416-G-A	chr1	241669416	NA	G	A	FH	NM_000143.3	missense_variant	MODERATE	c.791C>T	p.Ala264Val	NA	NA	23	0.333011	0.63	0.139	0.028	1	-0.153	NA	NA	NA	NA	264	simulated
chr1-241669416-G-C	chr1	241669416	NA	G	C	FH	NM_000143.3	missense_variant	MODERATE	c.791C>G	p.Ala264Gly	NA	NA	22.6	0.318564	0.373	0.194	0.004	1	-0.303	NA	NA	NA	NA	264	simulated
chr1-241669416-G-T	chr1	241669416	NA	G	T	FH	NM_000143.3	missense_variant	MODERATE	c.791C>A	p.Ala264Asp	NA	NA	22.7	0.255207	0.568	0.354	0.011	1	0.135	NA	NA	NA	NA	264	simulated
chr1-241669417-C-A	chr1	241669417	NA	C	A	FH	NM_000143.3	missense_variant	MODERATE	c.790G>T	p.Ala264Ser	NA	NA	22.4	0.087063	0.412	0.565	0.018	0.999999	0.034	NA	NA	NA	NA	264	simulated
chr1-241669417-C-T	chr1	241669417	NA	C	T	FH	NM_000143.3	missense_variant	MODERATE	c.790G>A	p.Ala264Thr	NA	NA	23.1	0.158662	0.463	0.237	0.014	1	-0.086	NA	NA	NA	NA	264	simulated
chr1-241669417-C-G	chr1	241669417	NA	C	G	FH	NM_000143.3	missense_variant	MODERATE	c.790G>C	p.Ala264Pro	NA	NA	24.9	0.594362	0.798	0.073	0.619	1	0.163	NA	NA	NA	NA	264	simulated
chr1-241669418-T-A	chr1	241669418	NA	T	A	FH	NM_000143.3	missense_variant	MODERATE	c.789A>T	p.Lys263Asn	NA	NA	22.6	0.207231	0.464	0.169	0.016	0.999995	0.169	NA	NA	NA	NA	263	simulated
chr1-241669418-T-G	chr1	241669418	NA	T	G	FH	NM_000143.3	missense_variant	MODERATE	c.789A>C	p.Lys263Asn	NA	NA	22.6	0.206278	0.464	0.169	0.016	0.999995	-0.003	NA	NA	NA	NA	263	simulated
chr1-241669419-T-A	chr1	241669419	NA	T	A	FH	NM_000143.3	missense_variant	MODERATE	c.788A>T	p.Lys263Ile	NA	NA	25.4	0.498107	0.774	0.027	0.358	0.999996	-0.039	NA	NA	NA	NA	263	simulated
chr1-241669419-T-C	chr1	241669419	NA	T	C	FH	NM_000143.3	missense_variant	MODERATE	c.788A>G	p.Lys263Arg	NA	NA	23.3	0.159925	0.49	0.063	0.195	0.999951	0.005	NA	NA	NA	NA	263	simulated
chr1-241669419-T-G	chr1	241669419	rs765997824	T	G	FH	NM_000143.3	missense_variant	MODERATE	c.788A>C	p.Lys263Thr	3	2	23.3	0.226224	0.698	0.075	0.027	0.999993	-0.011	NA	NA	NA	NA	263	gnomAD
chr1-241669420-T-C	chr1	241669420	NA	T	C	FH	NM_000143.3	missense_variant	MODERATE	c.787A>G	p.Lys263Glu	NA	NA	15.06	0.0572275	0.393	1	0.003	0.999915	-0.002	NA	NA	NA	NA	263	simulated
chr1-241669420-T-G	chr1	241669420	NA	T	G	FH	NM_000143.3	missense_variant	MODERATE	c.787A>C	p.Lys263Gln	NA	NA	16.85	0.135232	0.35	0.233	0.004	0.99984	0.327	NA	NA	NA	NA	263	simulated
chr1-241669421-T-C	chr1	241669421	NA	T	C	FH	NM_000143.3	missense_variant	MODERATE	c.786A>G	p.Ile262Met	NA	NA	23.6	0.807833	0.761	0.001	0.913	0.999969	0.275	NA	NA	NA	NA	262	simulated
chr1-241669422-A-C	chr1	241669422	186733	A	C	FH	NM_000143.3	missense_variant	MODERATE	c.785T>G	p.Ile262Arg	NA	NA	27.1	0.815555	0.955	0	0.935	1	0.567	NA	NA	NA	Uncertain_significance	262	ClinVar
chr1-241669422-A-T	chr1	241669422	NA	A	T	FH	NM_000143.3	missense_variant	MODERATE	c.785T>A	p.Ile262Lys	NA	NA	28	0.802586	0.953	0	0.935	1	-0.068	NA	NA	NA	NA	262	simulated
chr1-241669422-A-G	chr1	241669422	NA	A	G	FH	NM_000143.3	missense_variant	MODERATE	c.785T>C	p.Ile262Thr	NA	NA	26.9	0.738192	0.934	0.005	0.829	1	0.121	NA	NA	NA	NA	262	simulated
chr1-241669423-T-A	chr1	241669423	NA	T	A	FH	NM_000143.3	missense_variant	MODERATE	c.784A>T	p.Ile262Leu	NA	NA	23.8	0.248711	0.481	0.075	0.044	0.999998	-0.241	NA	NA	NA	NA	262	simulated
chr1-241669423-T-C	chr1	241669423	NA	T	C	FH	NM_000143.3	missense_variant	MODERATE	c.784A>G	p.Ile262Val	NA	NA	18.51	0.228295	0.48	0.932	0.007	0.999997	-0.217	NA	NA	NA	NA	262	simulated
chr1-241669423-T-G	chr1	241669423	NA	T	G	FH	NM_000143.3	missense_variant	MODERATE	c.784A>C	p.Ile262Leu	NA	NA	23.7	0.248509	0.481	0.075	0.044	0.999999	0.122	NA	NA	NA	NA	262	simulated
chr1-241669424-T-A	chr1	241669424	NA	T	A	FH	NM_000143.3	missense_variant	MODERATE	c.783A>T	p.Arg261Ser	NA	NA	24.7	0.901013	0.932	0	1	1	-0.09	NA	NA	NA	NA	261	simulated
chr1-241669424-T-G	chr1	241669424	NA	T	G	FH	NM_000143.3	missense_variant	MODERATE	c.783A>C	p.Arg261Ser	NA	NA	24.7	0.90273	0.932	0	1	1	-0.109	NA	NA	NA	NA	261	simulated
chr1-241669425-C-A	chr1	241669425	485572	C	A	FH	NM_000143.3	missense_variant	MODERATE	c.782G>T	p.Arg261Ile	NA	NA	31	0.869613	0.971	0	1	1	-0.314	NA	NA	NA	Uncertain_significance	261	ClinVar,LOVD
chr1-241669425-C-T	chr1	241669425	NA	C	T	FH	NM_000143.3	missense_variant	MODERATE	c.782G>A	p.Arg261Lys	NA	NA	29	0.795514	0.948	0	1	1	-0.559	NA	NA	NA	NA	261	simulated
chr1-241669425-C-G	chr1	241669425	NA	C	G	FH	NM_000143.3	missense_variant	MODERATE	c.782G>C	p.Arg261Thr	NA	NA	28.2	0.885803	0.977	0	1	1	-0.102	NA	NA	NA	NA	261	simulated
chr1-241669426-T-C	chr1	241669426	NA	T	C	FH	NM_000143.3	missense_variant	MODERATE	c.781A>G	p.Arg261Gly	NA	NA	26.8	0.833005	0.932	0	1	1	-0.22	NA	NA	NA	NA	261	simulated
chr1-241669428-G-A	chr1	241669428	NA	G	A	FH	NM_000143.3	missense_variant	MODERATE	c.779C>T	p.Thr260Ile	NA	NA	15.25	0.0615319	0.328	0.032	0.123	1	-0.372	NA	NA	NA	NA	260	simulated
chr1-241669428-G-C	chr1	241669428	NA	G	C	FH	NM_000143.3	missense_variant	MODERATE	c.779C>G	p.Thr260Arg	NA	NA	11.74	0.0513953	0.347	0.197	0.13	1	-0.014	NA	NA	NA	NA	260	simulated
chr1-241669428-G-T	chr1	241669428	NA	G	T	FH	NM_000143.3	missense_variant	MODERATE	c.779C>A	p.Thr260Lys	NA	NA	11.68	0.0216425	0.322	0.412	0.003	1	-0.277	NA	NA	NA	NA	260	simulated
chr1-241669429-T-A	chr1	241669429	NA	T	A	FH	NM_000143.3	missense_variant	MODERATE	c.778A>T	p.Thr260Ser	NA	NA	7.818	0.0343812	0.247	0.231	0.002	1	-0.317	NA	NA	NA	NA	260	simulated
chr1-241669429-T-C	chr1	241669429	NA	T	C	FH	NM_000143.3	missense_variant	MODERATE	c.778A>G	p.Thr260Ala	NA	NA	3.686	0.0491639	0.225	0.699	0	1	-0.305	NA	NA	NA	NA	260	simulated
chr1-241669429-T-G	chr1	241669429	NA	T	G	FH	NM_000143.3	missense_variant	MODERATE	c.778A>C	p.Thr260Pro	NA	NA	10.62	0.126736	0.451	0.047	0.15	1	-0.453	NA	NA	NA	NA	260	simulated
chr1-241669430-C-A	chr1	241669430	NA	C	A	FH	NM_000143.3	missense_variant	MODERATE	c.777G>T	p.Met259Ile	NA	NA	7.966	0.0532256	0.314	1	0.003	1	-0.456	NA	NA	NA	NA	259	simulated
chr1-241669430-C-T	chr1	241669430	NA	C	T	FH	NM_000143.3	missense_variant	MODERATE	c.777G>A	p.Met259Ile	NA	NA	8.478	0.0534709	0.314	1	0.003	1	-0.398	NA	NA	NA	NA	259	simulated
chr1-241669430-C-G	chr1	241669430	NA	C	G	FH	NM_000143.3	missense_variant	MODERATE	c.777G>C	p.Met259Ile	NA	NA	7.859	0.0533797	0.314	1	0.003	1	0.123	NA	NA	NA	NA	259	simulated
chr1-241669431-A-C	chr1	241669431	NA	A	C	FH	NM_000143.3	missense_variant	MODERATE	c.776T>G	p.Met259Arg	NA	NA	16.86	0.112265	0.5	0	0.013	0.999978	0.288	NA	NA	NA	NA	259	simulated
chr1-241669431-A-T	chr1	241669431	NA	A	T	FH	NM_000143.3	missense_variant	MODERATE	c.776T>A	p.Met259Lys	NA	NA	17.28	0.218191	0.524	0.019	0.189	0.999982	-0.138	NA	NA	NA	NA	259	simulated
chr1-241669431-A-G	chr1	241669431	NA	A	G	FH	NM_000143.3	missense_variant	MODERATE	c.776T>C	p.Met259Thr	NA	NA	16.24	0.271367	0.404	0.008	0.258	0.999998	0.283	NA	NA	NA	NA	259	gnomAD
chr1-241669432-T-A	chr1	241669432	NA	T	A	FH	NM_000143.3	missense_variant	MODERATE	c.775A>T	p.Met259Leu	NA	NA	9.208	0.076387	0.337	0.181	0.003	0.999998	-0.217	NA	NA	NA	NA	259	simulated
chr1-241669432-T-C	chr1	241669432	NA	T	C	FH	NM_000143.3	missense_variant	MODERATE	c.775A>G	p.Met259Val	2	NA	7.651	0.047011	0.338	0.066	0.003	0.999998	-0.159	NA	NA	NA	NA	259	gnomAD,BRAVO
chr1-241669432-T-G	chr1	241669432	NA	T	G	FH	NM_000143.3	missense_variant	MODERATE	c.775A>C	p.Met259Leu	NA	NA	9.142	0.076387	0.337	0.181	0.003	0.999998	0.044	NA	NA	NA	NA	259	simulated
chr1-241669434-G-A	chr1	241669434	480790	G	A	FH	NM_000143.3	missense_variant	MODERATE	c.773C>T	p.Ala258Val	NA	NA	23.5	0.450006	0.686	0	0.278	0.999707	-0.292	NA	NA	NA	Uncertain_significance	258	ClinVar
chr1-241669434-G-C	chr1	241669434	NA	G	C	FH	NM_000143.3	missense_variant	MODERATE	c.773C>G	p.Ala258Gly	NA	NA	17.23	0.124946	0.494	1	0.001	0.999611	0.371	NA	NA	NA	NA	258	simulated
chr1-241669434-G-T	chr1	241669434	NA	G	T	FH	NM_000143.3	missense_variant	MODERATE	c.773C>A	p.Ala258Glu	NA	NA	23.4	0.436909	0.695	0.001	0.491	0.999828	-0.034	NA	NA	NA	NA	258	LOVD
chr1-241669435-C-A	chr1	241669435	NA	C	A	FH	NM_000143.3	missense_variant	MODERATE	c.772G>T	p.Ala258Ser	NA	NA	20.5	0.170926	0.472	0.155	0.022	0.997097	0.092	NA	NA	NA	NA	258	simulated
chr1-241669435-C-T	chr1	241669435	rs751210164	C	T	FH	NM_000143.3	missense_variant	MODERATE	c.772G>A	p.Ala258Thr	4	2	23.3	0.546562	0.545	0.001	0.25	0.998741	0.248	NA	NA	NA	NA	258	gnomAD
chr1-241669435-C-G	chr1	241669435	NA	C	G	FH	NM_000143.3	missense_variant	MODERATE	c.772G>C	p.Ala258Pro	NA	NA	24.6	0.670544	0.733	0.001	0.666	0.99964	0.035	NA	NA	NA	NA	258	simulated
chr1-241669437-T-A	chr1	241669437	NA	T	A	FH	NM_000143.3	missense_variant	MODERATE	c.770A>T	p.Tyr257Phe	NA	NA	20.5	0.336479	0.65	0.6	0.058	1	-0.078	NA	NA	NA	NA	257	simulated
chr1-241669437-T-C	chr1	241669437	NA	T	C	FH	NM_000143.3	missense_variant	MODERATE	c.770A>G	p.Tyr257Cys	NA	NA	24.4	0.664778	0.91	0.134	0.989	1	-0.077	NA	NA	NA	NA	257	simulated
chr1-241669437-T-G	chr1	241669437	NA	T	G	FH	NM_000143.3	missense_variant	MODERATE	c.770A>C	p.Tyr257Ser	NA	NA	23.7	0.489403	0.814	0.338	0.754	1	0.069	NA	NA	NA	NA	257	simulated
chr1-241669438-A-C	chr1	241669438	NA	A	C	FH	NM_000143.3	missense_variant	MODERATE	c.769T>G	p.Tyr257Asp	NA	NA	24	0.619346	0.801	0.155	0.824	1	0.187	NA	NA	NA	NA	257	simulated
chr1-241669438-A-T	chr1	241669438	NA	A	T	FH	NM_000143.3	missense_variant	MODERATE	c.769T>A	p.Tyr257Asn	NA	NA	21.9	0.489455	0.623	0.449	0.058	1	-0.498	NA	NA	NA	NA	257	simulated
chr1-241669438-A-G	chr1	241669438	NA	A	G	FH	NM_000143.3	missense_variant	MODERATE	c.769T>C	p.Tyr257His	NA	NA	23.8	0.370778	0.729	0.417	0.954	1	-0.134	NA	NA	NA	NA	257	simulated
chr1-241669439-T-A	chr1	241669439	NA	T	A	FH	NM_000143.3	missense_variant	MODERATE	c.768A>T	p.Lys256Asn	NA	NA	13.5	0.0837346	0.275	0.133	0.245	0.999994	-0.165	NA	NA	NA	NA	256	simulated
chr1-241669439-T-G	chr1	241669439	NA	T	G	FH	NM_000143.3	missense_variant	MODERATE	c.768A>C	p.Lys256Asn	NA	NA	13.46	0.0824355	0.275	0.133	0.245	0.999994	0.139	NA	NA	NA	NA	256	simulated
chr1-241669440-T-A	chr1	241669440	NA	T	A	FH	NM_000143.3	missense_variant	MODERATE	c.767A>T	p.Lys256Ile	NA	NA	16.18	0.121407	0.598	0.079	0.02	0.999985	0.272	NA	NA	NA	NA	256	simulated
chr1-241669440-T-C	chr1	241669440	NA	T	C	FH	NM_000143.3	missense_variant	MODERATE	c.767A>G	p.Lys256Arg	NA	NA	14.68	0.037709	0.448	0.378	0.006	0.999857	0.268	NA	NA	NA	NA	256	simulated
chr1-241669440-T-G	chr1	241669440	480829	T	G	FH	NM_000143.3	missense_variant	MODERATE	c.767A>C	p.Lys256Thr	NA	NA	14.27	0.0437238	0.524	0.62	0.011	0.999975	0.184	NA	NA	NA	Likely_benign	256	ClinVar
chr1-241669441-T-C	chr1	241669441	NA	T	C	FH	NM_000143.3	missense_variant	MODERATE	c.766A>G	p.Lys256Glu	NA	NA	9.989	0.0778004	0.444	1	0.003	0.999916	0.254	NA	NA	NA	NA	256	simulated
chr1-241669441-T-G	chr1	241669441	NA	T	G	FH	NM_000143.3	missense_variant	MODERATE	c.766A>C	p.Lys256Gln	NA	NA	12.9	0.0261316	0.362	0.317	0.008	0.999859	0.37	NA	NA	NA	NA	256	simulated
chr1-241669443-A-C	chr1	241669443	NA	A	C	FH	NM_000143.3	missense_variant	MODERATE	c.764T>G	p.Val255Gly	NA	NA	25.7	0.786383	0.886	0	0.817	1	0.354	NA	NA	NA	NA	255	simulated
chr1-241669443-A-T	chr1	241669443	NA	A	T	FH	NM_000143.3	missense_variant	MODERATE	c.764T>A	p.Val255Glu	NA	NA	25.9	0.775717	0.891	0	0.666	0.999999	0.29	NA	NA	NA	NA	255	simulated
chr1-241669443-A-G	chr1	241669443	NA	A	G	FH	NM_000143.3	missense_variant	MODERATE	c.764T>C	p.Val255Ala	NA	NA	23.7	0.568699	0.804	0.001	0.396	0.99999	0.383	NA	NA	NA	NA	255	simulated
chr1-241669444-C-A	chr1	241669444	NA	C	A	FH	NM_000143.3	missense_variant	MODERATE	c.763G>T	p.Val255Leu	NA	NA	14.87	0.0817875	0.446	0.843	0.002	0.999892	-0.31	NA	NA	NA	NA	255	simulated
chr1-241669444-C-T	chr1	241669444	rs752144845	C	T	FH	NM_000143.3	missense_variant	MODERATE	c.763G>A	p.Val255Ile	3	1	15.39	0.0366822	0.313	0.437	0.002	0.999625	-0.028	NA	NA	NA	NA	255	gnomAD,BRAVO
chr1-241669444-C-G	chr1	241669444	NA	C	G	FH	NM_000143.3	missense_variant	MODERATE	c.763G>C	p.Val255Leu	NA	NA	14.83	0.0637285	0.446	0.843	0.002	0.999889	0.149	NA	NA	NA	NA	255	simulated
chr1-241669445-T-A	chr1	241669445	NA	T	A	FH	NM_000143.3	missense_variant	MODERATE	c.762A>T	p.Gln254His	NA	NA	24.3	0.873621	0.881	0	0.999	1	-0.021	NA	NA	NA	NA	254	simulated
chr1-241669445-T-G	chr1	241669445	NA	T	G	FH	NM_000143.3	missense_variant	MODERATE	c.762A>C	p.Gln254His	NA	NA	24.3	0.866526	0.881	0	0.999	1	0.149	NA	NA	NA	NA	254	simulated
chr1-241669446-T-A	chr1	241669446	NA	T	A	FH	NM_000143.3	missense_variant	MODERATE	c.761A>T	p.Gln254Leu	NA	NA	28.2	0.795022	0.946	0.001	0.996	1	-0.225	NA	NA	NA	NA	254	simulated
chr1-241669446-T-C	chr1	241669446	NA	T	C	FH	NM_000143.3	missense_variant	MODERATE	c.761A>G	p.Gln254Arg	NA	NA	26.9	0.827844	0.926	0	1	1	0.324	NA	NA	NA	NA	254	LOVD
chr1-241669446-T-G	chr1	241669446	NA	T	G	FH	NM_000143.3	missense_variant	MODERATE	c.761A>C	p.Gln254Pro	NA	NA	27.4	0.822229	0.955	0.001	0.999	1	-0.031	NA	NA	NA	NA	254	simulated
chr1-241669447-G-C	chr1	241669447	NA	G	C	FH	NM_000143.3	missense_variant	MODERATE	c.760C>G	p.Gln254Glu	NA	NA	26.3	0.701365	0.926	0	0.994	1	0.257	NA	NA	NA	NA	254	simulated
chr1-241669447-G-T	chr1	241669447	NA	G	T	FH	NM_000143.3	missense_variant	MODERATE	c.760C>A	p.Gln254Lys	NA	NA	27.8	0.788692	0.948	0	0.999	1	-0.214	NA	NA	NA	NA	254	simulated
chr1-241669448-T-A	chr1	241669448	NA	T	A	FH	NM_000143.3	missense_variant	MODERATE	c.759A>T	p.Gln253His	NA	NA	22.8	0.366816	0.728	0.252	0.963	1	-0.285	NA	NA	NA	NA	253	simulated
chr1-241669448-T-G	chr1	241669448	NA	T	G	FH	NM_000143.3	missense_variant	MODERATE	c.759A>C	p.Gln253His	NA	NA	22.8	0.366816	0.728	0.252	0.963	1	-0.365	NA	NA	NA	NA	253	simulated
chr1-241669449-T-A	chr1	241669449	NA	T	A	FH	NM_000143.3	missense_variant	MODERATE	c.758A>T	p.Gln253Leu	NA	NA	25.5	0.621889	0.881	0.115	0.552	1	0.143	NA	NA	NA	NA	253	simulated
chr1-241669449-T-C	chr1	241669449	NA	T	C	FH	NM_000143.3	missense_variant	MODERATE	c.758A>G	p.Gln253Arg	NA	NA	23.5	0.367034	0.756	0.081	0.193	1	0.553	NA	NA	NA	NA	253	simulated
chr1-241669449-T-G	chr1	241669449	NA	T	G	FH	NM_000143.3	missense_variant	MODERATE	c.758A>C	p.Gln253Pro	NA	NA	29.6	0.729813	0.94	0.042	0.966	1	-0.128	NA	NA	NA	NA	253	simulated
chr1-241669450-G-C	chr1	241669450	NA	G	C	FH	NM_000143.3	missense_variant	MODERATE	c.757C>G	p.Gln253Glu	NA	NA	23.7	0.358706	0.767	0.094	0.578	1	0.185	NA	NA	NA	NA	253	simulated
chr1-241669450-G-T	chr1	241669450	NA	G	T	FH	NM_000143.3	missense_variant	MODERATE	c.757C>A	p.Gln253Lys	NA	NA	22.9	0.410942	0.708	0.155	0.153	1	-0.458	NA	NA	NA	NA	253	simulated
chr1-241669452-A-C	chr1	241669452	NA	A	C	FH	NM_000143.3	missense_variant	MODERATE	c.755T>G	p.Val252Gly	NA	NA	29.4	0.773096	0.919	0.003	0.824	1	0.34	NA	NA	NA	NA	252	simulated
chr1-241669452-A-T	chr1	241669452	NA	A	T	FH	NM_000143.3	missense_variant	MODERATE	c.755T>A	p.Val252Asp	NA	NA	31	0.840804	0.956	0.002	0.756	1	0.414	NA	NA	NA	NA	252	simulated
chr1-241669452-A-G	chr1	241669452	NA	A	G	FH	NM_000143.3	missense_variant	MODERATE	c.755T>C	p.Val252Ala	NA	NA	23	0.307244	0.61	0.81	0.058	1	0.121	NA	NA	NA	NA	252	simulated
chr1-241669453-C-A	chr1	241669453	NA	C	A	FH	NM_000143.3	missense_variant	MODERATE	c.754G>T	p.Val252Phe	NA	NA	32	0.844965	0.936	0.004	0.968	1	0.045	NA	NA	NA	NA	252	simulated
chr1-241669453-C-T	chr1	241669453	NA	C	T	FH	NM_000143.3	missense_variant	MODERATE	c.754G>A	p.Val252Ile	1	NA	25	0.55888	0.711	0.031	0.415	1	0.41	NA	NA	NA	NA	252	gnomAD
chr1-241669453-C-G	chr1	241669453	NA	C	G	FH	NM_000143.3	missense_variant	MODERATE	c.754G>C	p.Val252Leu	NA	NA	25.1	0.499509	0.805	0.052	0.317	1	0.41	NA	NA	NA	NA	252	simulated
chr1-241669455-T-A	chr1	241669455	NA	T	A	FH	NM_000143.3	missense_variant	MODERATE	c.752A>T	p.Tyr251Phe	NA	NA	29.1	0.833479	0.871	0	1	1	0.201	NA	NA	NA	NA	251	simulated
chr1-241669455-T-C	chr1	241669455	NA	T	C	FH	NM_000143.3	missense_variant	MODERATE	c.752A>G	p.Tyr251Cys	NA	NA	32	0.824514	0.955	0	1	1	0.376	NA	NA	NA	NA	251	simulated
chr1-241669455-T-G	chr1	241669455	NA	T	G	FH	NM_000143.3	missense_variant	MODERATE	c.752A>C	p.Tyr251Ser	NA	NA	32	0.854897	0.969	0	1	1	0.306	NA	NA	NA	NA	251	simulated
chr1-241669456-A-C	chr1	241669456	NA	A	C	FH	NM_000143.3	missense_variant	MODERATE	c.751T>G	p.Tyr251Asp	NA	NA	32	0.866519	0.969	0	1	1	0.535	NA	NA	NA	NA	251	simulated
chr1-241669456-A-T	chr1	241669456	NA	A	T	FH	NM_000143.3	missense_variant	MODERATE	c.751T>A	p.Tyr251Asn	NA	NA	32	0.872247	0.933	0	1	1	0.451	NA	NA	NA	NA	251	simulated
chr1-241669456-A-G	chr1	241669456	NA	A	G	FH	NM_000143.3	missense_variant	MODERATE	c.751T>C	p.Tyr251His	NA	NA	32	0.807778	0.961	0	1	1	0.337	NA	NA	NA	NA	251	simulated
chr1-241669458-C-A	chr1	241669458	NA	C	A	FH	NM_000143.3	missense_variant	MODERATE	c.749G>T	p.Gly250Val	NA	NA	25.7	0.808147	0.831	0	0.999	1	-0.241	NA	NA	NA	NA	250	simulated
chr1-241669458-C-T	chr1	241669458	NA	C	T	FH	NM_000143.3	missense_variant	MODERATE	c.749G>A	p.Gly250Asp	NA	NA	25.8	0.759213	0.884	0	0.999	1	0.287	NA	NA	NA	NA	250	simulated
chr1-241669458-C-G	chr1	241669458	NA	C	G	FH	NM_000143.3	missense_variant	MODERATE	c.749G>C	p.Gly250Ala	NA	NA	22.3	0.390863	0.549	0.038	0.416	1	0.357	NA	NA	NA	NA	250	simulated
chr1-241669459-C-A	chr1	241669459	NA	C	A	FH	NM_000143.3	missense_variant	MODERATE	c.748G>T	p.Gly250Cys	NA	NA	33	0.840909	0.85	0	1	1	-0.018	NA	NA	NA	NA	250	simulated
chr1-241669459-C-T	chr1	241669459	NA	C	T	FH	NM_000143.3	missense_variant	MODERATE	c.748G>A	p.Gly250Ser	NA	NA	32	0.752302	0.881	0.001	0.979	1	-0.282	NA	NA	NA	NA	250	simulated
chr1-241669459-C-G	chr1	241669459	NA	C	G	FH	NM_000143.3	missense_variant	MODERATE	c.748G>C	p.Gly250Arg	NA	NA	32	0.877345	0.895	0	1	1	0.412	NA	NA	NA	NA	250	simulated
chr1-241669460-A-C	chr1	241669460	NA	A	C	FH	NM_000143.3	missense_variant	MODERATE	c.747T>G	p.Ser249Arg	NA	NA	24.1	0.824117	0.875	0.001	0.992	0.999972	-0.075	NA	NA	NA	NA	249	simulated
chr1-241669460-A-T	chr1	241669460	NA	A	T	FH	NM_000143.3	missense_variant	MODERATE	c.747T>A	p.Ser249Arg	NA	NA	24.1	0.831885	0.875	0.001	0.992	0.999971	0.195	NA	NA	NA	NA	249	simulated
chr1-241669461-C-A	chr1	241669461	NA	C	A	FH	NM_000143.3	missense_variant	MODERATE	c.746G>T	p.Ser249Ile	NA	NA	32	0.895318	0.905	0	0.996	1	0.465	NA	NA	NA	NA	249	simulated
chr1-241669461-C-T	chr1	241669461	NA	C	T	FH	NM_000143.3	missense_variant	MODERATE	c.746G>A	p.Ser249Asn	NA	NA	28.5	0.688474	0.823	0.001	0.886	0.999999	0.03	NA	NA	NA	NA	249	simulated
chr1-241669461-C-G	chr1	241669461	rs777643800	C	G	FH	NM_000143.3	missense_variant	MODERATE	c.746G>C	p.Ser249Thr	1	1	27.7	0.753616	0.871	0.001	0.886	0.999998	0.468	NA	NA	NA	NA	249	gnomAD
chr1-241669462-T-A	chr1	241669462	NA	T	A	FH	NM_000143.3	missense_variant	MODERATE	c.745A>T	p.Ser249Cys	NA	NA	27.3	0.761144	0.839	0	0.99	0.999992	0.493	NA	NA	NA	NA	249	simulated
chr1-241669462-T-C	chr1	241669462	NA	T	C	FH	NM_000143.3	missense_variant	MODERATE	c.745A>G	p.Ser249Gly	NA	NA	22.8	0.245884	0.586	0.122	0.139	0.999971	0.522	NA	NA	NA	NA	249	simulated
chr1-241669462-T-G	chr1	241669462	NA	T	G	FH	NM_000143.3	missense_variant	MODERATE	c.745A>C	p.Ser249Arg	NA	NA	27.2	0.80056	0.885	0.001	0.992	0.999994	0.546	NA	NA	NA	NA	249	simulated
chr1-241669463-A-C	chr1	241669463	rs200094834	A	C	FH	NM_000143.3	missense_variant	MODERATE	c.744T>G	p.Phe248Leu	1	1	24.2	0.739916	0.829	0	0.999	1	0.539	NA	NA	NA	NA	248	gnomAD
chr1-241669463-A-T	chr1	241669463	NA	A	T	FH	NM_000143.3	missense_variant	MODERATE	c.744T>A	p.Phe248Leu	NA	NA	24.2	0.737212	0.829	0	0.999	1	0.251	NA	NA	NA	NA	248	simulated
chr1-241669464-A-C	chr1	241669464	NA	A	C	FH	NM_000143.3	missense_variant	MODERATE	c.743T>G	p.Phe248Cys	NA	NA	33	0.905091	0.958	0	1	1	0.355	NA	NA	NA	NA	248	simulated
chr1-241669464-A-T	chr1	241669464	NA	A	T	FH	NM_000143.3	missense_variant	MODERATE	c.743T>A	p.Phe248Tyr	NA	NA	29.9	0.880536	0.913	0	1	1	0.449	NA	NA	NA	NA	248	simulated
chr1-241669464-A-G	chr1	241669464	NA	A	G	FH	NM_000143.3	missense_variant	MODERATE	c.743T>C	p.Phe248Ser	NA	NA	33	0.86447	0.96	0	1	1	0.384	NA	NA	NA	NA	248	simulated
chr1-241669465-A-C	chr1	241669465	NA	A	C	FH	NM_000143.3	missense_variant	MODERATE	c.742T>G	p.Phe248Val	NA	NA	30	0.830198	0.939	0	1	1	-0.051	NA	NA	NA	NA	248	simulated
chr1-241669465-A-T	chr1	241669465	NA	A	T	FH	NM_000143.3	missense_variant	MODERATE	c.742T>A	p.Phe248Ile	NA	NA	31	0.689617	0.89	0	1	1	0.033	NA	NA	NA	NA	248	simulated
chr1-241669465-A-G	chr1	241669465	NA	A	G	FH	NM_000143.3	missense_variant	MODERATE	c.742T>C	p.Phe248Leu	NA	NA	32	0.654654	0.925	0	0.999	1	0.091	NA	NA	NA	NA	248	simulated
chr1-241669466-T-A	chr1	241669466	NA	T	A	FH	NM_000143.3	missense_variant&splice_region_variant	MODERATE	c.741A>T	p.Glu247Asp	NA	NA	25	0.785127	0.886	0.001	0.984	1	-0.156	NA	NA	NA	NA	247	simulated
chr1-241669466-T-G	chr1	241669466	NA	T	G	FH	NM_000143.3	missense_variant&splice_region_variant	MODERATE	c.741A>C	p.Glu247Asp	NA	NA	25	0.812312	0.886	0.001	0.984	1	0.2	NA	NA	NA	NA	247	simulated
chr1-241669467-T-A	chr1	241669467	rs201223034	T	A	FH	NM_000143.3	missense_variant&splice_region_variant	MODERATE	c.740A>T	p.Glu247Val	1	1	34	0.728143	0.968	0.013	0.978	1	0.051	0.745943	0.832	NA	NA	247	gnomAD
chr1-241669467-T-C	chr1	241669467	NA	T	C	FH	NM_000143.3	missense_variant&splice_region_variant	MODERATE	c.740A>G	p.Glu247Gly	NA	NA	34	0.776313	0.954	0	1	1	0.047	0.834668	0.66	NA	NA	247	simulated
chr1-241669467-T-G	chr1	241669467	NA	T	G	FH	NM_000143.3	missense_variant&splice_region_variant	MODERATE	c.740A>C	p.Glu247Ala	NA	NA	34	0.790257	0.975	0.001	0.999	1	-0.048	0.859846	0.856	NA	NA	247	simulated
chr1-241669468-C-T	chr1	241669468	NA	C	T	FH	NM_000143.3	missense_variant&splice_region_variant	MODERATE	c.739G>A	p.Glu247Lys	NA	NA	34	NA	0.932	0.001	1	1	-0.251	0.995972	0.822	NA	NA	247	simulated
chr1-241669468-C-G	chr1	241669468	NA	C	G	FH	NM_000143.3	missense_variant&splice_region_variant	MODERATE	c.739G>C	p.Glu247Gln	NA	NA	34	NA	0.917	0.004	0.998	1	-0.374	0.998799	0.902	NA	NA	247	simulated
chr1-241671903-C-A	chr1	241671903	COSM3977341	C	A	FH	NM_000143.3	missense_variant&splice_region_variant	MODERATE	c.738G>T	p.Gln246His	NA	NA	34	0.873731	0.967	0.014	1	1	-2.888	0.999994	1	2	NA	246	COSMIC
chr1-241671903-C-G	chr1	241671903	NA	C	G	FH	NM_000143.3	missense_variant&splice_region_variant	MODERATE	c.738G>C	p.Gln246His	NA	NA	34	0.875122	0.967	0.014	1	1	-2.999	0.999997	1	NA	NA	246	simulated
chr1-241671904-T-A	chr1	241671904	NA	T	A	FH	NM_000143.3	missense_variant&splice_region_variant	MODERATE	c.737A>T	p.Gln246Leu	NA	NA	34	0.827716	0.977	0	1	1	-2.558	0.999967	0.998	NA	NA	246	simulated
chr1-241671904-T-C	chr1	241671904	NA	T	C	FH	NM_000143.3	missense_variant&splice_region_variant	MODERATE	c.737A>G	p.Gln246Arg	NA	NA	34	0.79057	0.97	0	1	1	-2.408	0.999944	1	NA	NA	246	simulated
chr1-241671904-T-G	chr1	241671904	NA	T	G	FH	NM_000143.3	missense_variant&splice_region_variant	MODERATE	c.737A>C	p.Gln246Pro	NA	NA	34	0.798408	0.978	0.001	1	1	-2.496	0.999859	1	NA	NA	246	simulated
chr1-241671905-G-C	chr1	241671905	NA	G	C	FH	NM_000143.3	missense_variant&splice_region_variant	MODERATE	c.736C>G	p.Gln246Glu	NA	NA	33	0.755234	0.941	0	0.999	1	-2.426	0.985233	0.718	NA	NA	246	simulated
chr1-241671905-G-T	chr1	241671905	NA	G	T	FH	NM_000143.3	missense_variant&splice_region_variant	MODERATE	c.736C>A	p.Gln246Lys	NA	NA	34	0.789745	0.955	0	1	1	0.671	0.971343	0.672	NA	NA	246	simulated
chr1-241671907-C-A	chr1	241671907	NA	C	A	FH	NM_000143.3	missense_variant	MODERATE	c.734G>T	p.Gly245Val	NA	NA	32	0.793834	0.959	0	1	1	1.703	NA	NA	NA	NA	245	simulated
chr1-241671907-C-T	chr1	241671907	NA	C	T	FH	NM_000143.3	missense_variant	MODERATE	c.734G>A	p.Gly245Glu	NA	NA	32	0.727939	0.965	0.007	0.995	1	2.16	NA	NA	NA	NA	245	simulated
chr1-241671907-C-G	chr1	241671907	NA	C	G	FH	NM_000143.3	missense_variant	MODERATE	c.734G>C	p.Gly245Ala	NA	NA	25.6	0.42928	0.943	0.06	0.992	1	2.124	NA	NA	NA	NA	245	simulated
chr1-241671908-C-A	chr1	241671908	NA	C	A	FH	NM_000143.3	missense_variant	MODERATE	c.733G>T	p.Gly245Trp	NA	NA	34	0.514782	0.968	0	1	1	1.871	NA	NA	NA	NA	245	simulated
chr1-241671908-C-T	chr1	241671908	NA	C	T	FH	NM_000143.3	missense_variant	MODERATE	c.733G>A	p.Gly245Arg	NA	NA	33	0.773959	0.975	0	1	1	-2.216	NA	NA	NA	NA	245	BRAVO
chr1-241671908-C-G	chr1	241671908	NA	C	G	FH	NM_000143.3	missense_variant	MODERATE	c.733G>C	p.Gly245Arg	NA	NA	33	0.773959	0.975	0	1	1	2.556	NA	NA	NA	NA	245	simulated
chr1-241671910-A-C	chr1	241671910	393571	A	C	FH	NM_000143.3	missense_variant	MODERATE	c.731T>G	p.Leu244Arg	NA	NA	32	0.769509	0.991	0	1	1	2.355	NA	NA	NA	Likely_pathogenic	244	ClinVar
chr1-241671910-A-T	chr1	241671910	NA	A	T	FH	NM_000143.3	missense_variant	MODERATE	c.731T>A	p.Leu244His	NA	NA	32	0.779232	0.987	0	1	1	2.126	NA	NA	NA	NA	244	simulated
chr1-241671910-A-G	chr1	241671910	529822	A	G	FH	NM_000143.3	missense_variant	MODERATE	c.731T>C	p.Leu244Pro	NA	NA	32	0.803217	0.988	0	1	1	0.817	NA	NA	NA	Uncertain_significance	244	ClinVar,LOVD
chr1-241671911-G-A	chr1	241671911	NA	G	A	FH	NM_000143.3	missense_variant	MODERATE	c.730C>T	p.Leu244Phe	NA	NA	32	0.728597	0.945	0	1	1	1.962	NA	NA	NA	NA	244	simulated
chr1-241671911-G-C	chr1	241671911	NA	G	C	FH	NM_000143.3	missense_variant	MODERATE	c.730C>G	p.Leu244Val	NA	NA	28.9	0.726869	0.944	0	0.999	1	2.116	NA	NA	NA	NA	244	simulated
chr1-241671911-G-T	chr1	241671911	NA	G	T	FH	NM_000143.3	missense_variant	MODERATE	c.730C>A	p.Leu244Ile	NA	NA	31	0.808719	0.93	0	0.999	1	2.636	NA	NA	NA	NA	244	simulated
chr1-241671913-G-A	chr1	241671913	NA	G	A	FH	NM_000143.3	missense_variant	MODERATE	c.728C>T	p.Thr243Ile	NA	NA	31	0.697842	0.934	0	0.992	1	2.247	NA	NA	NA	NA	243	simulated
chr1-241671913-G-C	chr1	241671913	NA	G	C	FH	NM_000143.3	missense_variant	MODERATE	c.728C>G	p.Thr243Ser	NA	NA	23.4	0.400295	0.747	0.036	0.28	1	-1.405	NA	NA	NA	NA	243	simulated
chr1-241671913-G-T	chr1	241671913	NA	G	T	FH	NM_000143.3	missense_variant	MODERATE	c.728C>A	p.Thr243Asn	NA	NA	28.6	0.722639	0.926	0	0.977	1	1.902	NA	NA	NA	NA	243	simulated
chr1-241671914-T-A	chr1	241671914	NA	T	A	FH	NM_000143.3	missense_variant	MODERATE	c.727A>T	p.Thr243Ser	NA	NA	23	0.559396	0.673	0.036	0.28	1	-1.928	NA	NA	NA	NA	243	simulated
chr1-241671914-T-C	chr1	241671914	NA	T	C	FH	NM_000143.3	missense_variant	MODERATE	c.727A>G	p.Thr243Ala	NA	NA	26.2	0.702178	0.915	0.001	0.818	1	0.902	NA	NA	NA	NA	243	simulated
chr1-241671914-T-G	chr1	241671914	NA	T	G	FH	NM_000143.3	missense_variant	MODERATE	c.727A>C	p.Thr243Pro	NA	NA	27.6	0.765282	0.933	0	0.988	1	-0.839	NA	NA	NA	NA	243	simulated
chr1-241671916-A-C	chr1	241671916	COSM6926514	A	C	FH	NM_000143.3	missense_variant	MODERATE	c.725T>G	p.Leu242Arg	NA	NA	33	0.833644	0.969	0	0.995	1	2.494	NA	NA	1	NA	242	COSMIC
chr1-241671916-A-T	chr1	241671916	NA	A	T	FH	NM_000143.3	missense_variant	MODERATE	c.725T>A	p.Leu242His	NA	NA	32	0.815996	0.974	0	0.997	1	1.975	NA	NA	NA	NA	242	simulated
chr1-241671916-A-G	chr1	241671916	NA	A	G	FH	NM_000143.3	missense_variant	MODERATE	c.725T>C	p.Leu242Pro	NA	NA	33	0.858964	0.984	0	0.999	1	1.869	NA	NA	NA	NA	242	simulated
chr1-241671917-G-A	chr1	241671917	NA	G	A	FH	NM_000143.3	missense_variant	MODERATE	c.724C>T	p.Leu242Phe	NA	NA	32	0.812371	0.904	0.001	0.991	1	1.418	NA	NA	NA	NA	242	simulated
chr1-241671917-G-C	chr1	241671917	NA	G	C	FH	NM_000143.3	missense_variant	MODERATE	c.724C>G	p.Leu242Val	NA	NA	28.3	0.504763	0.863	0.019	0.782	1	-1.784	NA	NA	NA	NA	242	simulated
chr1-241671917-G-T	chr1	241671917	NA	G	T	FH	NM_000143.3	missense_variant	MODERATE	c.724C>A	p.Leu242Ile	NA	NA	29.4	0.429121	0.805	0.015	0.778	1	1.164	NA	NA	NA	NA	242	simulated
chr1-241671919-G-A	chr1	241671919	485561	G	A	FH	NM_000143.3	missense_variant	MODERATE	c.722C>T	p.Pro241Leu	NA	NA	33	0.820121	0.933	0	1	1	-1.747	NA	NA	NA	Uncertain_significance	241	ClinVar
chr1-241671919-G-C	chr1	241671919	NA	G	C	FH	NM_000143.3	missense_variant	MODERATE	c.722C>G	p.Pro241Arg	NA	NA	32	0.762885	0.962	0	1	1	2.459	NA	NA	NA	NA	241	simulated
chr1-241671919-G-T	chr1	241671919	NA	G	T	FH	NM_000143.3	missense_variant	MODERATE	c.722C>A	p.Pro241Gln	NA	NA	32	0.830633	0.945	0	1	1	-1.433	NA	NA	NA	NA	241	simulated
chr1-241671920-G-A	chr1	241671920	NA	G	A	FH	NM_000143.3	missense_variant	MODERATE	c.721C>T	p.Pro241Ser	1	NA	27.6	0.806382	0.957	0	1	1	-1.499	NA	NA	NA	NA	241	gnomAD
chr1-241671920-G-C	chr1	241671920	NA	G	C	FH	NM_000143.3	missense_variant	MODERATE	c.721C>G	p.Pro241Ala	NA	NA	26.1	0.825433	0.952	0	1	1	-1.949	NA	NA	NA	NA	241	simulated
chr1-241671920-G-T	chr1	241671920	NA	G	T	FH	NM_000143.3	missense_variant	MODERATE	c.721C>A	p.Pro241Thr	NA	NA	26.6	0.810707	0.949	0	1	1	-2.368	NA	NA	NA	NA	241	simulated
chr1-241671922-A-C	chr1	241671922	NA	A	C	FH	NM_000143.3	missense_variant	MODERATE	c.719T>G	p.Val240Gly	NA	NA	25.6	0.827227	0.914	0	0.323	1	-2.663	NA	NA	NA	NA	240	simulated
chr1-241671922-A-T	chr1	241671922	NA	A	T	FH	NM_000143.3	missense_variant	MODERATE	c.719T>A	p.Val240Asp	NA	NA	33	0.837673	0.957	0	0.953	1	-2.276	NA	NA	NA	NA	240	simulated
chr1-241671922-A-G	chr1	241671922	NA	A	G	FH	NM_000143.3	missense_variant	MODERATE	c.719T>C	p.Val240Ala	NA	NA	29.6	0.672321	0.859	0.009	0.808	1	-2.642	NA	NA	NA	NA	240	simulated
chr1-241671923-C-A	chr1	241671923	NA	C	A	FH	NM_000143.3	missense_variant	MODERATE	c.718G>T	p.Val240Phe	NA	NA	30	0.87707	0.913	0.001	0.939	1	-2.677	NA	NA	NA	NA	240	simulated
chr1-241671923-C-T	chr1	241671923	NA	C	T	FH	NM_000143.3	missense_variant	MODERATE	c.718G>A	p.Val240Ile	NA	NA	24.9	0.779082	0.766	0.005	0.493	1	-2.196	NA	NA	NA	NA	240	simulated
chr1-241671923-C-G	chr1	241671923	NA	C	G	FH	NM_000143.3	missense_variant	MODERATE	c.718G>C	p.Val240Leu	1	NA	24.6	0.436371	0.697	0.008	0.046	1	-2.777	NA	NA	NA	NA	240	gnomAD
chr1-241671925-G-A	chr1	241671925	NA	G	A	FH	NM_000143.3	missense_variant	MODERATE	c.716C>T	p.Ala239Val	NA	NA	32	0.752834	0.935	0	0.997	1	-2.455	NA	NA	NA	NA	239	simulated
chr1-241671925-G-C	chr1	241671925	NA	G	C	FH	NM_000143.3	missense_variant	MODERATE	c.716C>G	p.Ala239Gly	NA	NA	31	0.731701	0.943	0	0.992	1	-2.53	NA	NA	NA	NA	239	simulated
chr1-241671925-G-T	chr1	241671925	NA	G	T	FH	NM_000143.3	missense_variant	MODERATE	c.716C>A	p.Ala239Asp	NA	NA	32	0.754768	0.94	0	0.995	1	-2.071	NA	NA	NA	NA	239	simulated
chr1-241671926-C-A	chr1	241671926	NA	C	A	FH	NM_000143.3	missense_variant	MODERATE	c.715G>T	p.Ala239Ser	NA	NA	29	0.681876	0.938	0	0.996	1	-2.237	NA	NA	NA	NA	239	simulated
chr1-241671926-C-T	chr1	241671926	NA	C	T	FH	NM_000143.3	missense_variant	MODERATE	c.715G>A	p.Ala239Thr	NA	NA	32	0.629838	0.939	0	0.996	1	-2.443	NA	NA	NA	NA	239	LOVD
chr1-241671926-C-G	chr1	241671926	NA	C	G	FH	NM_000143.3	missense_variant	MODERATE	c.715G>C	p.Ala239Pro	NA	NA	32	0.648574	0.947	0	0.999	1	-2.311	NA	NA	NA	NA	239	simulated
chr1-241671927-A-C	chr1	241671927	NA	A	C	FH	NM_000143.3	missense_variant	MODERATE	c.714T>G	p.Asp238Glu	NA	NA	22.7	0.970726	0.899	0	1	1	-2.508	NA	NA	NA	NA	238	simulated
chr1-241671927-A-T	chr1	241671927	NA	A	T	FH	NM_000143.3	missense_variant	MODERATE	c.714T>A	p.Asp238Glu	NA	NA	22.8	0.971523	0.899	0	1	1	-1.696	NA	NA	NA	NA	238	simulated
chr1-241671928-T-A	chr1	241671928	NA	T	A	FH	NM_000143.3	missense_variant	MODERATE	c.713A>T	p.Asp238Val	NA	NA	31	0.780508	0.978	0	1	1	-1.842	NA	NA	NA	NA	238	simulated
chr1-241671928-T-C	chr1	241671928	NA	T	C	FH	NM_000143.3	missense_variant	MODERATE	c.713A>G	p.Asp238Gly	NA	NA	32	0.761635	0.98	0	1	1	-2.284	NA	NA	NA	NA	238	simulated
chr1-241671928-T-G	chr1	241671928	NA	T	G	FH	NM_000143.3	missense_variant	MODERATE	c.713A>C	p.Asp238Ala	NA	NA	31	0.808818	0.98	0	1	1	1.037	NA	NA	NA	NA	238	simulated
chr1-241671929-C-A	chr1	241671929	NA	C	A	FH	NM_000143.3	missense_variant	MODERATE	c.712G>T	p.Asp238Tyr	NA	NA	32	0.78026	0.951	0	1	1	2.448	NA	NA	NA	NA	238	simulated
chr1-241671929-C-T	chr1	241671929	NA	C	T	FH	NM_000143.3	missense_variant	MODERATE	c.712G>A	p.Asp238Asn	NA	NA	33	0.76531	0.906	0	1	1	2.241	NA	NA	NA	NA	238	simulated
chr1-241671929-C-G	chr1	241671929	NA	C	G	FH	NM_000143.3	missense_variant	MODERATE	c.712G>C	p.Asp238His	NA	NA	32	0.850981	0.961	0	1	1	2.224	NA	NA	NA	NA	238	simulated
chr1-241671930-C-A	chr1	241671930	NA	C	A	FH	NM_000143.3	missense_variant	MODERATE	c.711G>T	p.Gln237His	NA	NA	25.3	0.828138	0.935	0.001	0.989	1	2.531	NA	NA	NA	NA	237	simulated
chr1-241671930-C-G	chr1	241671930	NA	C	G	FH	NM_000143.3	missense_variant	MODERATE	c.711G>C	p.Gln237His	NA	NA	25.2	0.828298	0.935	0.001	0.989	1	2.437	NA	NA	NA	NA	237	simulated
chr1-241671931-T-A	chr1	241671931	NA	T	A	FH	NM_000143.3	missense_variant	MODERATE	c.710A>T	p.Gln237Leu	NA	NA	28.1	0.821146	0.961	0.002	0.645	1	2.493	NA	NA	NA	NA	237	simulated
chr1-241671931-T-C	chr1	241671931	COSM6962141	T	C	FH	NM_000143.3	missense_variant	MODERATE	c.710A>G	p.Gln237Arg	NA	NA	28.1	0.741613	0.971	0.001	0.978	1	2.465	NA	NA	1	NA	237	COSMIC
chr1-241671931-T-G	chr1	241671931	NA	T	G	FH	NM_000143.3	missense_variant	MODERATE	c.710A>C	p.Gln237Pro	NA	NA	28.8	0.784471	0.987	0.001	0.993	1	2.812	NA	NA	NA	NA	237	simulated
chr1-241671932-G-C	chr1	241671932	NA	G	C	FH	NM_000143.3	missense_variant	MODERATE	c.709C>G	p.Gln237Glu	NA	NA	26.7	0.723152	0.95	0.001	0.926	1	2.526	NA	NA	NA	NA	237	simulated
chr1-241671932-G-T	chr1	241671932	NA	G	T	FH	NM_000143.3	missense_variant	MODERATE	c.709C>A	p.Gln237Lys	NA	NA	28.5	0.804681	0.966	0.001	0.901	1	2.351	NA	NA	NA	NA	237	simulated
chr1-241671934-G-A	chr1	241671934	rs773382103	G	A	FH	NM_000143.3	missense_variant	MODERATE	c.707C>T	p.Thr236Ile	1	1	25	0.620959	0.857	0.291	0.995	1	2.649	NA	NA	NA	NA	236	gnomAD
chr1-241671934-G-C	chr1	241671934	NA	G	C	FH	NM_000143.3	missense_variant	MODERATE	c.707C>G	p.Thr236Ser	NA	NA	24.5	0.7262	0.873	0.069	0.751	1	-0.634	NA	NA	NA	NA	236	simulated
chr1-241671934-G-T	chr1	241671934	NA	G	T	FH	NM_000143.3	missense_variant	MODERATE	c.707C>A	p.Thr236Asn	NA	NA	27.1	0.67389	0.839	0.024	0.987	1	2.318	NA	NA	NA	NA	236	simulated
chr1-241671935-T-A	chr1	241671935	NA	T	A	FH	NM_000143.3	missense_variant	MODERATE	c.706A>T	p.Thr236Ser	NA	NA	24.2	0.647512	0.894	0.069	0.751	1	-1.153	NA	NA	NA	NA	236	simulated
chr1-241671935-T-C	chr1	241671935	418210	T	C	FH	NM_000143.3	missense_variant	MODERATE	c.706A>G	p.Thr236Ala	NA	NA	22.9	0.425583	0.81	0.155	0.206	1	-1.432	NA	NA	NA	Likely_pathogenic	236	ClinVar
chr1-241671935-T-G	chr1	241671935	NA	T	G	FH	NM_000143.3	missense_variant	MODERATE	c.706A>C	p.Thr236Pro	NA	NA	27.3	0.745287	0.949	0.045	0.987	1	-1.558	NA	NA	NA	NA	236	simulated
chr1-241671936-A-C	chr1	241671936	NA	A	C	FH	NM_000143.3	missense_variant	MODERATE	c.705T>G	p.His235Gln	NA	NA	16.42	0.712039	0.784	0	1	1	-1.61	NA	NA	NA	NA	235	simulated
chr1-241671936-A-T	chr1	241671936	NA	A	T	FH	NM_000143.3	missense_variant	MODERATE	c.705T>A	p.His235Gln	NA	NA	16.45	0.712039	0.784	0	1	1	-1.665	NA	NA	NA	NA	235	simulated
chr1-241671937-T-A	chr1	241671937	NA	T	A	FH	NM_000143.3	missense_variant	MODERATE	c.704A>T	p.His235Leu	NA	NA	28.5	0.823467	0.96	0	1	1	-2.316	NA	NA	NA	NA	235	simulated
chr1-241671937-T-C	chr1	241671937	COSM906407	T	C	FH	NM_000143.3	missense_variant	MODERATE	c.704A>G	p.His235Arg	NA	NA	26.3	0.742352	0.98	0	1	1	1.643	NA	NA	1	NA	235	LOVD,COSMIC
chr1-241671937-T-G	chr1	241671937	NA	T	G	FH	NM_000143.3	missense_variant	MODERATE	c.704A>C	p.His235Pro	NA	NA	27.3	0.755787	0.957	0	1	1	-2.13	NA	NA	NA	NA	235	simulated
chr1-241671938-G-A	chr1	241671938	rs863223968;COSM6567212;214376	G	A	FH	NM_000143.3	missense_variant	MODERATE	c.703C>T	p.His235Tyr	1	NA	28.5	0.747299	0.948	0	0.999	1	2.135	NA	NA	1	Likely_pathogenic	235	ClinVar,COSMIC,gnomAD
chr1-241671938-G-C	chr1	241671938	393569	G	C	FH	NM_000143.3	missense_variant	MODERATE	c.703C>G	p.His235Asp	NA	NA	29.4	0.757148	0.937	0	1	1	1.812	NA	NA	NA	Likely_pathogenic	235	ClinVar
chr1-241671938-G-T	chr1	241671938	NA	G	T	FH	NM_000143.3	missense_variant	MODERATE	c.703C>A	p.His235Asn	NA	NA	28.5	0.720816	0.895	0	0.945	1	1.778	NA	NA	NA	NA	235	simulated
chr1-241671940-G-A	chr1	241671940	237117	G	A	FH	NM_000143.3	missense_variant	MODERATE	c.701C>T	p.Thr234Ile	NA	NA	28.9	0.734686	0.956	0	0.994	1	2.232	NA	NA	NA	Uncertain_significance	234	ClinVar
chr1-241671940-G-C	chr1	241671940	NA	G	C	FH	NM_000143.3	missense_variant	MODERATE	c.701C>G	p.Thr234Ser	NA	NA	26	0.657745	0.89	0.008	0.59	1	-1.496	NA	NA	NA	NA	234	simulated
chr1-241671940-G-T	chr1	241671940	NA	G	T	FH	NM_000143.3	missense_variant	MODERATE	c.701C>A	p.Thr234Asn	NA	NA	27.3	0.774558	0.876	0	0.988	1	1.87	NA	NA	NA	NA	234	simulated
chr1-241671941-T-A	chr1	241671941	NA	T	A	FH	NM_000143.3	missense_variant	MODERATE	c.700A>T	p.Thr234Ser	NA	NA	25.6	0.703338	0.921	0.008	0.59	1	-1.432	NA	NA	NA	NA	234	simulated
chr1-241671941-T-C	chr1	241671941	rs372505976;184555	T	C	FH	NM_000143.3	missense_variant	MODERATE	c.700A>G	p.Thr234Ala	3	NA	24.2	0.773866	0.913	0.001	0.439	1	-1.07	NA	NA	NA	Conflicting_interpretations_of_pathogenicity	234	ClinVar,gnomAD,BRAVO
chr1-241671941-T-G	chr1	241671941	460376	T	G	FH	NM_000143.3	missense_variant	MODERATE	c.700A>C	p.Thr234Pro	NA	NA	27.6	0.771549	0.973	0	0.994	1	-1.721	NA	NA	NA	Uncertain_significance	234	ClinVar
chr1-241671943-C-A	chr1	241671943	rs121913123;16237	C	A	FH	NM_000143.3	missense_variant	MODERATE	c.698G>T	p.Arg233Leu	1	NA	32	0.745296	0.945	0	1	1	-2.263	NA	NA	NA	Likely_pathogenic	233	ClinVar,LOVD,gnomAD
chr1-241671943-C-T	chr1	241671943	rs121913123;16236	C	T	FH	NM_000143.3	missense_variant	MODERATE	c.698G>A	p.Arg233His	5	5	32	0.79288	0.963	0	1	1	-1.739	NA	NA	NA	Pathogenic	233	ClinVar,LOVD,gnomAD,BRAVO
chr1-241671943-C-G	chr1	241671943	NA	C	G	FH	NM_000143.3	missense_variant	MODERATE	c.698G>C	p.Arg233Pro	NA	NA	32	0.751356	0.945	0	1	1	-1.825	NA	NA	NA	NA	233	simulated
chr1-241671944-G-A	chr1	241671944	141355	G	A	FH	NM_000143.3	missense_variant	MODERATE	c.697C>T	p.Arg233Cys	NA	NA	34	0.699957	0.949	0	1	1	-2.082	NA	NA	NA	Pathogenic	233	ClinVar,LOVD,BRAVO
chr1-241671944-G-C	chr1	241671944	NA	G	C	FH	NM_000143.3	missense_variant	MODERATE	c.697C>G	p.Arg233Gly	NA	NA	31	0.781506	0.947	0	1	1	-2.647	NA	NA	NA	NA	233	simulated
chr1-241671944-G-T	chr1	241671944	NA	G	T	FH	NM_000143.3	missense_variant	MODERATE	c.697C>A	p.Arg233Ser	NA	NA	29.9	0.793934	0.95	0	1	1	-2.334	NA	NA	NA	NA	233	simulated
chr1-241671946-C-A	chr1	241671946	NA	C	A	FH	NM_000143.3	missense_variant	MODERATE	c.695G>T	p.Gly232Val	NA	NA	26.7	0.753531	0.954	0	1	1	-2.135	NA	NA	NA	NA	232	simulated
chr1-241671946-C-T	chr1	241671946	167068	C	T	FH	NM_000143.3	missense_variant	MODERATE	c.695G>A	p.Gly232Glu	NA	NA	26.9	0.78089	0.953	0	1	1	-1.445	NA	NA	NA	Uncertain_significance	232	ClinVar
chr1-241671946-C-G	chr1	241671946	NA	C	G	FH	NM_000143.3	missense_variant	MODERATE	c.695G>C	p.Gly232Ala	NA	NA	25.7	0.760394	0.942	0	1	1	-2.439	NA	NA	NA	NA	232	simulated
chr1-241671947-C-T	chr1	241671947	NA	C	T	FH	NM_000143.3	missense_variant	MODERATE	c.694G>A	p.Gly232Arg	1	NA	28.1	0.835056	0.984	0	1	1	-2.44	NA	NA	NA	NA	232	gnomAD
chr1-241671947-C-G	chr1	241671947	NA	C	G	FH	NM_000143.3	missense_variant	MODERATE	c.694G>C	p.Gly232Arg	NA	NA	27.6	0.810371	0.984	0	1	1	2.225	NA	NA	NA	NA	232	simulated
chr1-241671948-A-C	chr1	241671948	NA	A	C	FH	NM_000143.3	missense_variant	MODERATE	c.693T>G	p.Ile231Met	NA	NA	24.7	0.679777	0.72	0	0.989	1	-2.194	NA	NA	NA	NA	231	simulated
chr1-241671949-A-C	chr1	241671949	NA	A	C	FH	NM_000143.3	missense_variant	MODERATE	c.692T>G	p.Ile231Ser	NA	NA	27	0.732205	0.914	0	0.973	1	-1.021	NA	NA	NA	NA	231	simulated
chr1-241671949-A-T	chr1	241671949	NA	A	T	FH	NM_000143.3	missense_variant	MODERATE	c.692T>A	p.Ile231Asn	NA	NA	27.3	0.823819	0.919	0	0.993	1	1.898	NA	NA	NA	NA	231	simulated
chr1-241671949-A-G	chr1	241671949	485566	A	G	FH	NM_000143.3	missense_variant	MODERATE	c.692T>C	p.Ile231Thr	NA	NA	25.6	0.722897	0.913	0	0.858	1	2.053	NA	NA	NA	Uncertain_significance	231	ClinVar,BRAVO
chr1-241671950-T-A	chr1	241671950	NA	T	A	FH	NM_000143.3	missense_variant	MODERATE	c.691A>T	p.Ile231Phe	NA	NA	29	0.731223	0.923	0	0.979	1	-1.905	NA	NA	NA	NA	231	simulated
chr1-241671950-T-C	chr1	241671950	NA	T	C	FH	NM_000143.3	missense_variant	MODERATE	c.691A>G	p.Ile231Val	NA	NA	23.7	0.365711	0.656	0.047	0.115	1	-2.137	NA	NA	NA	NA	231	simulated
chr1-241671950-T-G	chr1	241671950	NA	T	G	FH	NM_000143.3	missense_variant	MODERATE	c.691A>C	p.Ile231Leu	NA	NA	27.3	0.602509	0.775	0.001	0.82	1	-1.239	NA	NA	NA	NA	231	simulated
chr1-241671951-C-A	chr1	241671951	NA	C	A	FH	NM_000143.3	missense_variant	MODERATE	c.690G>T	p.Lys230Asn	NA	NA	24.3	0.879981	0.86	0	1	1	2.124	NA	NA	NA	NA	230	simulated
chr1-241671951-C-G	chr1	241671951	NA	C	G	FH	NM_000143.3	missense_variant	MODERATE	c.690G>C	p.Lys230Asn	NA	NA	24.2	0.892006	0.86	0	1	1	-1.198	NA	NA	NA	NA	230	simulated
chr1-241671952-T-A	chr1	241671952	NA	T	A	FH	NM_000143.3	missense_variant	MODERATE	c.689A>T	p.Lys230Met	NA	NA	31	0.792322	0.948	0	1	1	-1.75	NA	NA	NA	NA	230	simulated
chr1-241671952-T-C	chr1	241671952	rs752232718;429176	T	C	FH	NM_000143.3	missense_variant	MODERATE	c.689A>G	p.Lys230Arg	1	1	28.9	0.745996	0.937	0	1	1	-1.96	NA	NA	NA	Pathogenic/Likely_pathogenic	230	ClinVar,LOVD,gnomAD
chr1-241671952-T-G	chr1	241671952	NA	T	G	FH	NM_000143.3	missense_variant	MODERATE	c.689A>C	p.Lys230Thr	NA	NA	29.1	0.801456	0.953	0	1	1	1.736	NA	NA	NA	NA	230	simulated
chr1-241671953-T-C	chr1	241671953	214375	T	C	FH	NM_000143.3	missense_variant	MODERATE	c.688A>G	p.Lys230Glu	NA	NA	29.5	0.805097	0.921	0	1	1	1.768	NA	NA	NA	Uncertain_significance	230	ClinVar
chr1-241671953-T-G	chr1	241671953	NA	T	G	FH	NM_000143.3	missense_variant	MODERATE	c.688A>C	p.Lys230Gln	NA	NA	28.7	0.782059	0.934	0	0.999	1	-2.014	NA	NA	NA	NA	230	simulated
chr1-241671954-G-C	chr1	241671954	NA	G	C	FH	NM_000143.3	missense_variant	MODERATE	c.687C>G	p.Ile229Met	NA	NA	24.4	0.728986	0.849	0	0.986	1	-0.874	NA	NA	NA	NA	229	ClinVar
chr1-241671955-A-C	chr1	241671955	NA	A	C	FH	NM_000143.3	missense_variant	MODERATE	c.686T>G	p.Ile229Ser	NA	NA	31	0.770384	0.968	0	0.991	1	-1.572	NA	NA	NA	NA	229	simulated
chr1-241671955-A-T	chr1	241671955	NA	A	T	FH	NM_000143.3	missense_variant	MODERATE	c.686T>A	p.Ile229Asn	NA	NA	31	0.788959	0.941	0	0.997	1	-1.698	NA	NA	NA	NA	229	simulated
chr1-241671955-A-G	chr1	241671955	NA	A	G	FH	NM_000143.3	missense_variant	MODERATE	c.686T>C	p.Ile229Thr	NA	NA	28	0.730663	0.963	0	0.982	1	-1.321	NA	NA	NA	NA	229	LOVD
chr1-241671956-T-A	chr1	241671956	NA	T	A	FH	NM_000143.3	missense_variant	MODERATE	c.685A>T	p.Ile229Phe	NA	NA	27.5	0.711387	0.947	0	0.981	1	-2.178	NA	NA	NA	NA	229	simulated
chr1-241671956-T-C	chr1	241671956	rs764065194	T	C	FH	NM_000143.3	missense_variant	MODERATE	c.685A>G	p.Ile229Val	2	1	22.1	0.10101	0.51	0.277	0.124	1	-1.233	NA	NA	NA	NA	229	gnomAD,BRAVO
chr1-241671956-T-G	chr1	241671956	NA	T	G	FH	NM_000143.3	missense_variant	MODERATE	c.685A>C	p.Ile229Leu	NA	NA	26.2	0.566423	0.801	0.001	0.746	1	-2.482	NA	NA	NA	NA	229	simulated
chr1-241671957-G-C	chr1	241671957	NA	G	C	FH	NM_000143.3	missense_variant	MODERATE	c.684C>G	p.Ile228Met	NA	NA	24.7	0.796944	0.833	0	0.996	1	-1.854	NA	NA	NA	NA	228	simulated
chr1-241671958-A-C	chr1	241671958	NA	A	C	FH	NM_000143.3	missense_variant	MODERATE	c.683T>G	p.Ile228Ser	NA	NA	29.7	0.850576	0.941	0	0.998	1	-2.043	NA	NA	NA	NA	228	simulated
chr1-241671958-A-T	chr1	241671958	rs753773918	A	T	FH	NM_000143.3	missense_variant	MODERATE	c.683T>A	p.Ile228Asn	1	1	30	0.874607	0.957	0	0.999	1	-1.907	NA	NA	NA	NA	228	gnomAD
chr1-241671958-A-G	chr1	241671958	NA	A	G	FH	NM_000143.3	missense_variant	MODERATE	c.683T>C	p.Ile228Thr	NA	NA	27.6	0.766265	0.936	0	0.996	1	2.031	NA	NA	NA	NA	228	simulated
chr1-241671959-T-A	chr1	241671959	NA	T	A	FH	NM_000143.3	missense_variant	MODERATE	c.682A>T	p.Ile228Phe	NA	NA	25.1	0.830569	0.91	0	0.994	1	-1.999	NA	NA	NA	NA	228	simulated
chr1-241671959-T-C	chr1	241671959	NA	T	C	FH	NM_000143.3	missense_variant	MODERATE	c.682A>G	p.Ile228Val	NA	NA	23.6	0.222357	0.56	0.039	0.589	0.999998	-2.76	NA	NA	NA	NA	228	simulated
chr1-241671959-T-G	chr1	241671959	NA	T	G	FH	NM_000143.3	missense_variant	MODERATE	c.682A>C	p.Ile228Leu	NA	NA	24.2	0.802633	0.684	0.025	0.551	0.999999	-2.166	NA	NA	NA	NA	228	simulated
chr1-241671960-C-A	chr1	241671960	NA	C	A	FH	NM_000143.3	missense_variant	MODERATE	c.681G>T	p.Gln227His	NA	NA	16.85	0.152923	0.337	0.318	0.001	0.99778	1.987	NA	NA	NA	NA	227	gnomAD
chr1-241671960-C-G	chr1	241671960	NA	C	G	FH	NM_000143.3	missense_variant	MODERATE	c.681G>C	p.Gln227His	NA	NA	16.79	0.149063	0.337	0.318	0.001	0.99778	-1.447	NA	NA	NA	NA	227	simulated
chr1-241671961-T-A	chr1	241671961	NA	T	A	FH	NM_000143.3	missense_variant	MODERATE	c.680A>T	p.Gln227Leu	NA	NA	24.3	0.402834	0.709	0.003	0.064	0.999936	1.528	NA	NA	NA	NA	227	simulated
chr1-241671961-T-C	chr1	241671961	NA	T	C	FH	NM_000143.3	missense_variant	MODERATE	c.680A>G	p.Gln227Arg	NA	NA	23.8	0.279103	0.563	0.006	0.069	0.999074	2.452	NA	NA	NA	NA	227	simulated
chr1-241671961-T-G	chr1	241671961	NA	T	G	FH	NM_000143.3	missense_variant	MODERATE	c.680A>C	p.Gln227Pro	NA	NA	24.2	0.258135	0.677	0.006	0.223	0.999949	2.551	NA	NA	NA	NA	227	simulated
chr1-241671962-G-C	chr1	241671962	NA	G	C	FH	NM_000143.3	missense_variant	MODERATE	c.679C>G	p.Gln227Glu	NA	NA	16.7	0.134729	0.38	0.048	0.012	0.987705	1.992	NA	NA	NA	NA	227	simulated
chr1-241671962-G-T	chr1	241671962	NA	G	T	FH	NM_000143.3	missense_variant	MODERATE	c.679C>A	p.Gln227Lys	NA	NA	17.49	0.158624	0.396	0.256	0.001	0.994008	2.12	NA	NA	NA	NA	227	simulated
chr1-241671964-G-A	chr1	241671964	COSM5790417	G	A	FH	NM_000143.3	missense_variant	MODERATE	c.677C>T	p.Ala226Val	NA	NA	14.92	0.252355	0.501	0.018	0.056	0.992376	2.144	NA	NA	1	NA	226	COSMIC
chr1-241671964-G-C	chr1	241671964	NA	G	C	FH	NM_000143.3	missense_variant	MODERATE	c.677C>G	p.Ala226Gly	NA	NA	14.4	0.137183	0.399	0.054	0.035	0.993871	2.498	NA	NA	NA	NA	226	simulated
chr1-241671964-G-T	chr1	241671964	rs778786425	G	T	FH	NM_000143.3	missense_variant	MODERATE	c.677C>A	p.Ala226Glu	1	1	12.57	0.100098	0.351	0.381	0.003	0.986207	2.296	NA	NA	NA	NA	226	gnomAD
chr1-241671965-C-A	chr1	241671965	NA	C	A	FH	NM_000143.3	missense_variant	MODERATE	c.676G>T	p.Ala226Ser	NA	NA	15.75	0.0870791	0.299	0.206	0.003	0.959228	1.604	NA	NA	NA	NA	226	simulated
chr1-241671965-C-T	chr1	241671965	NA	C	T	FH	NM_000143.3	missense_variant	MODERATE	c.676G>A	p.Ala226Thr	NA	NA	17.75	0.321469	0.456	0.05	0.068	0.910617	1.235	NA	NA	NA	NA	226	simulated
chr1-241671965-C-G	chr1	241671965	NA	C	G	FH	NM_000143.3	missense_variant	MODERATE	c.676G>C	p.Ala226Pro	NA	NA	22	0.332826	0.595	0.018	0.224	0.74441	1.591	NA	NA	NA	NA	226	simulated
chr1-241671966-A-C	chr1	241671966	NA	A	C	FH	NM_000143.3	missense_variant	MODERATE	c.675T>G	p.Phe225Leu	NA	NA	23.7	0.709794	0.877	0.001	0.892	1	1.532	NA	NA	NA	NA	225	gnomAD
chr1-241671966-A-T	chr1	241671966	NA	A	T	FH	NM_000143.3	missense_variant	MODERATE	c.675T>A	p.Phe225Leu	NA	NA	23.7	0.712007	0.877	0.001	0.892	1	-1.607	NA	NA	NA	NA	225	simulated
chr1-241671967-A-C	chr1	241671967	NA	A	C	FH	NM_000143.3	missense_variant	MODERATE	c.674T>G	p.Phe225Cys	NA	NA	29.4	0.805609	0.972	0	0.997	1	1.374	NA	NA	NA	NA	225	simulated
chr1-241671967-A-T	chr1	241671967	NA	A	T	FH	NM_000143.3	missense_variant	MODERATE	c.674T>A	p.Phe225Tyr	NA	NA	24.4	0.52402	0.808	0.012	0.38	1	2.332	NA	NA	NA	NA	225	simulated
chr1-241671967-A-G	chr1	241671967	rs149651434;460372	A	G	FH	NM_000143.3	missense_variant	MODERATE	c.674T>C	p.Phe225Ser	1	NA	29.4	0.855228	0.966	0	0.999	1	-0.649	NA	NA	NA	Uncertain_significance	225	ClinVar,gnomAD,BRAVO
chr1-241671968-A-C	chr1	241671968	NA	A	C	FH	NM_000143.3	missense_variant	MODERATE	c.673T>G	p.Phe225Val	NA	NA	27.6	0.802491	0.97	0	0.988	1	-1.493	NA	NA	NA	NA	225	simulated
chr1-241671968-A-T	chr1	241671968	NA	A	T	FH	NM_000143.3	missense_variant	MODERATE	c.673T>A	p.Phe225Ile	NA	NA	27.9	0.828133	0.953	0	0.974	1	1.892	NA	NA	NA	NA	225	simulated
chr1-241671968-A-G	chr1	241671968	NA	A	G	FH	NM_000143.3	missense_variant	MODERATE	c.673T>C	p.Phe225Leu	NA	NA	27.8	0.738181	0.95	0.001	0.892	1	1.677	NA	NA	NA	NA	225	simulated
chr1-241671969-C-A	chr1	241671969	NA	C	A	FH	NM_000143.3	missense_variant	MODERATE	c.672G>T	p.Glu224Asp	NA	NA	16.26	0.247283	0.419	0.057	0.005	0.999987	1.589	NA	NA	NA	NA	224	simulated
chr1-241671969-C-G	chr1	241671969	NA	C	G	FH	NM_000143.3	missense_variant	MODERATE	c.672G>C	p.Glu224Asp	NA	NA	16.22	0.223577	0.419	0.057	0.005	0.999987	2.075	NA	NA	NA	NA	224	simulated
chr1-241671970-T-A	chr1	241671970	NA	T	A	FH	NM_000143.3	missense_variant	MODERATE	c.671A>T	p.Glu224Val	NA	NA	23.5	0.796243	0.733	0.001	0.275	1	-3.021	NA	NA	NA	NA	224	simulated
chr1-241671970-T-C	chr1	241671970	NA	T	C	FH	NM_000143.3	missense_variant	MODERATE	c.671A>G	p.Glu224Gly	NA	NA	24.8	0.590547	0.666	0.004	0.378	1	-2.313	NA	NA	NA	NA	224	simulated
chr1-241671970-T-G	chr1	241671970	NA	T	G	FH	NM_000143.3	missense_variant	MODERATE	c.671A>C	p.Glu224Ala	NA	NA	20.9	0.465938	0.571	0.202	0.018	1	2.248	NA	NA	NA	NA	224	simulated
chr1-241671971-C-T	chr1	241671971	405932	C	T	FH	NM_000143.3	missense_variant	MODERATE	c.670G>A	p.Glu224Lys	NA	NA	24.6	0.516265	0.601	0.037	0.051	1	-1.771	NA	NA	NA	Uncertain_significance	224	ClinVar
chr1-241671971-C-G	chr1	241671971	NA	C	G	FH	NM_000143.3	missense_variant	MODERATE	c.670G>C	p.Glu224Gln	NA	NA	22.8	0.271264	0.558	0.072	0.054	1	-2.145	NA	NA	NA	NA	224	simulated
chr1-241671972-T-A	chr1	241671972	NA	T	A	FH	NM_000143.3	missense_variant	MODERATE	c.669A>T	p.Lys223Asn	NA	NA	21.6	0.311697	0.398	0.282	0.01	0.999979	1.424	NA	NA	NA	NA	223	simulated
chr1-241671972-T-G	chr1	241671972	NA	T	G	FH	NM_000143.3	missense_variant	MODERATE	c.669A>C	p.Lys223Asn	NA	NA	21.6	0.317408	0.399	0.282	0.01	0.999979	2.302	NA	NA	NA	NA	223	simulated
chr1-241671973-T-A	chr1	241671973	NA	T	A	FH	NM_000143.3	missense_variant	MODERATE	c.668A>T	p.Lys223Ile	NA	NA	22.2	0.316832	0.504	0.134	0.008	0.999833	-2.144	NA	NA	NA	NA	223	simulated
chr1-241671973-T-C	chr1	241671973	NA	T	C	FH	NM_000143.3	missense_variant	MODERATE	c.668A>G	p.Lys223Arg	NA	NA	20.8	0.24362	0.43	0.214	0.007	0.998194	-1.737	NA	NA	NA	NA	223	simulated
chr1-241671973-T-G	chr1	241671973	421681	T	G	FH	NM_000143.3	missense_variant	MODERATE	c.668A>C	p.Lys223Thr	NA	NA	21.1	0.267897	0.485	0.164	0.017	0.999709	-2.069	NA	NA	NA	Uncertain_significance	223	ClinVar
chr1-241671974-T-C	chr1	241671974	NA	T	C	FH	NM_000143.3	missense_variant	MODERATE	c.667A>G	p.Lys223Glu	NA	NA	16.17	0.112546	0.423	0.907	0.002	0.999121	2.25	NA	NA	NA	NA	223	simulated
chr1-241671974-T-G	chr1	241671974	NA	T	G	FH	NM_000143.3	missense_variant	MODERATE	c.667A>C	p.Lys223Gln	NA	NA	17.1	0.117104	0.467	0.298	0.003	0.998524	-1.483	NA	NA	NA	NA	223	simulated
chr1-241671976-G-A	chr1	241671976	rs745606057	G	A	FH	NM_000143.3	missense_variant	MODERATE	c.665C>T	p.Ser222Phe	1	1	28.9	0.848813	0.915	0.009	0.96	1	-1.304	NA	NA	NA	NA	222	gnomAD
chr1-241671976-G-C	chr1	241671976	NA	G	C	FH	NM_000143.3	missense_variant	MODERATE	c.665C>G	p.Ser222Cys	NA	NA	27.7	0.773285	0.862	0.014	0.946	1	-2.145	NA	NA	NA	NA	222	simulated
chr1-241671976-G-T	chr1	241671976	NA	G	T	FH	NM_000143.3	missense_variant	MODERATE	c.665C>A	p.Ser222Tyr	NA	NA	27.7	0.851801	0.91	0.005	0.98	1	0.853	NA	NA	NA	NA	222	simulated
chr1-241671977-A-C	chr1	241671977	NA	A	C	FH	NM_000143.3	missense_variant	MODERATE	c.664T>G	p.Ser222Ala	NA	NA	16.69	0.0792787	0.526	0.619	0.018	0.999997	-0.616	NA	NA	NA	NA	222	simulated
chr1-241671977-A-T	chr1	241671977	NA	A	T	FH	NM_000143.3	missense_variant	MODERATE	c.664T>A	p.Ser222Thr	1	NA	20.2	0.533698	0.669	0.114	0.239	0.999999	1.163	NA	NA	NA	NA	222	ClinVar,BRAVO
chr1-241671977-A-G	chr1	241671977	NA	A	G	FH	NM_000143.3	missense_variant	MODERATE	c.664T>C	p.Ser222Pro	NA	NA	24.7	0.751884	0.856	0.033	0.863	1	1.375	NA	NA	NA	NA	222	simulated
chr1-241671978-T-A	chr1	241671978	NA	T	A	FH	NM_000143.3	missense_variant	MODERATE	c.663A>T	p.Lys221Asn	NA	NA	24.1	0.837235	0.854	0	0.999	1	-1.142	NA	NA	NA	NA	221	simulated
chr1-241671978-T-G	chr1	241671978	NA	T	G	FH	NM_000143.3	missense_variant	MODERATE	c.663A>C	p.Lys221Asn	NA	NA	24.1	0.837699	0.854	0	0.999	1	-1.798	NA	NA	NA	NA	221	simulated
chr1-241671979-T-A	chr1	241671979	NA	T	A	FH	NM_000143.3	missense_variant	MODERATE	c.662A>T	p.Lys221Ile	NA	NA	28.3	0.836372	0.916	0	0.999	1	2.193	NA	NA	NA	NA	221	simulated
chr1-241671979-T-C	chr1	241671979	NA	T	C	FH	NM_000143.3	missense_variant	MODERATE	c.662A>G	p.Lys221Arg	NA	NA	26.2	0.628919	0.861	0.006	0.869	1	1.709	NA	NA	NA	NA	221	simulated
chr1-241671979-T-G	chr1	241671979	NA	T	G	FH	NM_000143.3	missense_variant	MODERATE	c.662A>C	p.Lys221Thr	NA	NA	26.8	0.827319	0.908	0	0.999	1	0.697	NA	NA	NA	NA	221	simulated
chr1-241671980-T-C	chr1	241671980	NA	T	C	FH	NM_000143.3	missense_variant	MODERATE	c.661A>G	p.Lys221Glu	NA	NA	26.7	0.775672	0.904	0	0.996	1	1.328	NA	NA	NA	NA	221	simulated
chr1-241671980-T-G	chr1	241671980	NA	T	G	FH	NM_000143.3	missense_variant	MODERATE	c.661A>C	p.Lys221Gln	NA	NA	26.3	0.781325	0.913	0.001	0.993	1	-1.014	NA	NA	NA	NA	221	simulated
chr1-241671982-G-A	chr1	241671982	NA	G	A	FH	NM_000143.3	missense_variant	MODERATE	c.659C>T	p.Ala220Val	NA	2	22.2	0.292272	0.474	0.072	0.083	1	-1.456	NA	NA	NA	NA	220	BRAVO
chr1-241671982-G-C	chr1	241671982	rs758678272	G	C	FH	NM_000143.3	missense_variant	MODERATE	c.659C>G	p.Ala220Gly	1	2	21.8	0.180829	0.466	0.071	0.002	1	2.16	NA	NA	NA	NA	220	gnomAD
chr1-241671982-G-T	chr1	241671982	NA	G	T	FH	NM_000143.3	missense_variant	MODERATE	c.659C>A	p.Ala220Glu	NA	NA	20.3	0.136084	0.502	0.284	0.007	1	2.228	NA	NA	NA	NA	220	simulated
chr1-241671983-C-A	chr1	241671983	COSM6970247	C	A	FH	NM_000143.3	missense_variant	MODERATE	c.658G>T	p.Ala220Ser	NA	2	16.57	0.363759	0.462	0.236	0.014	1	1.696	NA	NA	1	NA	220	COSMIC,BRAVO
chr1-241671983-C-T	chr1	241671983	rs747135440	C	T	FH	NM_000143.3	missense_variant	MODERATE	c.658G>A	p.Ala220Thr	2	2	18.28	0.339981	0.439	0.106	0.006	1	1.817	NA	NA	NA	NA	220	gnomAD
chr1-241671983-C-G	chr1	241671983	NA	C	G	FH	NM_000143.3	missense_variant	MODERATE	c.658G>C	p.Ala220Pro	NA	NA	19.7	0.687557	0.743	0.032	0.359	1	1.952	NA	NA	NA	NA	220	simulated
chr1-241671984-A-C	chr1	241671984	NA	A	C	FH	NM_000143.3	missense_variant	MODERATE	c.657T>G	p.Asp219Glu	NA	NA	4.18	0.0414672	0.341	1	0.001	0.999998	-0.938	NA	NA	NA	NA	219	simulated
chr1-241671984-A-T	chr1	241671984	NA	A	T	FH	NM_000143.3	missense_variant	MODERATE	c.657T>A	p.Asp219Glu	NA	NA	4.277	0.0416342	0.341	1	0.001	0.999998	2.279	NA	NA	NA	NA	219	simulated
chr1-241671985-T-A	chr1	241671985	NA	T	A	FH	NM_000143.3	missense_variant	MODERATE	c.656A>T	p.Asp219Val	NA	NA	15.93	0.196818	0.401	0.156	0.025	0.999993	-1.119	NA	NA	NA	NA	219	simulated
chr1-241671985-T-C	chr1	241671985	NA	T	C	FH	NM_000143.3	missense_variant	MODERATE	c.656A>G	p.Asp219Gly	NA	NA	16.17	0.183257	0.387	0.066	0.01	1	-1.688	NA	NA	NA	NA	219	simulated
chr1-241671985-T-G	chr1	241671985	NA	T	G	FH	NM_000143.3	missense_variant	MODERATE	c.656A>C	p.Asp219Ala	NA	NA	14.83	0.0763533	0.397	0.443	0.004	1	-1.318	NA	NA	NA	NA	219	simulated
chr1-241671986-C-A	chr1	241671986	NA	C	A	FH	NM_000143.3	missense_variant	MODERATE	c.655G>T	p.Asp219Tyr	NA	NA	14.16	0.150076	0.344	0.046	0.024	1	1.354	NA	NA	NA	NA	219	simulated
chr1-241671986-C-T	chr1	241671986	rs11545656;405911	C	T	FH	NM_000143.3	missense_variant	MODERATE	c.655G>A	p.Asp219Asn	8	7	10.05	0.0980318	0.268	0.322	0.004	1	-2.518	NA	NA	NA	Uncertain_significance	219	ClinVar,gnomAD,BRAVO
chr1-241671986-C-G	chr1	241671986	NA	C	G	FH	NM_000143.3	missense_variant	MODERATE	c.655G>C	p.Asp219His	NA	NA	9.916	0.0756816	0.339	0.26	0.015	1	-1.758	NA	NA	NA	NA	219	simulated
chr1-241671988-A-C	chr1	241671988	NA	A	C	FH	NM_000143.3	missense_variant	MODERATE	c.653T>G	p.Leu218Arg	NA	NA	26.3	0.763122	0.949	0	0.988	1	2.22	NA	NA	NA	NA	218	simulated
chr1-241671988-A-T	chr1	241671988	NA	A	T	FH	NM_000143.3	missense_variant	MODERATE	c.653T>A	p.Leu218His	NA	NA	26	0.770508	0.947	0	0.994	1	1.613	NA	NA	NA	NA	218	simulated
chr1-241671988-A-G	chr1	241671988	460371	A	G	FH	NM_000143.3	missense_variant	MODERATE	c.653T>C	p.Leu218Pro	NA	NA	26.3	0.777963	0.957	0	0.997	1	1.207	NA	NA	NA	Uncertain_significance	218	ClinVar,LOVD
chr1-241671989-G-A	chr1	241671989	COSM5767692	G	A	FH	NM_000143.3	missense_variant	MODERATE	c.652C>T	p.Leu218Phe	NA	NA	25	0.448084	0.766	0.03	0.979	1	1.818	NA	NA	1	NA	218	COSMIC
chr1-241671989-G-C	chr1	241671989	NA	G	C	FH	NM_000143.3	missense_variant	MODERATE	c.652C>G	p.Leu218Val	NA	NA	24.1	0.674382	0.793	0.004	0.671	1	2.809	NA	NA	NA	NA	218	simulated
chr1-241671989-G-T	chr1	241671989	NA	G	T	FH	NM_000143.3	missense_variant	MODERATE	c.652C>A	p.Leu218Ile	NA	NA	24.2	0.530474	0.643	0.033	0.55	1	2.581	NA	NA	NA	NA	218	simulated
chr1-241671991-G-A	chr1	241671991	NA	G	A	FH	NM_000143.3	missense_variant	MODERATE	c.650C>T	p.Ala217Val	NA	NA	24.5	0.413504	0.687	0.021	0.302	1	2.141	NA	NA	NA	NA	217	simulated
chr1-241671991-G-C	chr1	241671991	NA	G	C	FH	NM_000143.3	missense_variant	MODERATE	c.650C>G	p.Ala217Gly	NA	NA	26.3	0.524582	0.771	0.041	0.668	1	2.002	NA	NA	NA	NA	217	simulated
chr1-241671991-G-T	chr1	241671991	NA	G	T	FH	NM_000143.3	missense_variant	MODERATE	c.650C>A	p.Ala217Asp	NA	NA	27.8	0.865012	0.891	0	0.927	1	2.339	NA	NA	NA	NA	217	simulated
chr1-241671992-C-A	chr1	241671992	NA	C	A	FH	NM_000143.3	missense_variant	MODERATE	c.649G>T	p.Ala217Ser	NA	NA	22.9	0.389714	0.54	0.132	0.221	1	-1.272	NA	NA	NA	NA	217	simulated
chr1-241671992-C-T	chr1	241671992	NA	C	T	FH	NM_000143.3	missense_variant	MODERATE	c.649G>A	p.Ala217Thr	NA	NA	23.5	0.0847483	0.681	0.083	0.495	1	0.983	NA	NA	NA	NA	217	BRAVO
chr1-241671992-C-G	chr1	241671992	NA	C	G	FH	NM_000143.3	missense_variant	MODERATE	c.649G>C	p.Ala217Pro	NA	NA	27.8	0.828552	0.937	0.001	0.981	1	-1.419	NA	NA	NA	NA	217	simulated
chr1-241671993-A-C	chr1	241671993	NA	A	C	FH	NM_000143.3	missense_variant	MODERATE	c.648T>G	p.Asp216Glu	NA	NA	18.97	0.229148	0.512	0.213	0.002	0.999999	-1.079	NA	NA	NA	NA	216	simulated
chr1-241671993-A-T	chr1	241671993	rs199536615;485556	A	T	FH	NM_000143.3	missense_variant	MODERATE	c.648T>A	p.Asp216Glu	21	10	19.03	0.229133	0.513	0.213	0.002	0.999999	2.108	NA	NA	NA	Uncertain_significance	216	ClinVar,LOVD,gnomAD
chr1-241671994-T-A	chr1	241671994	460370	T	A	FH	NM_000143.3	missense_variant	MODERATE	c.647A>T	p.Asp216Val	NA	NA	23.7	0.336747	0.686	0.052	0.272	1	-1.878	NA	NA	NA	Uncertain_significance	216	ClinVar
chr1-241671994-T-C	chr1	241671994	NA	T	C	FH	NM_000143.3	missense_variant	MODERATE	c.647A>G	p.Asp216Gly	NA	NA	22.7	0.184628	0.625	0.089	0.026	1	-2.098	NA	NA	NA	NA	216	simulated
chr1-241671994-T-G	chr1	241671994	NA	T	G	FH	NM_000143.3	missense_variant	MODERATE	c.647A>C	p.Asp216Ala	NA	NA	22.3	0.198341	0.514	0.36	0.007	1	-1.56	NA	NA	NA	NA	216	simulated
chr1-241671995-C-A	chr1	241671995	NA	C	A	FH	NM_000143.3	missense_variant	MODERATE	c.646G>T	p.Asp216Tyr	NA	NA	26.5	0.445365	0.708	0.012	0.749	1	-2.392	NA	NA	NA	NA	216	simulated
chr1-241671995-C-T	chr1	241671995	NA	C	T	FH	NM_000143.3	missense_variant	MODERATE	c.646G>A	p.Asp216Asn	NA	NA	23	0.0601263	0.434	0.211	0.007	1	-1.313	NA	NA	NA	NA	216	simulated
chr1-241671995-C-G	chr1	241671995	NA	C	G	FH	NM_000143.3	missense_variant	MODERATE	c.646G>C	p.Asp216His	NA	NA	23.9	0.267999	0.565	0.02	0.043	1	-1.74	NA	NA	NA	NA	216	simulated
chr1-241671996-A-C	chr1	241671996	NA	A	C	FH	NM_000143.3	missense_variant	MODERATE	c.645T>G	p.His215Gln	NA	NA	1.811	0.0827123	0.348	0.117	0.028	0.99993	-2.259	NA	NA	NA	NA	215	simulated
chr1-241671996-A-T	chr1	241671996	NA	A	T	FH	NM_000143.3	missense_variant	MODERATE	c.645T>A	p.His215Gln	NA	NA	1.879	0.0827123	0.347	0.117	0.028	0.99993	-0.689	NA	NA	NA	NA	215	simulated
chr1-241671997-T-A	chr1	241671997	NA	T	A	FH	NM_000143.3	missense_variant	MODERATE	c.644A>T	p.His215Leu	NA	NA	16.91	0.20206	0.555	0.256	0.004	1	-1.787	NA	NA	NA	NA	215	simulated
chr1-241671997-T-C	chr1	241671997	rs770141324;COSM6973688	T	C	FH	NM_000143.3	missense_variant	MODERATE	c.644A>G	p.His215Arg	1	1	14	0.127316	0.482	0.751	0.004	1	1.674	NA	NA	1	NA	215	COSMIC
chr1-241671997-T-G	chr1	241671997	NA	T	G	FH	NM_000143.3	missense_variant	MODERATE	c.644A>C	p.His215Pro	NA	NA	23.2	0.631512	0.755	0.025	0.819	1	-1.641	NA	NA	NA	NA	215	simulated
chr1-241671998-G-A	chr1	241671998	NA	G	A	FH	NM_000143.3	missense_variant	MODERATE	c.643C>T	p.His215Tyr	NA	NA	21.3	0.174306	0.443	0.2	0.025	1	2.604	NA	NA	NA	NA	215	simulated
chr1-241671998-G-C	chr1	241671998	NA	G	C	FH	NM_000143.3	missense_variant	MODERATE	c.643C>G	p.His215Asp	NA	NA	23.3	0.507262	0.671	0.024	0.424	1	-1.963	NA	NA	NA	NA	215	simulated
chr1-241671998-G-T	chr1	241671998	NA	G	T	FH	NM_000143.3	missense_variant	MODERATE	c.643C>A	p.His215Asn	NA	NA	23.3	0.460154	0.587	0.037	0.51	1	-2.092	NA	NA	NA	NA	215	simulated
chr1-241671999-T-A	chr1	241671999	NA	T	A	FH	NM_000143.3	missense_variant	MODERATE	c.642A>T	p.Leu214Phe	NA	NA	8.634	0.835633	0.669	0.004	0.596	0.999989	-0.866	NA	NA	NA	NA	214	simulated
chr1-241671999-T-G	chr1	241671999	NA	T	G	FH	NM_000143.3	missense_variant	MODERATE	c.642A>C	p.Leu214Phe	NA	NA	8.563	0.834658	0.669	0.004	0.596	0.999989	-1.04	NA	NA	NA	NA	214	simulated
chr1-241672000-A-G	chr1	241672000	NA	A	G	FH	NM_000143.3	missense_variant	MODERATE	c.641T>C	p.Leu214Ser	NA	NA	26.6	0.763248	0.963	0	0.996	1	-1.52	NA	NA	NA	NA	214	simulated
chr1-241672001-A-C	chr1	241672001	NA	A	C	FH	NM_000143.3	missense_variant	MODERATE	c.640T>G	p.Leu214Val	NA	NA	22	0.845495	0.821	0.013	0.363	1	-1.191	NA	NA	NA	NA	214	simulated
chr1-241672001-A-T	chr1	241672001	NA	A	T	FH	NM_000143.3	missense_variant	MODERATE	c.640T>A	p.Leu214Ile	NA	NA	23.5	0.851238	0.772	0.008	0.743	1	2.474	NA	NA	NA	NA	214	simulated
chr1-241672002-C-A	chr1	241672002	NA	C	A	FH	NM_000143.3	missense_variant	MODERATE	c.639G>T	p.Lys213Asn	NA	NA	16.69	0.324934	0.444	0.217	0.028	0.999916	1.286	NA	NA	NA	NA	213	simulated
chr1-241672002-C-G	chr1	241672002	NA	C	G	FH	NM_000143.3	missense_variant	MODERATE	c.639G>C	p.Lys213Asn	NA	NA	16.64	0.31121	0.444	0.217	0.028	0.999916	1.194	NA	NA	NA	NA	213	simulated
chr1-241672003-T-A	chr1	241672003	NA	T	A	FH	NM_000143.3	missense_variant	MODERATE	c.638A>T	p.Lys213Met	NA	NA	22.9	0.415973	0.564	0.074	0.055	1	1.167	NA	NA	NA	NA	213	simulated
chr1-241672003-T-C	chr1	241672003	NA	T	C	FH	NM_000143.3	missense_variant	MODERATE	c.638A>G	p.Lys213Arg	NA	NA	22.5	0.160547	0.503	0.147	0.004	0.999995	-2.306	NA	NA	NA	NA	213	simulated
chr1-241672003-T-G	chr1	241672003	NA	T	G	FH	NM_000143.3	missense_variant	MODERATE	c.638A>C	p.Lys213Thr	NA	NA	22.3	0.129294	0.533	0.37	0.01	0.999999	1.088	NA	NA	NA	NA	213	simulated
chr1-241672004-T-C	chr1	241672004	NA	T	C	FH	NM_000143.3	missense_variant	MODERATE	c.637A>G	p.Lys213Glu	NA	NA	22.7	0.231767	0.522	0.455	0.008	1	-2.062	NA	NA	NA	NA	213	simulated
chr1-241672004-T-G	chr1	241672004	NA	T	G	FH	NM_000143.3	missense_variant	MODERATE	c.637A>C	p.Lys213Gln	NA	NA	22.6	0.176021	0.496	0.328	0.003	0.999999	-1.609	NA	NA	NA	NA	213	simulated
chr1-241672005-C-A	chr1	241672005	NA	C	A	FH	NM_000143.3	missense_variant	MODERATE	c.636G>T	p.Gln212His	NA	NA	19.2	0.203797	0.51	0.104	0.011	0.999999	-0.828	NA	NA	NA	NA	212	simulated
chr1-241672005-C-G	chr1	241672005	NA	C	G	FH	NM_000143.3	missense_variant	MODERATE	c.636G>C	p.Gln212His	1	NA	19.11	0.203797	0.51	0.104	0.011	0.999999	-1.622	NA	NA	NA	NA	212	gnomAD
chr1-241672006-T-A	chr1	241672006	NA	T	A	FH	NM_000143.3	missense_variant	MODERATE	c.635A>T	p.Gln212Leu	NA	NA	23.1	0.348441	0.696	0.03	0.089	1	1.31	NA	NA	NA	NA	212	simulated
chr1-241672006-T-C	chr1	241672006	NA	T	C	FH	NM_000143.3	missense_variant	MODERATE	c.635A>G	p.Gln212Arg	NA	NA	18.19	0.0735394	0.5	0.586	0.003	0.999999	2.239	NA	NA	NA	NA	212	simulated
chr1-241672006-T-G	chr1	241672006	NA	T	G	FH	NM_000143.3	missense_variant	MODERATE	c.635A>C	p.Gln212Pro	NA	NA	23.1	0.455834	0.793	0.027	0.472	1	2.372	NA	NA	NA	NA	212	simulated
chr1-241672007-G-C	chr1	241672007	NA	G	C	FH	NM_000143.3	missense_variant	MODERATE	c.634C>G	p.Gln212Glu	NA	NA	20.4	0.0827872	0.451	0.836	0.002	1	-2.179	NA	NA	NA	NA	212	simulated
chr1-241672007-G-T	chr1	241672007	NA	G	T	FH	NM_000143.3	missense_variant	MODERATE	c.634C>A	p.Gln212Lys	NA	NA	21.3	0.0603902	0.467	1	0.002	1	1.551	NA	NA	NA	NA	212	simulated
chr1-241672009-A-C	chr1	241672009	NA	A	C	FH	NM_000143.3	missense_variant	MODERATE	c.632T>G	p.Leu211Arg	NA	NA	28.1	0.82161	0.971	0	0.992	1	3.37	NA	NA	NA	NA	211	simulated
chr1-241672009-A-T	chr1	241672009	NA	A	T	FH	NM_000143.3	missense_variant	MODERATE	c.632T>A	p.Leu211Gln	NA	NA	27.6	0.829284	0.969	0	0.992	1	2.824	NA	NA	NA	NA	211	simulated
chr1-241672009-A-G	chr1	241672009	NA	A	G	FH	NM_000143.3	missense_variant	MODERATE	c.632T>C	p.Leu211Pro	NA	NA	28.2	0.80347	0.967	0	0.997	1	0.712	NA	NA	NA	NA	211	LOVD
chr1-241672010-G-C	chr1	241672010	NA	G	C	FH	NM_000143.3	missense_variant	MODERATE	c.631C>G	p.Leu211Val	NA	NA	19.53	0.228583	0.693	0.063	0.179	1	-2.051	NA	NA	NA	NA	211	simulated
chr1-241672010-G-T	chr1	241672010	NA	G	T	FH	NM_000143.3	missense_variant	MODERATE	c.631C>A	p.Leu211Ile	NA	NA	21.3	0.295365	0.661	0.079	0.375	1	-1.949	NA	NA	NA	NA	211	simulated
chr1-241672012-C-A	chr1	241672012	NA	C	A	FH	NM_000143.3	missense_variant	MODERATE	c.629G>T	p.Gly210Val	NA	NA	29.7	0.281365	0.754	0.005	0.995	1	-1.646	NA	NA	NA	NA	210	simulated
chr1-241672012-C-T	chr1	241672012	NA	C	T	FH	NM_000143.3	missense_variant	MODERATE	c.629G>A	p.Gly210Glu	NA	NA	25.8	0.355324	0.657	0.182	0.997	1	1.236	NA	NA	NA	NA	210	simulated
chr1-241672012-C-G	chr1	241672012	NA	C	G	FH	NM_000143.3	missense_variant	MODERATE	c.629G>C	p.Gly210Ala	NA	NA	21.7	0.165322	0.551	1	0.108	1	-1.336	NA	NA	NA	NA	210	simulated
chr1-241672013-C-T	chr1	241672013	405917	C	T	FH	NM_000143.3	missense_variant	MODERATE	c.628G>A	p.Gly210Arg	1	NA	28	0.688614	0.765	0.011	0.998	1	2.06	NA	NA	NA	Uncertain_significance	210	ClinVar,gnomAD,BRAVO
chr1-241672013-C-G	chr1	241672013	NA	C	G	FH	NM_000143.3	missense_variant	MODERATE	c.628G>C	p.Gly210Arg	NA	NA	27.5	0.688614	0.765	0.011	0.998	1	2.595	NA	NA	NA	NA	210	simulated
chr1-241672015-G-A	chr1	241672015	NA	G	A	FH	NM_000143.3	missense_variant	MODERATE	c.626C>T	p.Pro209Leu	NA	NA	32	0.770863	0.836	0	1	1	-1.836	NA	NA	NA	NA	209	simulated
chr1-241672015-G-C	chr1	241672015	NA	G	C	FH	NM_000143.3	missense_variant	MODERATE	c.626C>G	p.Pro209Arg	NA	NA	29.3	0.803948	0.893	0	1	1	2.178	NA	NA	NA	NA	209	simulated
chr1-241672015-G-T	chr1	241672015	NA	G	T	FH	NM_000143.3	missense_variant	MODERATE	c.626C>A	p.Pro209Gln	NA	NA	29.6	0.795159	0.871	0	1	1	1.635	NA	NA	NA	NA	209	simulated
chr1-241672016-G-A	chr1	241672016	NA	G	A	FH	NM_000143.3	missense_variant	MODERATE	c.625C>T	p.Pro209Ser	NA	NA	29.1	0.767749	0.834	0	1	1	1.751	NA	NA	NA	NA	209	simulated
chr1-241672016-G-C	chr1	241672016	NA	G	C	FH	NM_000143.3	missense_variant	MODERATE	c.625C>G	p.Pro209Ala	NA	NA	27	0.770138	0.831	0	0.999	1	-2.15	NA	NA	NA	NA	209	simulated
chr1-241672016-G-T	chr1	241672016	NA	G	T	FH	NM_000143.3	missense_variant	MODERATE	c.625C>A	p.Pro209Thr	NA	NA	27.8	0.773127	0.87	0	1	1	-1.527	NA	NA	NA	NA	209	simulated
chr1-241672017-T-A	chr1	241672017	NA	T	A	FH	NM_000143.3	missense_variant	MODERATE	c.624A>T	p.Leu208Phe	NA	NA	21.2	0.651045	0.755	0.003	0.306	1	-1.642	NA	NA	NA	NA	208	simulated
chr1-241672017-T-G	chr1	241672017	NA	T	G	FH	NM_000143.3	missense_variant	MODERATE	c.624A>C	p.Leu208Phe	NA	NA	21.1	0.651045	0.755	0.003	0.306	1	-1.514	NA	NA	NA	NA	208	simulated
chr1-241672018-A-G	chr1	241672018	NA	A	G	FH	NM_000143.3	missense_variant	MODERATE	c.623T>C	p.Leu208Ser	NA	NA	29.1	0.784355	0.922	0	0.867	1	-0.819	NA	NA	NA	NA	208	simulated
chr1-241672019-A-C	chr1	241672019	NA	A	C	FH	NM_000143.3	missense_variant	MODERATE	c.622T>G	p.Leu208Val	NA	NA	18.25	0.36578	0.687	0.094	0.062	1	1.032	NA	NA	NA	NA	208	simulated
chr1-241672019-A-T	chr1	241672019	NA	A	T	FH	NM_000143.3	missense_variant	MODERATE	c.622T>A	p.Leu208Ile	NA	NA	17.41	0.159929	0.621	0.431	0.097	1	1.983	NA	NA	NA	NA	208	simulated
chr1-241672021-A-C	chr1	241672021	NA	A	C	FH	NM_000143.3	missense_variant	MODERATE	c.620T>G	p.Leu207Arg	NA	NA	32	0.776827	0.971	0	1	1	2.289	NA	NA	NA	NA	207	simulated
chr1-241672021-A-T	chr1	241672021	NA	A	T	FH	NM_000143.3	missense_variant	MODERATE	c.620T>A	p.Leu207Gln	NA	NA	31	0.775279	0.962	0	1	1	-1.562	NA	NA	NA	NA	207	simulated
chr1-241672021-A-G	chr1	241672021	COSM3385956;405908	A	G	FH	NM_000143.3	missense_variant	MODERATE	c.620T>C	p.Leu207Pro	NA	NA	32	0.806246	0.968	0	1	1	2.289	NA	NA	1	Uncertain_significance	207	ClinVar,COSMIC
chr1-241672022-G-C	chr1	241672022	NA	G	C	FH	NM_000143.3	missense_variant	MODERATE	c.619C>G	p.Leu207Val	NA	NA	25.9	0.588985	0.817	0.003	0.999	1	-1.953	NA	NA	NA	NA	207	simulated
chr1-241672022-G-T	chr1	241672022	NA	G	T	FH	NM_000143.3	missense_variant	MODERATE	c.619C>A	p.Leu207Met	NA	NA	26.5	0.690003	0.828	0.006	1	1	-2.192	NA	NA	NA	NA	207	simulated
chr1-241672024-A-C	chr1	241672024	NA	A	C	FH	NM_000143.3	missense_variant	MODERATE	c.617T>G	p.Val206Gly	NA	NA	23	0.305914	0.622	0.377	0.031	1	2.918	NA	NA	NA	NA	206	simulated
chr1-241672024-A-T	chr1	241672024	NA	A	T	FH	NM_000143.3	missense_variant	MODERATE	c.617T>A	p.Val206Glu	NA	NA	22.6	0.290929	0.613	1	0.242	1	2.073	NA	NA	NA	NA	206	simulated
chr1-241672024-A-G	chr1	241672024	NA	A	G	FH	NM_000143.3	missense_variant	MODERATE	c.617T>C	p.Val206Ala	NA	NA	22.6	0.278849	0.559	0.748	0.304	1	1.736	NA	NA	NA	NA	206	simulated
[truncated: 1,342 more rows]

## Sheet: FH_ClinVar
VCF_hg19	VCF_hg38	ID	HGVS_transcript_variant	HGVS_predicted_protein_consequence_tlr	GENE	FEATUREID	EFFECT	IMPACT	HGVS_C	HGVS_P	gnomadr201_AC	ExAC_AC	CADD_phred	M_CAP_score	REVEL_score	SIFT_score	Polyphen2_HVAR_score	MutationTaster_score	spidex_dpsi_zscore	dbscSNV_ada_score	dbscSNV_rf_score	Cosmicv86_CNT	ClinVar20180930_CLNSIG	AA_pos	InterVar_ACMGclass	InterVar_evidence	Reviewed_ACMGclass	Reviewed_evidence
chr1-241660862-T-C	chr1-241497562-T-C	clinvar_0001;296857;296857	NM_000143.3:c.*266A>G	NP_000134.2(LRG_504p1):p.?	FH	NM_000143.3	3_prime_UTR_variant	MODIFIER	c.*266A>G	NA	NA	NA	0.1	NA	NA	NA	NA	NA	NA	NA	NA	NA	Likely_benign	510	Uncertain significance	PVS1=0 PS=[0, 0, 0, 0, 0] PM=[0, 1, 0, 0, 0, 0, 0] PP=[0, 0, 0, 0, 0, 0] BA1=0 BS=[0, 0, 0, 0, 0] BP=[0, 0, 0, 0, 0, 1, 0, 0]	Likely benign	PM2 BP4 BP7
chr1-241660905-TAA-T	chr1-241497605-TAA-T	clinvar_0002;296858;296858	NM_000143.3:c.*221_*222del	NP_000134.2(LRG_504p1):p.?	FH	NM_000143.3	3_prime_UTR_variant	MODIFIER	c.*221_*222delTT	NA	NA	NA	1.711	NA	NA	NA	NA	NA	NA	NA	NA	NA	Likely_benign	510	Likely benign	PVS1=0 PS=[0, 0, 0, 0, 0] PM=[0, 0, 0, 0, 0, 0, 0] PP=[0, 0, 0, 0, 0, 0] BA1=0 BS=[1, 0, 0, 0, 0] BP=[0, 0, 0, 0, 0, 1, 0, 0]	Likely benign	accepted classification
chr1-241661026-A-G	chr1-241497726-A-G	clinvar_0003;296859;296859	NM_000143.3:c.*102T>C	NP_000134.2(LRG_504p1):p.?	FH	NM_000143.3	3_prime_UTR_variant	MODIFIER	c.*102T>C	NA	NA	NA	2.126	NA	NA	NA	NA	NA	NA	NA	NA	NA	Likely_benign	510	Uncertain significance	PVS1=0 PS=[0, 0, 0, 0, 0] PM=[0, 1, 0, 0, 0, 0, 0] PP=[0, 0, 0, 0, 0, 0] BA1=0 BS=[0, 0, 0, 0, 0] BP=[0, 0, 0, 0, 0, 1, 0, 0]	Likely benign	PM2 BP4 BP7
chr1-241661036-C-A	chr1-241497736-C-A	clinvar_0004;296860;296860	NM_000143.3:c.*92G>T	NP_000134.2(LRG_504p1):p.?	FH	NM_000143.3	3_prime_UTR_variant	MODIFIER	c.*92G>T	NA	NA	NA	1.633	NA	NA	NA	NA	NA	NA	NA	NA	NA	Uncertain_significance	510	Uncertain significance	PVS1=0 PS=[0, 0, 0, 0, 0] PM=[0, 1, 0, 0, 0, 0, 0] PP=[0, 0, 0, 0, 0, 0] BA1=0 BS=[0, 0, 0, 0, 0] BP=[0, 0, 0, 0, 0, 0, 0, 0]	Uncertain significance	accepted classification
chr1-241661135-G-A	chr1-241497835-G-A	clinvar_0005;COSM6888977;480775;480775	NM_000143.3:c.1526C>T	NP_000134.2(LRG_504p1):p.(Pro509Leu)	FH	NM_000143.3	missense_variant	MODERATE	c.1526C>T	p.Pro509Leu	NA	NA	33	0.260471	0.685	0	1	1	NA	NA	NA	1	Uncertain_significance	509	Uncertain significance	PVS1=0 PS=[0, 0, 0, 0, 0] PM=[0, 1, 0, 0, 0, 0, 0] PP=[0, 0, 1, 0, 0, 0] BA1=0 BS=[0, 0, 0, 0, 0] BP=[0, 0, 0, 0, 0, 0, 0, 0]	Uncertain significance	accepted classification
chr1-241661141-A-G	chr1-241497841-A-G	clinvar_0006;501651;501651	NM_000143.3:c.1520T>C	NP_000134.2(LRG_504p1):p.(Leu507Pro)	FH	NM_000143.3	missense_variant	MODERATE	c.1520T>C	p.Leu507Pro	NA	NA	32	0.334363	0.871	0	0.999	1	NA	NA	NA	NA	Uncertain_significance	507	Uncertain significance	PVS1=0 PS=[0, 0, 0, 0, 0] PM=[1, 1, 0, 0, 0, 0, 0] PP=[0, 0, 1, 0, 0, 0] BA1=0 BS=[0, 0, 0, 0, 0] BP=[0, 0, 0, 0, 0, 0, 0, 0]	Uncertain significance	accepted classification
chr1-241661152-A-AGGTTTG	chr1-241497852-A-AGGTTTG	clinvar_0007;405910;405910	NM_000143.3:c.1508_1509insCAAACC	NP_000134.2(LRG_504p1):p.(Pro503_Lys504dup)	FH	NM_000143.3	disruptive_inframe_insertion	MODERATE	c.1508_1509insCAAACC	p.Pro503_Lys504insLysPro	NA	NA	22.7	NA	NA	NA	NA	NA	NA	NA	NA	NA	Uncertain_significance	503	Uncertain significance	PVS1=0 PS=[0, 0, 0, 0, 0] PM=[0, 1, 0, 1, 0, 0, 0] PP=[0, 0, 0, 0, 0, 0] BA1=0 BS=[0, 0, 0, 0, 0] BP=[0, 0, 0, 0, 0, 0, 0, 0]	Uncertain significance	accepted classification
chr1-241661154-G-GT	chr1-241497854-G-GT	clinvar_0008;279808;279808	NM_000143.3:c.1506dup	NP_000134.2(LRG_504p1):p.(Pro503ThrfsTer2)	FH	NM_000143.3	frameshift_variant	HIGH	c.1506dupA	p.Pro503fs	NA	NA	35	NA	NA	NA	NA	NA	NA	NA	NA	NA	Uncertain_significance	503	Uncertain significance	PVS1=0 PS=[0, 0, 0, 0, 0] PM=[0, 1, 0, 0, 0, 0, 0] PP=[0, 0, 0, 0, 0, 0] BA1=0 BS=[0, 0, 0, 0, 0] BP=[0, 0, 0, 0, 0, 0, 0, 0]	Uncertain significance	accepted classification
chr1-241661158-T-C	chr1-241497858-T-C	clinvar_0009;529832;529832	NM_000143.3:c.1503A>G	NP_000134.2(LRG_504p1):p.(Val501=)	FH	NM_000143.3	synonymous_variant	LOW	c.1503A>G	p.Val501Val	NA	NA	11.39	NA	NA	NA	NA	NA	NA	NA	NA	NA	Likely_benign	501	Likely benign	PVS1=0 PS=[0, 0, 0, 0, 0] PM=[0, 1, 0, 0, 0, 0, 0] PP=[0, 0, 0, 0, 0, 0] BA1=0 BS=[0, 0, 0, 0, 0] BP=[0, 0, 0, 1, 0, 0, 1, 0]	Likely benign	accepted classification
chr1-241661161-C-T	chr1-241497861-C-T	clinvar_0010;265151;265151	NM_000143.3:c.1500G>A	NP_000134.2(LRG_504p1):p.(Trp500Ter)	FH	NM_000143.3	stop_gained	HIGH	c.1500G>A	p.Trp500*	NA	NA	45	NA	NA	NA	NA	1	NA	NA	NA	NA	Pathogenic/Likely_pathogenic	500	Uncertain significance	PVS1=0 PS=[0, 0, 0, 0, 0] PM=[0, 1, 0, 0, 0, 0, 0] PP=[0, 0, 1, 0, 1, 0] BA1=0 BS=[0, 0, 0, 0, 0] BP=[0, 0, 0, 0, 0, 0, 0, 0]	Pathogenic	PVS1 PM2 PP1 PP3 PP5
chr1-241661172-ACTGCT-A	chr1-241497872-ACTGCT-A	clinvar_0011;405937;405937	NM_000143.3:c.1484_1488del	NP_000134.2(LRG_504p1):p.(Glu495ValfsTer2)	FH	NM_000143.3	frameshift_variant	HIGH	c.1484_1488delAGCAG	p.Glu495fs	NA	NA	35	NA	NA	NA	NA	NA	NA	NA	NA	NA	Likely_pathogenic	495	Uncertain significance	PVS1=0 PS=[0, 0, 0, 0, 0] PM=[0, 1, 0, 0, 0, 0, 0] PP=[0, 0, 0, 0, 1, 0] BA1=0 BS=[0, 0, 0, 0, 0] BP=[0, 0, 0, 0, 0, 0, 0, 0]	Pathogenic	PVS1 PM2 PP1 PP3 PP5
chr1-241661175-G-A	chr1-241497875-G-A	clinvar_0012;449792;449792	NM_000143.3:c.1486C>T	NP_000134.2(LRG_504p1):p.(Gln496Ter)	FH	NM_000143.3	stop_gained	HIGH	c.1486C>T	p.Gln496*	NA	NA	43	NA	NA	NA	NA	1	NA	NA	NA	NA	Likely_pathogenic	496	Uncertain significance	PVS1=0 PS=[0, 0, 0, 0, 0] PM=[0, 1, 0, 0, 0, 0, 0] PP=[0, 0, 1, 0, 0, 0] BA1=0 BS=[0, 0, 0, 0, 0] BP=[0, 0, 0, 0, 0, 0, 0, 0]	Pathogenic	PVS1 PM2 PP3 PP5
chr1-241661179-T-C	chr1-241497879-T-C	clinvar_0013;rs201559643;237111;237111	NM_000143.3:c.1482A>G	NP_000134.2(LRG_504p1):p.(Ala494=)	FH	NM_000143.3	synonymous_variant	LOW	c.1482A>G	p.Ala494Ala	19	NA	11.53	NA	NA	NA	NA	NA	NA	NA	NA	NA	Likely_benign	494	Likely benign	PVS1=0 PS=[0, 0, 0, 0, 0] PM=[0, 1, 0, 0, 0, 0, 0] PP=[0, 0, 0, 0, 0, 0] BA1=0 BS=[0, 0, 0, 0, 0] BP=[0, 0, 0, 1, 0, 1, 1, 0]	Likely benign	accepted classification
chr1-241661180-G-C	chr1-241497880-G-C	clinvar_0014;529818;529818	NM_000143.3:c.1481C>G	NP_000134.2(LRG_504p1):p.(Ala494Gly)	FH	NM_000143.3	missense_variant	MODERATE	c.1481C>G	p.Ala494Gly	NA	NA	23.2	0.0265382	0.314	0.129	0.016	0.998493	NA	NA	NA	NA	Uncertain_significance	494	Uncertain significance	PVS1=0 PS=[0, 0, 0, 0, 0] PM=[1, 1, 0, 0, 0, 0, 0] PP=[0, 0, 0, 0, 0, 0] BA1=0 BS=[0, 0, 0, 0, 0] BP=[0, 0, 0, 0, 0, 0, 0, 0]	Uncertain significance	accepted classification
chr1-241661181-C-G	chr1-241497881-C-G	clinvar_0015;485568;485568	NM_000143.3:c.1480G>C	NP_000134.2(LRG_504p1):p.(Ala494Pro)	FH	NM_000143.3	missense_variant	MODERATE	c.1480G>C	p.Ala494Pro	NA	NA	23.6	0.0339025	0.432	0.086	0.151	0.999686	NA	NA	NA	NA	Uncertain_significance	494	Uncertain significance	PVS1=0 PS=[0, 0, 0, 0, 0] PM=[1, 1, 0, 0, 0, 0, 0] PP=[0, 0, 1, 0, 0, 0] BA1=0 BS=[0, 0, 0, 0, 0] BP=[0, 0, 0, 0, 0, 0, 0, 0]	Uncertain significance	accepted classification
chr1-241661183-G-T	chr1-241497883-G-T	clinvar_0016;582949	NM_000143.3:c.1478C>A	NP_000134.2(LRG_504p1):p.(Thr493Lys)	FH	NM_000143.3	missense_variant	MODERATE	c.1478C>A	p.Thr493Lys	NA	NA	24.4	0.082185	0.652	0.006	0.008	1	NA	NA	NA	NA	NA	493	Uncertain significance	PVS1=0 PS=[0, 0, 0, 0, 0] PM=[1, 1, 0, 0, 0, 0, 0] PP=[0, 0, 1, 0, 0, 0] BA1=0 BS=[0, 0, 0, 0, 0] BP=[0, 0, 0, 0, 0, 0, 0, 0]	Uncertain significance	accepted classification
chr1-241661184-TGA-T	chr1-241497884-TGA-T	clinvar_0017;rs777256203;279807;279807	NM_000143.3:c.1475_1476del	NP_000134.2(LRG_504p1):p.(Leu492HisfsTer6)	FH	NM_000143.3	frameshift_variant	HIGH	c.1475_1476delTC	p.Leu492fs	1	NA	35	NA	NA	NA	NA	NA	NA	NA	NA	NA	Pathogenic	492	Uncertain significance	PVS1=0 PS=[0, 0, 0, 0, 0] PM=[0, 1, 0, 0, 0, 0, 0] PP=[0, 0, 0, 0, 1, 0] BA1=0 BS=[0, 0, 0, 0, 0] BP=[0, 0, 0, 0, 0, 0, 0, 0]	Pathogenic	PVS1 PM2 PP3 PP5
chr1-241661189-T-C	chr1-241497889-T-C	clinvar_0018;485577;485577	NM_000143.3:c.1472A>G	NP_000134.2(LRG_504p1):p.(Tyr491Cys)	FH	NM_000143.3	missense_variant	MODERATE	c.1472A>G	p.Tyr491Cys	NA	NA	26.3	0.254415	0.755	0.023	0.673	0.999975	NA	NA	NA	NA	Uncertain_significance	491	Uncertain significance	PVS1=0 PS=[0, 0, 0, 0, 0] PM=[1, 1, 0, 0, 0, 0, 0] PP=[0, 0, 1, 0, 0, 0] BA1=0 BS=[0, 0, 0, 0, 0] BP=[0, 0, 0, 0, 0, 0, 0, 0]	Uncertain significance	accepted classification
chr1-241661190-A-G	chr1-241497890-A-G	clinvar_0019;rs749713004;460345;460345	NM_000143.3:c.1471T>C	NP_000134.2(LRG_504p1):p.(Tyr491His)	FH	NM_000143.3	missense_variant	MODERATE	c.1471T>C	p.Tyr491His	3	3	23.7	0.0236067	0.463	0.11	0.003	0.999985	NA	NA	NA	NA	Uncertain_significance	491	Uncertain significance	PVS1=0 PS=[0, 0, 0, 0, 0] PM=[1, 1, 0, 0, 0, 0, 0] PP=[0, 0, 1, 0, 0, 0] BA1=0 BS=[0, 0, 0, 0, 0] BP=[0, 0, 0, 0, 0, 0, 0, 0]	Uncertain significance	accepted classification
chr1-241661191-GC-G	chr1-241497891-GC-G	clinvar_0020;393582;393582	NM_000143.3:c.1469del	NP_000134.2(LRG_504p1):p.(Gly490AlafsTer12)	FH	NM_000143.3	frameshift_variant	HIGH	c.1469delG	p.Gly490fs	NA	NA	35	NA	NA	NA	NA	NA	NA	NA	NA	NA	Likely_pathogenic	490	Uncertain significance	PVS1=0 PS=[0, 0, 0, 0, 0] PM=[0, 1, 0, 0, 0, 0, 0] PP=[0, 0, 0, 0, 1, 0] BA1=0 BS=[0, 0, 0, 0, 0] BP=[0, 0, 0, 0, 0, 0, 0, 0]	Pathogenic	PVS1 PM2 PP3 PP5
chr1-241661193-C-G	chr1-241497893-C-G	clinvar_0021;460344;460344	NM_000143.3:c.1468G>C	NP_000134.2(LRG_504p1):p.(Gly490Arg)	FH	NM_000143.3	missense_variant	MODERATE	c.1468G>C	p.Gly490Arg	NA	NA	33	0.325216	0.829	0.001	0.95	1	NA	NA	NA	NA	Uncertain_significance	490	Uncertain significance	PVS1=0 PS=[0, 0, 0, 0, 0] PM=[1, 1, 0, 0, 0, 0, 0] PP=[0, 0, 1, 0, 0, 0] BA1=0 BS=[0, 0, 0, 0, 0] BP=[0, 0, 0, 0, 0, 0, 0, 0]	Uncertain significance	accepted classification
chr1-241661199-C-T	chr1-241497899-C-T	clinvar_0022;rs201115573;COSM6952107;237110;237110	NM_000143.3:c.1462G>A	NP_000134.2(LRG_504p1):p.(Glu488Lys)	FH	NM_000143.3	missense_variant	MODERATE	c.1462G>A	p.Glu488Lys	6	1	19.03	0.0327746	0.253	0.725	0.001	0.981717	NA	NA	NA	1	Uncertain_significance	488	Uncertain significance	PVS1=0 PS=[0, 0, 0, 0, 0] PM=[1, 1, 0, 0, 0, 0, 0] PP=[0, 0, 0, 0, 0, 0] BA1=0 BS=[0, 0, 0, 0, 0] BP=[0, 0, 0, 0, 0, 0, 0, 0]	Uncertain significance	accepted classification
chr1-241661200-G-A	chr1-241497900-G-A	clinvar_0023;rs377091029;COSM4466935;460343;460343	NM_000143.3:c.1461C>T	NP_000134.2(LRG_504p1):p.(Ile487=)	FH	NM_000143.3	synonymous_variant	LOW	c.1461C>T	p.Ile487Ile	3	NA	10.83	NA	NA	NA	NA	NA	NA	NA	NA	1	Likely_benign	487	Likely benign	PVS1=0 PS=[0, 0, 0, 0, 0] PM=[0, 1, 0, 0, 0, 0, 0] PP=[0, 0, 0, 0, 0, 0] BA1=0 BS=[0, 0, 0, 0, 0] BP=[0, 0, 0, 1, 0, 0, 1, 0]	Likely benign	accepted classification
chr1-241661211-CCTTT-C	chr1-241497911-CCTTT-C	clinvar_0024;92454;92454	NM_000143.3:c.1446_1449del	NP_000134.2(LRG_504p1):p.(Glu484LeufsTer17)	FH	NM_000143.3	frameshift_variant	HIGH	c.1446_1449delAAAG	p.Glu484fs	NA	NA	35	NA	NA	NA	NA	NA	NA	NA	NA	NA	Pathogenic	484	Uncertain significance	PVS1=0 PS=[0, 0, 0, 0, 0] PM=[0, 1, 0, 0, 0, 0, 0] PP=[0, 0, 0, 0, 1, 0] BA1=0 BS=[0, 0, 0, 0, 0] BP=[0, 0, 0, 0, 0, 0, 0, 0]	Pathogenic	PVS1 PM2 PP3 PP5
chr1-241661214-T-G	chr1-241497914-T-G	clinvar_0025;529814;529814	NM_000143.3:c.1447A>C	NP_000134.2(LRG_504p1):p.(Lys483Gln)	FH	NM_000143.3	missense_variant	MODERATE	c.1447A>C	p.Lys483Gln	NA	NA	28.6	0.170721	0.805	0.011	0.504	1	NA	NA	NA	NA	Uncertain_significance	483	Uncertain significance	PVS1=0 PS=[0, 0, 0, 0, 0] PM=[1, 1, 0, 0, 0, 0, 0] PP=[0, 0, 1, 0, 0, 0] BA1=0 BS=[0, 0, 0, 0, 0] BP=[0, 0, 0, 0, 0, 0, 0, 0]	Uncertain significance	accepted classification
chr1-241661215-T-G	chr1-241497915-T-G	clinvar_0026;214388;214388	NM_000143.3:c.1446A>C	NP_000134.2(LRG_504p1):p.(Leu482Phe)	FH	NM_000143.3	missense_variant	MODERATE	c.1446A>C	p.Leu482Phe	NA	NA	23.8	0.466424	0.834	0	1	1	NA	NA	NA	NA	Likely_pathogenic	482	Uncertain significance	PVS1=0 PS=[0, 0, 0, 0, 0] PM=[1, 1, 0, 0, 0, 0, 0] PP=[0, 0, 0, 0, 1, 0] BA1=0 BS=[0, 0, 0, 0, 0] BP=[0, 0, 0, 0, 0, 0, 0, 0]	Uncertain significance	PM1 PM2 PP5
chr1-241661216-A-C	chr1-241497916-A-C	clinvar_0027;423941;423941	NM_000143.3:c.1445T>G	NP_000134.2(LRG_504p1):p.(Leu482Ter)	FH	NM_000143.3	stop_gained	HIGH	c.1445T>G	p.Leu482*	NA	NA	43	NA	NA	NA	NA	1	NA	NA	NA	NA	Pathogenic/Likely_pathogenic	482	Uncertain significance	PVS1=0 PS=[0, 0, 0, 0, 0] PM=[0, 1, 0, 0, 0, 0, 0] PP=[0, 0, 1, 0, 1, 0] BA1=0 BS=[0, 0, 0, 0, 0] BP=[0, 0, 0, 0, 0, 0, 0, 0]	Pathogenic	PVS1 PM2 PP3 PP5
chr1-241661218-G-C	chr1-241497918-G-C	clinvar_0028;rs780200136;296861;296861	NM_000143.3:c.1443C>G	NP_000134.2(LRG_504p1):p.(Thr481=)	FH	NM_000143.3	synonymous_variant	LOW	c.1443C>G	p.Thr481Thr	2	NA	11.08	NA	NA	NA	NA	NA	NA	NA	NA	NA	Uncertain_significance	481	Likely benign	PVS1=0 PS=[0, 0, 0, 0, 0] PM=[0, 1, 0, 0, 0, 0, 0] PP=[0, 0, 0, 0, 0, 0] BA1=0 BS=[0, 0, 0, 0, 0] BP=[0, 0, 0, 1, 0, 0, 1, 0]	Likely benign	accepted classification
chr1-241661222-G-C	chr1-241497922-G-C	clinvar_0029;429184;429184	NM_000143.3:c.1439C>G	NP_000134.2(LRG_504p1):p.(Ser480Ter)	FH	NM_000143.3	stop_gained	HIGH	c.1439C>G	p.Ser480*	NA	NA	43	NA	NA	NA	NA	1	NA	NA	NA	NA	Likely_pathogenic	480	Uncertain significance	PVS1=0 PS=[0, 0, 0, 0, 0] PM=[0, 1, 0, 0, 0, 0, 0] PP=[0, 0, 1, 0, 1, 0] BA1=0 BS=[0, 0, 0, 0, 0] BP=[0, 0, 0, 0, 0, 0, 0, 0]	Pathogenic	PVS1 PM2 PP3 PP5
chr1-241661223-A-ATCCATTTT	chr1-241497923-A-ATCCATTTT	clinvar_0030;214407;214407	NM_000143.3:c.1430_1437dup	NP_000134.2(LRG_504p1):p.(Ser480LysfsTer6)	FH	NM_000143.3	frameshift_variant	HIGH	c.1430_1437dupAAAATGGA	p.Ser480fs	NA	NA	35	NA	NA	NA	NA	NA	NA	NA	NA	NA	Pathogenic	480	Uncertain significance	PVS1=0 PS=[0, 0, 0, 0, 0] PM=[0, 1, 0, 0, 0, 0, 0] PP=[0, 0, 0, 0, 1, 0] BA1=0 BS=[0, 0, 0, 0, 0] BP=[0, 0, 0, 0, 0, 0, 0, 0]	Pathogenic	PVS1 PM2 PP3 PP5
chr1-241661227-A-G	chr1-241497927-A-G	clinvar_0031;rs367543046;185472;185472	NM_000143.3:c.1434T>C	NP_000134.2(LRG_504p1):p.(Asn478=)	FH	NM_000143.3	synonymous_variant	LOW	c.1434T>C	p.Asn478Asn	2	NA	10.42	NA	NA	NA	NA	NA	NA	NA	NA	NA	Likely_benign	478	Likely benign	PVS1=0 PS=[0, 0, 0, 0, 0] PM=[0, 1, 0, 0, 0, 0, 0] PP=[0, 0, 0, 0, 0, 0] BA1=0 BS=[0, 0, 0, 0, 0] BP=[0, 0, 0, 1, 0, 1, 1, 0]	Likely benign	accepted classification
chr1-241661227-A-ATTT	chr1-241497927-A-ATTT	clinvar_0033;rs367543046;COSM6986004;42095;42095	NM_000143.3:c.1431_1433dup	NP_000134.2(LRG_504p1):p.(Lys477dup)	FH	NM_000143.3	disruptive_inframe_insertion	MODERATE	c.1431_1433dupAAA	p.Lys477dup	258	NA	18.94	NA	NA	NA	NA	NA	NA	NA	NA	1	Conflicting_interpretations_of_pathogenicity	477	Uncertain significance	PVS1=0 PS=[0, 0, 0, 0, 0] PM=[0, 1, 0, 1, 0, 0, 0] PP=[0, 0, 0, 0, 1, 0] BA1=0 BS=[0, 0, 0, 0, 0] BP=[0, 0, 0, 0, 0, 0, 0, 0]	Uncertain significance	accepted classification
chr1-241661228-T-C	chr1-241497928-T-C	clinvar_0032;rs201886827;405918;405918	NM_000143.3:c.1433A>G	NP_000134.2(LRG_504p1):p.(Asn478Ser)	FH	NM_000143.3	missense_variant	MODERATE	c.1433A>G	p.Asn478Ser	2	1	20.6	0.0333307	0.298	0.026	0.003	0.990802	NA	NA	NA	NA	Uncertain_significance	478	Uncertain significance	PVS1=0 PS=[0, 0, 0, 0, 0] PM=[1, 1, 0, 0, 0, 0, 0] PP=[0, 0, 0, 0, 0, 0] BA1=0 BS=[0, 0, 0, 0, 0] BP=[0, 0, 0, 0, 0, 0, 0, 0]	Uncertain significance	accepted classification
chr1-241661233-G-A	chr1-241497933-G-A	clinvar_0034;rs199887605;184590;184590	NM_000143.3:c.1428C>T	NP_000134.2(LRG_504p1):p.(His476=)	FH	NM_000143.3	synonymous_variant	LOW	c.1428C>T	p.His476His	16	NA	12.13	NA	NA	NA	NA	NA	NA	NA	NA	NA	Likely_benign	476	Likely benign	PVS1=0 PS=[0, 0, 0, 0, 0] PM=[0, 1, 0, 0, 0, 0, 0] PP=[0, 0, 0, 0, 0, 0] BA1=0 BS=[0, 0, 0, 0, 0] BP=[0, 0, 0, 1, 0, 1, 1, 0]	Likely benign	accepted classification
chr1-241661237-G-T	chr1-241497937-G-T	clinvar_0035;214427;214427	NM_000143.3:c.1424C>A	NP_000134.2(LRG_504p1):p.(Ala475Glu)	FH	NM_000143.3	missense_variant	MODERATE	c.1424C>A	p.Ala475Glu	NA	NA	28.8	0.742989	0.923	0	0.327	1	NA	NA	NA	NA	Uncertain_significance	475	Uncertain significance	PVS1=0 PS=[0, 0, 0, 0, 0] PM=[1, 1, 0, 0, 0, 0, 0] PP=[0, 0, 1, 0, 0, 0] BA1=0 BS=[0, 0, 0, 0, 0] BP=[0, 0, 0, 0, 0, 0, 0, 0]	Uncertain significance	accepted classification
chr1-241661240-G-A	chr1-241497940-G-A	clinvar_0036;rs369802820;529801;529801	NM_000143.3:c.1421C>T	NP_000134.2(LRG_504p1):p.(Thr474Ile)	FH	NM_000143.3	missense_variant	MODERATE	c.1421C>T	p.Thr474Ile	2	2	24.5	0.0620942	0.588	0.019	0.085	1	NA	NA	NA	NA	Uncertain_significance	474	Uncertain significance	PVS1=0 PS=[0, 0, 0, 0, 0] PM=[1, 1, 0, 0, 0, 0, 0] PP=[0, 0, 1, 0, 0, 0] BA1=0 BS=[0, 0, 0, 0, 0] BP=[0, 0, 0, 0, 0, 0, 0, 0]	Uncertain significance	accepted classification
chr1-241661240-G-C	chr1-241497940-G-C	clinvar_0037;rs369802820;COSM6301279;41585;41585	NM_000143.3:c.1421C>G	NP_000134.2(LRG_504p1):p.(Thr474Arg)	FH	NM_000143.3	missense_variant	MODERATE	c.1421C>G	p.Thr474Arg	30	12	23.3	0.0595581	0.507	0.037	0.131	1	NA	NA	NA	1	Conflicting_interpretations_of_pathogenicity	474	Uncertain significance	PVS1=0 PS=[0, 0, 0, 0, 0] PM=[1, 1, 0, 0, 0, 0, 0] PP=[0, 0, 0, 0, 0, 0] BA1=0 BS=[0, 0, 0, 0, 0] BP=[0, 0, 0, 0, 0, 1, 0, 0]	Uncertain significance	accepted classification
chr1-241661253-T-C	chr1-241497953-T-C	clinvar_0038;460342;460342	NM_000143.3:c.1408A>G	NP_000134.2(LRG_504p1):p.(Lys470Glu)	FH	NM_000143.3	missense_variant	MODERATE	c.1408A>G	p.Lys470Glu	1	NA	23.1	0.0325489	0.281	0.082	0.014	1	NA	NA	NA	NA	Uncertain_significance	470	Uncertain significance	PVS1=0 PS=[0, 0, 0, 0, 0] PM=[1, 1, 0, 0, 0, 0, 0] PP=[0, 0, 0, 0, 0, 0] BA1=0 BS=[0, 0, 0, 0, 0] BP=[0, 0, 0, 0, 0, 0, 0, 0]	Uncertain significance	accepted classification
chr1-241661256-C-T	chr1-241497956-C-T	clinvar_0039;405933;405933	NM_000143.3:c.1405G>A	NP_000134.2(LRG_504p1):p.(Ala469Thr)	FH	NM_000143.3	missense_variant	MODERATE	c.1405G>A	p.Ala469Thr	NA	NA	27.1	0.106101	0.84	0.189	0.864	1	NA	NA	NA	NA	Uncertain_significance	469	Uncertain significance	PVS1=0 PS=[0, 0, 0, 0, 0] PM=[1, 1, 0, 0, 0, 0, 0] PP=[0, 0, 1, 0, 0, 0] BA1=0 BS=[0, 0, 0, 0, 0] BP=[0, 0, 0, 0, 0, 0, 0, 0]	Uncertain significance	accepted classification
chr1-241661260-C-CT	chr1-241497960-C-CT	clinvar_0040;214406;214406	NM_000143.3:c.1400dup	NP_000134.2(LRG_504p1):p.(Ala468GlyfsTer6)	FH	NM_000143.3	frameshift_variant	HIGH	c.1400dupA	p.Ala468fs	NA	NA	35	NA	NA	NA	NA	NA	NA	NA	NA	NA	Pathogenic	468	Uncertain significance	PVS1=0 PS=[0, 0, 0, 0, 0] PM=[0, 1, 0, 0, 0, 0, 0] PP=[0, 0, 0, 0, 1, 0] BA1=0 BS=[0, 0, 0, 0, 0] BP=[0, 0, 0, 0, 0, 0, 0, 0]	Pathogenic	PVS1 PM2 PP3 PP5
chr1-241661263-G-C	chr1-241497963-G-C	clinvar_0041;572018	NM_000143.3:c.1398C>G	NP_000134.2(LRG_504p1):p.(Asp466Glu)	FH	NM_000143.3	missense_variant	MODERATE	c.1398C>G	p.Asp466Glu	NA	NA	23.1	0.0415086	0.532	0.023	0.01	1	NA	NA	NA	NA	NA	466	Uncertain significance	PVS1=0 PS=[0, 0, 0, 0, 0] PM=[1, 1, 0, 0, 0, 0, 0] PP=[0, 0, 0, 0, 0, 0] BA1=0 BS=[0, 0, 0, 0, 0] BP=[0, 0, 0, 0, 0, 0, 0, 0]	Uncertain significance	accepted classification
chr1-241661267-T-C	chr1-241497967-T-C	clinvar_0042;214425;214425	NM_000143.3:c.1394A>G	NP_000134.2(LRG_504p1):p.(Tyr465Cys)	FH	NM_000143.3	missense_variant	MODERATE	c.1394A>G	p.Tyr465Cys	NA	NA	32	0.657734	0.955	0.004	0.995	1	NA	NA	NA	NA	Likely_pathogenic	465	Likely pathogenic	PVS1=0 PS=[0, 0, 0, 0, 0] PM=[1, 1, 0, 0, 0, 0, 0] PP=[0, 0, 1, 0, 1, 0] BA1=0 BS=[0, 0, 0, 0, 0] BP=[0, 0, 0, 0, 0, 0, 0, 0]	Likely pathogenic	accepted classification
chr1-241661270-C-A	chr1-241497970-C-A	clinvar_0043;COSM1193325;529810;529810	NM_000143.3:c.1391G>T	NP_000134.2(LRG_504p1):p.(Gly464Val)	FH	NM_000143.3	missense_variant&splice_region_variant	MODERATE	c.1391G>T	p.Gly464Val	NA	NA	34	NA	0.943	0	1	1	NA	0.998719	0.838	3	Uncertain_significance	464	Uncertain significance	PVS1=0 PS=[0, 0, 0, 0, 0] PM=[1, 1, 0, 0, 0, 0, 0] PP=[0, 0, 1, 0, 0, 0] BA1=0 BS=[0, 0, 0, 0, 0] BP=[0, 0, 0, 0, 0, 0, 0, 0]	Uncertain significance	accepted classification
chr1-241661270-C-T	chr1-241497970-C-T	clinvar_0044;COSM6923914;429189;429189	NM_000143.3:c.1391G>A	NP_000134.2(LRG_504p1):p.(Gly464Glu)	FH	NM_000143.3	missense_variant&splice_region_variant	MODERATE	c.1391G>A	p.Gly464Glu	NA	NA	34	NA	0.963	0	1	1	NA	0.998026	0.796	1	Uncertain_significance	464	Uncertain significance	PVS1=0 PS=[0, 0, 0, 0, 0] PM=[1, 1, 0, 0, 0, 0, 0] PP=[0, 0, 1, 0, 0, 0] BA1=0 BS=[0, 0, 0, 0, 0] BP=[0, 0, 0, 0, 0, 0, 0, 0]	Uncertain significance	accepted classification
chr1-241661271-C-T	chr1-241497971-C-T	clinvar_0045;405909;405909	NM_000143.3:c.1391-1G>A	NP_000134.2(LRG_504p1):p.?	FH	NM_000143.3	splice_acceptor_variant&intron_variant	HIGH	c.1391-1G>A	NA	NA	NA	34	NA	NA	NA	NA	1	NA	0.99999	0.938	NA	Likely_pathogenic	464	Pathogenic	PVS1=1 PS=[0, 0, 0, 0, 0] PM=[0, 1, 0, 0, 0, 0, 0] PP=[0, 0, 1, 0, 1, 0] BA1=0 BS=[0, 0, 0, 0, 0] BP=[0, 0, 0, 0, 0, 0, 0, 0]	Pathogenic	accepted classification
chr1-241661271-C-G	chr1-241497971-C-G	clinvar_0046;214387;214387	NM_000143.3:c.1391-1G>C	NP_000134.2(LRG_504p1):p.?	FH	NM_000143.3	splice_acceptor_variant&intron_variant	HIGH	c.1391-1G>C	NA	NA	NA	34	NA	NA	NA	NA	1	NA	0.99999	0.938	NA	Pathogenic	464	Pathogenic	PVS1=1 PS=[0, 0, 0, 0, 0] PM=[0, 1, 0, 0, 0, 0, 0] PP=[0, 0, 1, 0, 1, 0] BA1=0 BS=[0, 0, 0, 0, 0] BP=[0, 0, 0, 0, 0, 0, 0, 0]	Pathogenic	accepted classification
chr1-241661271-CT-C	chr1-241497971-CT-C	clinvar_0047;421720;421720	NM_000143.3:c.1391-2del	NP_000134.2(LRG_504p1):p.?	FH	NM_000143.3	splice_acceptor_variant&intron_variant	HIGH	c.1391-2delA	NA	NA	NA	25	NA	NA	NA	NA	NA	NA	NA	NA	NA	Likely_pathogenic	464	Uncertain significance	PVS1=0 PS=[0, 0, 0, 0, 0] PM=[0, 1, 0, 0, 0, 0, 0] PP=[0, 0, 0, 0, 1, 0] BA1=0 BS=[0, 0, 0, 0, 0] BP=[0, 0, 0, 0, 0, 0, 0, 0]	Pathogenic	PVS1 PM2 PP3 PP5
chr1-241661272-T-A	chr1-241497972-T-A	clinvar_0048;214423;214423	NM_000143.3:c.1391-2A>T	NP_000134.2(LRG_504p1):p.?	FH	NM_000143.3	splice_acceptor_variant&intron_variant	HIGH	c.1391-2A>T	NA	NA	NA	33	NA	NA	NA	NA	1	NA	0.999988	0.93	NA	Pathogenic/Likely_pathogenic	464	Pathogenic	PVS1=1 PS=[0, 0, 0, 0, 0] PM=[0, 1, 0, 0, 0, 0, 0] PP=[0, 0, 1, 0, 1, 0] BA1=0 BS=[0, 0, 0, 0, 0] BP=[0, 0, 0, 0, 0, 0, 0, 0]	Pathogenic	accepted classification
chr1-241663735-A-G	chr1-241500435-A-G	clinvar_0049;579514	NM_000143.3:c.1390+2T>C	NP_000134.2(LRG_504p1):p.?	FH	NM_000143.3	splice_donor_variant&intron_variant	HIGH	c.1390+2T>C	NA	NA	NA	33	NA	NA	NA	NA	1	-3.542	0.993406	0.664	NA	NA	464	Pathogenic	PVS1=1 PS=[0, 0, 0, 0, 0] PM=[0, 1, 0, 0, 0, 0, 0] PP=[0, 0, 1, 0, 0, 0] BA1=0 BS=[0, 0, 0, 0, 0] BP=[0, 0, 0, 0, 0, 0, 0, 0]	Pathogenic	PVS1 PM2 PP3
chr1-241663736-C-A	chr1-241500436-C-A	clinvar_0050;265150;265150	NM_000143.3:c.1390+1G>T	NP_000134.2(LRG_504p1):p.?	FH	NM_000143.3	splice_donor_variant&intron_variant	HIGH	c.1390+1G>T	NA	NA	NA	34	NA	NA	NA	NA	1	-3.59	0.99999	0.938	NA	Pathogenic	464	Pathogenic	PVS1=1 PS=[0, 0, 0, 0, 0] PM=[0, 1, 0, 0, 0, 0, 0] PP=[0, 0, 1, 0, 1, 0] BA1=0 BS=[0, 0, 0, 0, 0] BP=[0, 0, 0, 0, 0, 0, 0, 0]	Pathogenic	accepted classification
chr1-241663738-T-C	chr1-241500438-T-C	clinvar_0051;231977;231977	NM_000143.3:c.1389A>G	NP_000134.2(LRG_504p1):p.(Ile463Met)	FH	NM_000143.3	missense_variant&splice_region_variant	MODERATE	c.1389A>G	p.Ile463Met	NA	NA	33	0.286391	0.897	0.003	0.921	1	-2.043	0.996123	0.93	NA	Uncertain_significance	463	Uncertain significance	PVS1=0 PS=[0, 0, 0, 0, 0] PM=[1, 1, 0, 0, 0, 0, 0] PP=[0, 0, 1, 0, 0, 0] BA1=0 BS=[0, 0, 0, 0, 0] BP=[0, 0, 0, 0, 0, 0, 0, 0]	Uncertain significance	accepted classification
chr1-241663743-G-A	chr1-241500443-G-A	clinvar_0052;529805;529805	NM_000143.3:c.1384C>T	NP_000134.2(LRG_504p1):p.(His462Tyr)	FH	NM_000143.3	missense_variant	MODERATE	c.1384C>T	p.His462Tyr	NA	NA	23.3	0.0283946	0.718	0.23	0.026	1	1.918	NA	NA	NA	Uncertain_significance	462	Uncertain significance	PVS1=0 PS=[0, 0, 0, 0, 0] PM=[1, 1, 0, 0, 0, 0, 0] PP=[0, 0, 1, 0, 0, 0] BA1=0 BS=[0, 0, 0, 0, 0] BP=[0, 0, 0, 0, 0, 0, 0, 0]	Uncertain significance	accepted classification
chr1-241663748-T-C	chr1-241500448-T-C	clinvar_0053;rs767253363;COSM337661;460341;460341	NM_000143.3:c.1379A>G	NP_000134.2(LRG_504p1):p.(Asn460Ser)	FH	NM_000143.3	missense_variant	MODERATE	c.1379A>G	p.Asn460Ser	2	2	27.3	0.15206	0.809	0.006	0.797	1	-1.783	NA	NA	1	Uncertain_significance	460	Uncertain significance	PVS1=0 PS=[0, 0, 0, 0, 0] PM=[1, 1, 0, 0, 0, 0, 0] PP=[0, 0, 1, 0, 0, 0] BA1=0 BS=[0, 0, 0, 0, 0] BP=[0, 0, 0, 0, 0, 0, 0, 0]	Uncertain significance	accepted classification
chr1-241663756-T-TGTGA	chr1-241500456-T-TGTGA	clinvar_0054;214405;214405	NM_000143.3:c.1370_1371insTCAC	NP_000134.2(LRG_504p1):p.(Ala458HisfsTer10)	FH	NM_000143.3	frameshift_variant	HIGH	c.1370_1371insTCAC	p.Ala458fs	NA	NA	36	NA	NA	NA	NA	NA	NA	NA	NA	NA	Pathogenic	458	Pathogenic	PVS1=1 PS=[0, 0, 0, 0, 0] PM=[0, 1, 0, 0, 0, 0, 0] PP=[0, 0, 0, 0, 1, 0] BA1=0 BS=[0, 0, 0, 0, 0] BP=[0, 0, 0, 0, 0, 0, 0, 0]	Pathogenic	accepted classification
chr1-241663761-C-G	chr1-241500461-C-G	clinvar_0055;485575;485575	NM_000143.3:c.1366G>C	NP_000134.2(LRG_504p1):p.(Val456Leu)	FH	NM_000143.3	missense_variant	MODERATE	c.1366G>C	p.Val456Leu	NA	NA	29	0.467391	0.913	0.003	0.926	1	-1.36	NA	NA	NA	Uncertain_significance	456	Uncertain significance	PVS1=0 PS=[0, 0, 0, 0, 0] PM=[1, 1, 0, 0, 0, 0, 0] PP=[0, 0, 1, 0, 0, 0] BA1=0 BS=[0, 0, 0, 0, 0] BP=[0, 0, 0, 0, 0, 0, 0, 0]	Uncertain significance	accepted classification
chr1-241663768-TAG-T	chr1-241500468-TAG-T	clinvar_0056;214404;214404	NM_000143.3:c.1357_1358del	NP_000134.2(LRG_504p1):p.(Leu453AsnfsTer13)	FH	NM_000143.3	frameshift_variant	HIGH	c.1357_1358delCT	p.Leu453fs	NA	NA	35	NA	NA	NA	NA	NA	NA	NA	NA	NA	Pathogenic	453	Pathogenic	PVS1=1 PS=[0, 0, 0, 0, 0] PM=[0, 1, 0, 0, 0, 0, 0] PP=[0, 0, 0, 0, 1, 0] BA1=0 BS=[0, 0, 0, 0, 0] BP=[0, 0, 0, 0, 0, 0, 0, 0]	Pathogenic	accepted classification
chr1-241663773-A-T	chr1-241500473-A-T	clinvar_0057;566507	NM_000143.3:c.1354T>A	NP_000134.2(LRG_504p1):p.(Ser452Thr)	FH	NM_000143.3	missense_variant	MODERATE	c.1354T>A	p.Ser452Thr	NA	NA	27.8	0.804247	0.837	0	0.994	1	2.426	NA	NA	NA	NA	452	Uncertain significance	PVS1=0 PS=[0, 0, 0, 0, 0] PM=[1, 1, 0, 0, 0, 0, 0] PP=[0, 0, 1, 0, 0, 0] BA1=0 BS=[0, 0, 0, 0, 0] BP=[0, 0, 0, 0, 0, 0, 0, 0]	Uncertain significance	accepted classification
chr1-241663774-C-CTCAT	chr1-241500474-C-CTCAT	clinvar_0058;429170;429170	NM_000143.3:c.1349_1352dup	NP_000134.2(LRG_504p1):p.(Ser452Ter)	FH	NM_000143.3	frameshift_variant&stop_gained	HIGH	c.1349_1352dupATGA	p.Ser452fs	NA	NA	36	NA	NA	NA	NA	NA	NA	NA	NA	NA	Pathogenic	452	Pathogenic	PVS1=1 PS=[0, 0, 0, 0, 0] PM=[0, 1, 0, 0, 0, 0, 0] PP=[0, 0, 0, 0, 1, 0] BA1=0 BS=[0, 0, 0, 0, 0] BP=[0, 0, 0, 0, 0, 0, 0, 0]	Pathogenic	accepted classification
chr1-241663774-CTCAT-C	chr1-241500474-CTCAT-C	clinvar_0059;214403;214403	NM_000143.3:c.1349_1352del	NP_000134.2(LRG_504p1):p.(Asn450SerfsTer3)	FH	NM_000143.3	frameshift_variant	HIGH	c.1349_1352delATGA	p.Asn450fs	NA	NA	35	NA	NA	NA	NA	NA	NA	NA	NA	NA	Pathogenic	450	Pathogenic	PVS1=1 PS=[0, 0, 0, 0, 0] PM=[0, 1, 0, 0, 0, 0, 0] PP=[0, 0, 0, 0, 1, 0] BA1=0 BS=[0, 0, 0, 0, 0] BP=[0, 0, 0, 0, 0, 0, 0, 0]	Pathogenic	accepted classification
chr1-241663776-C-A	chr1-241500476-C-A	clinvar_0060;575998	NM_000143.3:c.1351G>T	NP_000134.2(LRG_504p1):p.(Glu451Ter)	FH	NM_000143.3	stop_gained	HIGH	c.1351G>T	p.Glu451*	NA	NA	45	NA	NA	NA	NA	1	-3.438	NA	NA	NA	NA	451	Pathogenic	PVS1=1 PS=[0, 0, 0, 0, 0] PM=[0, 1, 0, 0, 0, 0, 0] PP=[0, 0, 1, 0, 0, 0] BA1=0 BS=[0, 0, 0, 0, 0] BP=[0, 0, 0, 0, 0, 0, 0, 0]	Pathogenic	PVS1 PM2 PP3
chr1-241663779-TC-T	chr1-241500479-TC-T	clinvar_0061;405924;405924	NM_000143.3:c.1347del	NP_000134.2(LRG_504p1):p.(Met449IlefsTer5)	FH	NM_000143.3	frameshift_variant	HIGH	c.1347delG	p.Met449fs	NA	NA	35	NA	NA	NA	NA	NA	NA	NA	NA	NA	Pathogenic	449	Pathogenic	PVS1=1 PS=[0, 0, 0, 0, 0] PM=[0, 1, 0, 0, 0, 0, 0] PP=[0, 0, 0, 0, 1, 0] BA1=0 BS=[0, 0, 0, 0, 0] BP=[0, 0, 0, 0, 0, 0, 0, 0]	Pathogenic	accepted classification
chr1-241663786-C-CTTGTTGATCCTTTCTGTATTGGCCTGGATTCCCACCACGCAGT	chr1-241500486-C-CTTGTTGATCCTTTCTGTATTGGCCTGGATTCCCACCACGCAGT	clinvar_0062;393581;393581	NM_000143.3:c.1298_1340dup	NP_000134.2(LRG_504p1):p.(Met449ArgfsTer17)	FH	NM_000143.3	frameshift_variant	HIGH	c.1298_1340dupACTGCGTGGTGGGAATCCAGGCCAATACAGAAAGGATCAACAA	p.Met449fs	NA	NA	35	NA	NA	NA	NA	NA	NA	NA	NA	NA	Pathogenic	449	Likely pathogenic	PVS1=1 PS=[0, 0, 0, 0, 0] PM=[0, 1, 0, 0, 0, 0, 0] PP=[0, 0, 0, 0, 0, 0] BA1=0 BS=[0, 0, 0, 0, 0] BP=[0, 0, 0, 0, 0, 0, 0, 0]	Likely pathogenic	accepted classification
chr1-241663788-T-A	chr1-241500488-T-A	clinvar_0063;214386;214386	NM_000143.3:c.1339A>T	NP_000134.2(LRG_504p1):p.(Lys447Ter)	FH	NM_000143.3	stop_gained	HIGH	c.1339A>T	p.Lys447*	NA	NA	44	NA	NA	NA	NA	1	-3.428	NA	NA	NA	Likely_pathogenic	447	Pathogenic	PVS1=1 PS=[0, 0, 0, 0, 0] PM=[0, 1, 0, 0, 0, 0, 0] PP=[0, 0, 1, 0, 1, 0] BA1=0 BS=[0, 0, 0, 0, 0] BP=[0, 0, 0, 0, 0, 0, 0, 0]	Pathogenic	accepted classification
chr1-241663790-T-TTGATCCTTTCTGTATTGGCCTGGATTCCCACCACGCAGTTTTC	chr1-241500490-T-TTGATCCTTTCTGTATTGGCCTGGATTCCCACCACGCAGTTTTC	clinvar_0064;422542;422542	NM_000143.3:c.1294_1336dup	NP_000134.2(LRG_504p1):p.(Asn446ArgfsTer20)	FH	NM_000143.3	frameshift_variant	HIGH	c.1294_1336dupGAAAACTGCGTGGTGGGAATCCAGGCCAATACAGAAAGGATCA	p.Asn446fs	NA	NA	33	NA	NA	NA	NA	NA	NA	NA	NA	NA	Pathogenic	446	Likely pathogenic	PVS1=1 PS=[0, 0, 0, 0, 0] PM=[0, 1, 0, 0, 0, 0, 0] PP=[0, 0, 0, 0, 0, 0] BA1=0 BS=[0, 0, 0, 0, 0] BP=[0, 0, 0, 0, 0, 0, 0, 0]	Likely pathogenic	accepted classification
[truncated: 421 more rows]

## Sheet: FH_LOVD
VCF_hg19	VCF_hg38	ID	HGVS_transcript_variant	HGVS_predicted_protein_consequence_tlr	GENE	FEATUREID	EFFECT	IMPACT	HGVS_C	HGVS_P	gnomadr201_AC	ExAC_AC	CADD_phred	M_CAP_score	REVEL_score	SIFT_score	Polyphen2_HVAR_score	MutationTaster_score	spidex_dpsi_zscore	dbscSNV_ada_score	dbscSNV_rf_score	Cosmicv86_CNT	ClinVar20180930_CLNSIG	AA_pos	InterVar_ACMGclass	InterVar_evidence	Reviewed_ACMGclass	Reviewed_evidence
[truncated: 198 more rows]

[truncated: 3 more sheets: FH_COSMIC, FH_gnomAD, FH_BRAVO]
